# Supplementary material for: Crystal structure of (Z)-3-{2-[(Z)-11H-indeno[1,2-b]quinoxalin-11-yl­idene]hydrazin­yl}-N-phenyl­but-2-enamide monohydrate
Source: Acta Crystallogr E Crystallogr Commun. 2026 Mar 11;82(Pt 4):353–6. doi: 10.1107/S2056989026002343 (PMC13055982; doi:10.1107/S2056989026002343)
Supplement: Supplementary file 1 [file e-82-00353-sup1.cif]

##############################################################################
#                                                                            #
# This CIF contains the data in a paper accepted for publication in          #
# Acta Crystallographica Section E. It conforms to the requirements of       #
# Notes for Authors for Acta Crystallographica Section E, and has been       #
# peer reviewed under the auspices of the IUCr Commission on Journals.       #
#                                                                            #
# Full details of the Crystallographic Information File format               #
# are given in the paper "The Crystallographic Information File (CIF):       #
# a New Standard Archive File for Crystallography" by S. R. Hall, F. H.      #
# Allen and I. D. Brown [Acta Cryst. (1991), A47, 655-685].                  #
#                                                                            #
# The current version of the core CIF dictionary is obtainable from          #
# ftp://ftp.iucr.org/pub/cif_core.dic.                                       #
#                                                                            #
# Software is freely available for graphical display of the structure(s)     #
# in this CIF. For information consult the CIF software page                 #
# http://www.iucr.org/resources/cif/software.                                #
#                                                                            #
# This file may be used for bona fide research purposes within the           #
# scientific community so long as proper attribution is given to the journal # 
# article from which it was obtained.                                        #
#                                                                            #
##############################################################################
data_I
_audit_creation_method     'SHELXL-2019/3'
_chemical_name_systematic
;\
(<i>Z</i>)-3-{2-[(<i>Z</i>)-11<i>H</i>-Indeno[1,2-<i>b</i>]quinoxalin-11-\
ylidene]hydrazinyl}-<i>N</i>-phenylbut-2-enamide monohydrate
;
_chemical_name_common     ?
_chemical_formula_moiety     'C25 H19 N5 O, H2 O'
_chemical_formula_sum     'C25 H21 N5 O2'
_chemical_formula_iupac     'C25 H19 N5 O, H2 O'
_chemical_formula_weight     423.47
_chemical_melting_point     ?
_space_group_crystal_system     orthorhombic
_space_group_name_H-M_alt     'P b c a'
_space_group_name_Hall     '-P 2ac 2ab'
loop_
    _space_group_symop_operation_xyz
    'x, y, z'
    '-x+1/2, -y, z+1/2'
    '-x, y+1/2, -z+1/2'
    'x+1/2, -y+1/2, -z'
    '-x, -y, -z'
    'x-1/2, y, -z-1/2'
    'x, -y-1/2, z-1/2'
    '-x-1/2, y-1/2, z'
_cell_length_a     23.0033(6)
_cell_length_b     7.3011(2)
_cell_length_c     24.3621(6)
_cell_angle_alpha     90
_cell_angle_beta     90
_cell_angle_gamma     90
_cell_volume     4091.58(18)
_cell_formula_units_Z     8
_cell_measurement_reflns_used     51739
_cell_measurement_theta_min     2.4220
_cell_measurement_theta_max     34.3120
_cell_measurement_temperature     100(2)
_exptl_crystal_description     prism
_exptl_crystal_colour     orange
_exptl_crystal_size_max     0.2
_exptl_crystal_size_mid     0.05
_exptl_crystal_size_min     0.05
_exptl_crystal_density_diffrn     1.375
_exptl_crystal_density_meas     ?
_exptl_crystal_density_method     ?
_exptl_crystal_F_000     1776
_exptl_absorpt_coefficient_mu     0.091
_exptl_absorpt_correction_type     multi-scan
_exptl_absorpt_process_details
;
(CrysAlisPro; Rigaku OD, 2024)
;
_exptl_absorpt_correction_T_min     0.76611
_exptl_absorpt_correction_T_max     1.00000
_diffrn_ambient_temperature     99.9(3)
_diffrn_source     'micro-focus sealed X-ray tube'
_diffrn_radiation_type     'Mo K\a'
_diffrn_radiation_wavelength     0.71073
_diffrn_radiation_monochromator     mirror
_diffrn_measurement_device_type     'XtaLAB Synergy'
_diffrn_measurement_device     'four-circle diffractometer'
_diffrn_measurement_method     '\w scans'
_diffrn_detector     'Hybrid Pixel Array Detector'
_diffrn_detector_area_resol_mean     10.0000
_diffrn_reflns_number     141178
_diffrn_reflns_av_R_equivalents     0.0502
_diffrn_reflns_av_unetI/netI     0.0200
_diffrn_reflns_theta_min     2.435
_diffrn_reflns_theta_max     31.506
_diffrn_reflns_theta_full     31.506
_diffrn_measured_fraction_theta_max     0.999
_diffrn_measured_fraction_theta_full     0.999
_diffrn_reflns_limit_h_min     -33
_diffrn_reflns_limit_h_max     33
_diffrn_reflns_limit_k_min     -10
_diffrn_reflns_limit_k_max     10
_diffrn_reflns_limit_l_min     -35
_diffrn_reflns_limit_l_max     35
_diffrn_radiation_probe     x-ray
_refine_special_details
;
 Hydrogen aoms of the NH groups and the water molecule were refined freely.
;
_reflns_number_total     6816
_reflns_number_gt     5392
_reflns_threshold_expression     'I > 2\s(I)'
_refine_ls_structure_factor_coef     Fsqd
_refine_ls_matrix_type     full
_refine_ls_R_factor_all     0.0618
_refine_ls_R_factor_gt     0.0442
_refine_ls_wR_factor_gt     0.1125
_refine_ls_wR_factor_ref     0.1287
_refine_ls_goodness_of_fit_ref     1.046
_refine_ls_restrained_S_all     1.046
_refine_ls_number_reflns     6816
_refine_ls_number_parameters     306
_refine_ls_number_restraints     0
_refine_ls_hydrogen_treatment     mixed
_refine_ls_weighting_scheme     calc
_refine_ls_weighting_details
              'w=1/[\s^2^(Fo^2^)+(0.0614P)^2^+2.0644P] where P=(Fo^2^+2Fc^2^)/3'
_atom_sites_solution_hydrogens     mixed
_atom_sites_solution_primary     dual
_atom_sites_solution_secondary     ?
_refine_ls_shift/su_max     0.001
_refine_ls_shift/su_mean     0.000
_refine_diff_density_max     0.449
_refine_diff_density_min     -0.249
_refine_ls_extinction_method     none
_refine_ls_extinction_coef     .
loop_
    _atom_type_symbol
    _atom_type_description
    _atom_type_scat_dispersion_real
    _atom_type_scat_dispersion_imag
    _atom_type_scat_source
    'C' 'C' 0.0033 0.0016
                         'International Tables Vol C Tables 4.2.6.8 and 6.1.1.4'
    'H' 'H' 0.0000 0.0000
                         'International Tables Vol C Tables 4.2.6.8 and 6.1.1.4'
    'N' 'N' 0.0061 0.0033
                         'International Tables Vol C Tables 4.2.6.8 and 6.1.1.4'
    'O' 'O' 0.0106 0.0060
                         'International Tables Vol C Tables 4.2.6.8 and 6.1.1.4'
_computing_data_collection
;
CrysAlisPro, Version 1.171.43.144a (Rigaku OD, 2024)
;
_computing_cell_refinement
;
CrysAlisPro, Version 1.171.43.144a (Rigaku OD, 2024)
;
_computing_data_reduction
;
CrysAlisPro, Version 1.171.43.144a (Rigaku OD, 2024)
;
_computing_structure_solution
;
<i>SHELXT</i> (Sheldrick, 2015a)
;
_computing_structure_refinement
;
<i>SHELXL2019/3</i> (Sheldrick, 2015b)
;
_computing_molecular_graphics
;
XP, Version 5.1 (Bruker, 1998)
;
_computing_publication_material
;
publCIF (Westrip, 2010)
;
loop_
    _atom_site_type_symbol
    _atom_site_label
    _atom_site_fract_x
    _atom_site_fract_y
    _atom_site_fract_z
    _atom_site_U_iso_or_equiv
    _atom_site_adp_type
    _atom_site_calc_flag
    _atom_site_occupancy
    _atom_site_disorder_assembly
    _atom_site_disorder_group
    C C1 0.55926(5) 0.53628(16) 0.67892(5) 0.0219(2) Uani d 1 . .
    H H1 0.597628 0.491157 0.683959 0.026 Uiso calc 1 . .
    C C2 0.52021(6) 0.54307(18) 0.72255(5) 0.0258(2) Uani d 1 . .
    H H2 0.532377 0.503694 0.757899 0.031 Uiso calc 1 . .
    C C3 0.46343(6) 0.60678(19) 0.71526(5) 0.0267(2) Uani d 1 . .
    H H3 0.437545 0.608780 0.745636 0.032 Uiso calc 1 . .
    C C4 0.44426(5) 0.66720(17) 0.66434(5) 0.0228(2) Uani d 1 . .
    H H4 0.405626 0.710036 0.659337 0.027 Uiso calc 1 . .
    C C4A 0.48347(5) 0.66295(15) 0.62092(4) 0.0179(2) Uani d 1 . .
    C C4B 0.47645(5) 0.71801(15) 0.56372(4) 0.01679(19) Uani d 1 . .
    N N5 0.43117(4) 0.79265(13) 0.54008(4) 0.01806(18) Uani d 1 . .
    C C5A 0.43816(5) 0.83076(15) 0.48502(4) 0.01676(19) Uani d 1 . .
    C C6 0.39134(5) 0.91033(16) 0.45643(5) 0.0203(2) Uani d 1 . .
    H H6 0.355943 0.935279 0.475080 0.024 Uiso calc 1 . .
    C C7 0.39666(5) 0.95207(17) 0.40158(5) 0.0224(2) Uani d 1 . .
    H H7 0.364926 1.005411 0.382419 0.027 Uiso calc 1 . .
    C C8 0.44915(5) 0.91578(17) 0.37380(5) 0.0226(2) Uani d 1 . .
    H H8 0.452567 0.946315 0.336031 0.027 Uiso calc 1 . .
    C C9 0.49542(5) 0.83703(16) 0.40042(5) 0.0204(2) Uani d 1 . .
    H H9 0.530381 0.812397 0.381017 0.024 Uiso calc 1 . .
    C C9A 0.49099(5) 0.79269(15) 0.45668(4) 0.01694(19) Uani d 1 . .
    N N10 0.53842(4) 0.71632(13) 0.48283(4) 0.01743(18) Uani d 1 . .
    C C10A 0.53009(5) 0.68124(14) 0.53508(4) 0.01624(19) Uani d 1 . .
    C C11A 0.54060(5) 0.59738(15) 0.62769(4) 0.0175(2) Uani d 1 . .
    N N1 0.62469(4) 0.54870(13) 0.56921(4) 0.01817(18) Uani d 1 . .
    N N2 0.64825(4) 0.55622(14) 0.51869(4) 0.01852(18) Uani d 1 . .
    H H02 0.6285(7) 0.598(3) 0.4891(7) 0.032(4) Uiso d 1 . .
    N N3 0.74054(4) 0.56738(15) 0.36773(4) 0.02049(19) Uani d 1 . .
    H H03 0.7780(8) 0.533(3) 0.3750(7) 0.036(5) Uiso d 1 . .
    O O1 0.65281(4) 0.61976(13) 0.41018(4) 0.02395(18) Uani d 1 . .
    C C11 0.57135(5) 0.60445(15) 0.57494(4) 0.01708(19) Uani d 1 . .
    C C12 0.70363(5) 0.48796(15) 0.51146(5) 0.0181(2) Uani d 1 . .
    C C13 0.73033(5) 0.49112(16) 0.46180(5) 0.0194(2) Uani d 1 . .
    H H13 0.768566 0.442609 0.459439 0.023 Uiso calc 1 . .
    C C14 0.70420(5) 0.56409(16) 0.41176(5) 0.0196(2) Uani d 1 . .
    C C15 0.72818(5) 0.62003(16) 0.31326(5) 0.0194(2) Uani d 1 . .
    C C16 0.67195(5) 0.63792(17) 0.29244(5) 0.0227(2) Uani d 1 . .
    H H16 0.639271 0.619806 0.315658 0.027 Uiso calc 1 . .
    C C17 0.66414(6) 0.68253(18) 0.23735(5) 0.0256(2) Uani d 1 . .
    H H17 0.625836 0.692895 0.223104 0.031 Uiso calc 1 . .
    C C18 0.71115(6) 0.71209(18) 0.20294(5) 0.0264(2) Uani d 1 . .
    H H18 0.705214 0.744109 0.165558 0.032 Uiso calc 1 . .
    C C19 0.76714(6) 0.69432(18) 0.22378(5) 0.0266(2) Uani d 1 . .
    H H19 0.799672 0.714469 0.200533 0.032 Uiso calc 1 . .
    C C20 0.77573(5) 0.64738(18) 0.27830(5) 0.0235(2) Uani d 1 . .
    H H20 0.814132 0.633652 0.292055 0.028 Uiso calc 1 . .
    C C21 0.73298(5) 0.41143(16) 0.56135(5) 0.0203(2) Uani d 1 . .
    H H21A 0.737643 0.508452 0.588802 0.031 Uiso calc 1 . .
    H H21B 0.771258 0.363308 0.551179 0.031 Uiso calc 1 . .
    H H21C 0.709222 0.312495 0.576713 0.031 Uiso calc 1 . .
    O O99 0.64052(4) 0.99027(14) 0.38653(4) 0.02674(19) Uani d 1 . .
    H H99A 0.6381(9) 0.871(3) 0.3938(9) 0.055(6) Uiso d 1 . .
    H H99B 0.6224(10) 1.052(3) 0.4124(9) 0.059(6) Uiso d 1 . .
loop_
    _atom_site_aniso_label
    _atom_site_aniso_U_11
    _atom_site_aniso_U_22
    _atom_site_aniso_U_33
    _atom_site_aniso_U_12
    _atom_site_aniso_U_13
    _atom_site_aniso_U_23
    C1 0.0225(5) 0.0222(5) 0.0211(5) -0.0005(4) -0.0039(4) 0.0012(4)
    C2 0.0302(6) 0.0282(6) 0.0191(5) -0.0011(5) -0.0021(4) 0.0035(4)
    C3 0.0277(6) 0.0335(6) 0.0189(5) -0.0001(5) 0.0024(4) 0.0036(5)
    C4 0.0219(5) 0.0277(6) 0.0188(5) -0.0007(4) 0.0024(4) 0.0018(4)
    C4A 0.0185(5) 0.0180(5) 0.0173(4) -0.0018(4) -0.0002(4) 0.0003(4)
    C4B 0.0154(4) 0.0172(5) 0.0178(4) -0.0024(4) -0.0002(4) -0.0006(4)
    N5 0.0170(4) 0.0194(4) 0.0178(4) -0.0005(3) -0.0001(3) -0.0011(3)
    C5A 0.0162(4) 0.0164(4) 0.0177(4) -0.0017(4) -0.0019(3) -0.0012(4)
    C6 0.0170(5) 0.0217(5) 0.0222(5) 0.0005(4) -0.0028(4) -0.0013(4)
    C7 0.0211(5) 0.0235(5) 0.0227(5) -0.0005(4) -0.0065(4) 0.0000(4)
    C8 0.0240(5) 0.0252(6) 0.0185(5) -0.0042(4) -0.0042(4) 0.0005(4)
    C9 0.0199(5) 0.0236(5) 0.0176(5) -0.0036(4) -0.0005(4) -0.0005(4)
    C9A 0.0153(4) 0.0175(5) 0.0180(4) -0.0027(4) -0.0022(3) -0.0012(4)
    N10 0.0156(4) 0.0189(4) 0.0178(4) -0.0016(3) -0.0012(3) -0.0015(3)
    C10A 0.0154(4) 0.0156(4) 0.0177(5) -0.0014(4) -0.0014(3) -0.0010(3)
    C11A 0.0187(5) 0.0161(5) 0.0177(4) -0.0015(4) -0.0010(4) -0.0001(4)
    N1 0.0172(4) 0.0177(4) 0.0196(4) -0.0006(3) -0.0006(3) -0.0002(3)
    N2 0.0151(4) 0.0211(4) 0.0193(4) 0.0012(3) -0.0009(3) 0.0003(3)
    N3 0.0152(4) 0.0263(5) 0.0199(4) 0.0024(4) -0.0017(3) 0.0006(4)
    O1 0.0178(4) 0.0305(4) 0.0235(4) 0.0056(3) 0.0002(3) 0.0023(3)
    C11 0.0163(4) 0.0165(4) 0.0185(4) -0.0009(4) -0.0018(3) -0.0005(4)
    C12 0.0151(4) 0.0176(5) 0.0217(5) -0.0001(4) -0.0022(4) 0.0001(4)
    C13 0.0155(4) 0.0210(5) 0.0218(5) 0.0021(4) -0.0018(4) 0.0010(4)
    C14 0.0174(5) 0.0206(5) 0.0209(5) 0.0009(4) -0.0006(4) -0.0006(4)
    C15 0.0195(5) 0.0196(5) 0.0192(5) 0.0008(4) -0.0015(4) -0.0011(4)
    C16 0.0190(5) 0.0262(6) 0.0230(5) 0.0019(4) -0.0013(4) 0.0006(4)
    C17 0.0243(6) 0.0274(6) 0.0251(6) 0.0029(5) -0.0046(4) 0.0008(4)
    C18 0.0327(6) 0.0252(6) 0.0214(5) 0.0006(5) -0.0019(5) 0.0005(4)
    C19 0.0274(6) 0.0293(6) 0.0231(5) -0.0014(5) 0.0038(4) -0.0004(5)
    C20 0.0195(5) 0.0278(6) 0.0234(5) -0.0006(4) 0.0005(4) -0.0008(4)
    C21 0.0168(5) 0.0212(5) 0.0230(5) 0.0012(4) -0.0033(4) 0.0023(4)
    O99 0.0195(4) 0.0281(5) 0.0326(5) 0.0016(3) 0.0068(3) -0.0011(4)
loop_
    _geom_bond_atom_site_label_1
    _geom_bond_atom_site_label_2
    _geom_bond_site_symmetry_2
    _geom_bond_distance
    _geom_bond_publ_flag
    C1 C2 . 1.3925(17) ?
    C1 C11A . 1.3932(15) ?
    C2 C3 . 1.3978(18) ?
    C3 C4 . 1.3885(16) ?
    C4 C4A . 1.3905(16) ?
    C4A C11A . 1.4084(15) ?
    C4A C4B . 1.4593(15) ?
    C4B N5 . 1.3091(14) ?
    C4B C10A . 1.4428(15) ?
    N5 C5A . 1.3793(14) ?
    C5A C6 . 1.4081(15) ?
    C5A C9A . 1.4251(15) ?
    C6 C7 . 1.3761(16) ?
    C7 C8 . 1.4093(17) ?
    C8 C9 . 1.3725(16) ?
    C9 C9A . 1.4120(15) ?
    C9A N10 . 1.3809(14) ?
    N10 C10A . 1.3125(14) ?
    C10A C11 . 1.4691(15) y
    C11A C11 . 1.4678(15) y
    N1 C11 . 1.3004(14) y
    N1 N2 . 1.3458(13) y
    N2 C12 . 1.3792(14) y
    N3 C14 . 1.3602(15) y
    N3 C15 . 1.4106(14) ?
    O1 C14 . 1.2507(14) ?
    C12 C13 . 1.3570(15) y
    C12 C21 . 1.4985(15) ?
    C13 C14 . 1.4597(15) y
    C15 C16 . 1.3953(16) ?
    C15 C20 . 1.4007(16) ?
    C16 C17 . 1.3927(17) ?
    C17 C18 . 1.3853(18) ?
    C18 C19 . 1.3905(19) ?
    C19 C20 . 1.3859(17) ?
    C1 H1 . 0.9500 ?
    C2 H2 . 0.9500 ?
    C3 H3 . 0.9500 ?
    C4 H4 . 0.9500 ?
    C6 H6 . 0.9500 ?
    C7 H7 . 0.9500 ?
    C8 H8 . 0.9500 ?
    C9 H9 . 0.9500 ?
    N2 H02 . 0.905(18) ?
    N3 H03 . 0.916(18) ?
    C13 H13 . 0.9500 ?
    C16 H16 . 0.9500 ?
    C17 H17 . 0.9500 ?
    C18 H18 . 0.9500 ?
    C19 H19 . 0.9500 ?
    C20 H20 . 0.9500 ?
    C21 H21A . 0.9800 ?
    C21 H21B . 0.9800 ?
    C21 H21C . 0.9800 ?
    O99 H99A . 0.89(3) ?
    O99 H99B . 0.88(2) ?
loop_
    _geom_angle_atom_site_label_1
    _geom_angle_atom_site_label_2
    _geom_angle_atom_site_label_3
    _geom_angle_site_symmetry_1
    _geom_angle_site_symmetry_3
    _geom_angle
    _geom_angle_publ_flag
    C2 C1 C11A . . 118.27(11) ?
    C1 C2 C3 . . 121.17(11) ?
    C4 C3 C2 . . 121.07(11) ?
    C3 C4 C4A . . 117.81(11) ?
    C4 C4A C11A . . 121.58(10) ?
    C4 C4A C4B . . 130.44(10) y
    C11A C4A C4B . . 107.98(9) ?
    N5 C4B C10A . . 123.03(10) ?
    N5 C4B C4A . . 128.52(10) y
    C10A C4B C4A . . 108.42(9) ?
    C4B N5 C5A . . 114.77(9) ?
    N5 C5A C6 . . 118.36(10) ?
    N5 C5A C9A . . 122.09(10) ?
    C6 C5A C9A . . 119.54(10) ?
    C7 C6 C5A . . 120.24(11) ?
    C6 C7 C8 . . 120.06(11) ?
    C9 C8 C7 . . 121.08(11) ?
    C8 C9 C9A . . 119.91(11) ?
    N10 C9A C9 . . 118.90(10) ?
    N10 C9A C5A . . 121.93(10) ?
    C9 C9A C5A . . 119.16(10) ?
    C10A N10 C9A . . 114.26(9) ?
    N10 C10A C4B . . 123.89(10) ?
    N10 C10A C11 . . 128.42(10) y
    C4B C10A C11 . . 107.68(9) ?
    C1 C11A C4A . . 120.08(10) ?
    C1 C11A C11 . . 130.32(10) y
    C4A C11A C11 . . 109.58(9) ?
    C11 N1 N2 . . 117.74(9) y
    N1 N2 C12 . . 118.30(9) y
    C14 N3 C15 . . 128.53(10) y
    N1 C11 C11A . . 122.53(10) y
    N1 C11 C10A . . 131.15(10) y
    C11A C11 C10A . . 106.32(9) y
    C13 C12 N2 . . 121.72(10) y
    C13 C12 C21 . . 121.71(10) ?
    N2 C12 C21 . . 116.57(10) ?
    C12 C13 C14 . . 124.36(10) y
    O1 C14 N3 . . 123.42(11) ?
    O1 C14 C13 . . 122.24(10) ?
    N3 C14 C13 . . 114.33(10) y
    C16 C15 C20 . . 119.32(11) ?
    C16 C15 N3 . . 123.66(10) ?
    C20 C15 N3 . . 116.96(10) ?
    C17 C16 C15 . . 119.46(11) ?
    C18 C17 C16 . . 121.26(12) ?
    C17 C18 C19 . . 119.17(12) ?
    C20 C19 C18 . . 120.35(12) ?
    C19 C20 C15 . . 120.43(11) ?
    C2 C1 H1 . . 120.9 ?
    C11A C1 H1 . . 120.9 ?
    C1 C2 H2 . . 119.4 ?
    C3 C2 H2 . . 119.4 ?
    C4 C3 H3 . . 119.5 ?
    C2 C3 H3 . . 119.5 ?
    C3 C4 H4 . . 121.1 ?
    C4A C4 H4 . . 121.1 ?
    C7 C6 H6 . . 119.9 ?
    C5A C6 H6 . . 119.9 ?
    C6 C7 H7 . . 120.0 ?
    C8 C7 H7 . . 120.0 ?
    C9 C8 H8 . . 119.5 ?
    C7 C8 H8 . . 119.5 ?
    C8 C9 H9 . . 120.0 ?
    C9A C9 H9 . . 120.0 ?
    N1 N2 H02 . . 122.7(11) ?
    C12 N2 H02 . . 118.9(11) ?
    C14 N3 H03 . . 114.9(11) ?
    C15 N3 H03 . . 116.6(12) ?
    C12 C13 H13 . . 117.8 ?
    C14 C13 H13 . . 117.8 ?
    C17 C16 H16 . . 120.3 ?
    C15 C16 H16 . . 120.3 ?
    C18 C17 H17 . . 119.4 ?
    C16 C17 H17 . . 119.4 ?
    C17 C18 H18 . . 120.4 ?
    C19 C18 H18 . . 120.4 ?
    C20 C19 H19 . . 119.8 ?
    C18 C19 H19 . . 119.8 ?
    C19 C20 H20 . . 119.8 ?
    C15 C20 H20 . . 119.8 ?
    C12 C21 H21A . . 109.5 ?
    C12 C21 H21B . . 109.5 ?
    H21A C21 H21B . . 109.5 ?
    C12 C21 H21C . . 109.5 ?
    H21A C21 H21C . . 109.5 ?
    H21B C21 H21C . . 109.5 ?
    H99A O99 H99B . . 109(2) ?
loop_
    _geom_torsion_atom_site_label_1
    _geom_torsion_atom_site_label_2
    _geom_torsion_atom_site_label_3
    _geom_torsion_atom_site_label_4
    _geom_torsion_site_symmetry_1
    _geom_torsion_site_symmetry_2
    _geom_torsion_site_symmetry_3
    _geom_torsion_site_symmetry_4
    _geom_torsion
    _geom_torsion_publ_flag
    C11A C1 C2 C3 . . . . 0.94(19) ?
    C1 C2 C3 C4 . . . . -0.7(2) ?
    C2 C3 C4 C4A . . . . -0.3(2) ?
    C3 C4 C4A C11A . . . . 0.89(18) ?
    C3 C4 C4A C4B . . . . -179.38(12) ?
    C4 C4A C4B N5 . . . . 3.0(2) ?
    C11A C4A C4B N5 . . . . -177.20(11) ?
    C4 C4A C4B C10A . . . . -178.52(12) ?
    C11A C4A C4B C10A . . . . 1.24(12) ?
    C10A C4B N5 C5A . . . . 1.18(15) ?
    C4A C4B N5 C5A . . . . 179.42(10) ?
    C4B N5 C5A C6 . . . . 179.66(10) ?
    C4B N5 C5A C9A . . . . -0.54(15) ?
    N5 C5A C6 C7 . . . . 179.41(11) ?
    C9A C5A C6 C7 . . . . -0.39(17) ?
    C5A C6 C7 C8 . . . . -0.19(18) ?
    C6 C7 C8 C9 . . . . 0.69(18) ?
    C7 C8 C9 C9A . . . . -0.59(18) ?
    C8 C9 C9A N10 . . . . -178.95(10) ?
    C8 C9 C9A C5A . . . . 0.00(17) ?
    N5 C5A C9A N10 . . . . -0.39(16) ?
    C6 C5A C9A N10 . . . . 179.41(10) ?
    N5 C5A C9A C9 . . . . -179.31(10) ?
    C6 C5A C9A C9 . . . . 0.49(16) ?
    C9 C9A N10 C10A . . . . 179.56(10) ?
    C5A C9A N10 C10A . . . . 0.64(15) ?
    C9A N10 C10A C4B . . . . -0.02(15) ?
    C9A N10 C10A C11 . . . . -178.59(10) ?
    N5 C4B C10A N10 . . . . -0.97(17) ?
    C4A C4B C10A N10 . . . . -179.52(10) ?
    N5 C4B C10A C11 . . . . 177.85(10) ?
    C4A C4B C10A C11 . . . . -0.69(12) ?
    C2 C1 C11A C4A . . . . -0.33(17) ?
    C2 C1 C11A C11 . . . . -179.19(11) ?
    C4 C4A C11A C1 . . . . -0.60(17) ?
    C4B C4A C11A C1 . . . . 179.61(10) ?
    C4 C4A C11A C11 . . . . 178.48(11) ?
    C4B C4A C11A C11 . . . . -1.31(12) ?
    C11 N1 N2 C12 . . . . -176.41(10) y
    N2 N1 C11 C11A . . . . 178.10(10) ?
    N2 N1 C11 C10A . . . . -1.40(18) ?
    C1 C11A C11 N1 . . . . 0.22(19) ?
    C4A C11A C11 N1 . . . . -178.73(10) ?
    C1 C11A C11 C10A . . . . 179.83(11) ?
    C4A C11A C11 C10A . . . . 0.87(12) ?
    N10 C10A C11 N1 . . . . -1.8(2) ?
    C4B C10A C11 N1 . . . . 179.47(11) ?
    N10 C10A C11 C11A . . . . 178.67(11) ?
    C4B C10A C11 C11A . . . . -0.09(12) ?
    N1 N2 C12 C13 . . . . -179.84(10) y
    N1 N2 C12 C21 . . . . -0.30(15) ?
    N2 C12 C13 C14 . . . . -0.31(18) y
    C21 C12 C13 C14 . . . . -179.83(11) ?
    C15 N3 C14 O1 . . . . -4.1(2) ?
    C15 N3 C14 C13 . . . . 176.42(11) y
    C12 C13 C14 O1 . . . . -4.71(19) ?
    C12 C13 C14 N3 . . . . 174.77(11) y
    C14 N3 C15 C16 . . . . -15.78(19) ?
    C14 N3 C15 C20 . . . . 167.07(12) ?
    C20 C15 C16 C17 . . . . 0.02(18) ?
    N3 C15 C16 C17 . . . . -177.07(11) ?
    C15 C16 C17 C18 . . . . -0.9(2) ?
    C16 C17 C18 C19 . . . . 0.9(2) ?
    C17 C18 C19 C20 . . . . 0.1(2) ?
    C18 C19 C20 C15 . . . . -1.0(2) ?
    C16 C15 C20 C19 . . . . 0.93(19) ?
    N3 C15 C20 C19 . . . . 178.21(12) ?
loop_
    _geom_hbond_atom_site_label_D
    _geom_hbond_atom_site_label_H
    _geom_hbond_atom_site_label_A
    _geom_hbond_site_symmetry_A
    _geom_hbond_distance_DH
    _geom_hbond_distance_HA
    _geom_hbond_distance_DA
    _geom_hbond_angle_DHA
    _geom_hbond_publ_flag
    N2 H02 N10 . 0.905(18) 2.251(18) 2.9178(13) 130.2(14) yes
    N2 H02 O1 . 0.905(18) 2.008(17) 2.6860(13) 130.5(15) yes
    N3 H03 O99 8_755 0.916(18) 1.920(19) 2.8305(13) 172.7(17) yes
    O99 H99B N5 5_676 0.88(2) 2.04(2) 2.9032(14) 168(2) yes
    O99 H99A O1 . 0.89(3) 1.91(3) 2.7802(14) 166(2) yes
    C16 H16 O1 . 0.95 2.32 2.9050(15) 118.9 yes
_shelx_space_group_comment
;
The symmetry employed for this shelxl refinement is uniquely defined
by the following loop, which should always be used as a source of
symmetry information in preference to the above space-group names.
They are only intended as comments.
;
_shelx_estimated_absorpt_T_min     0.982
_shelx_estimated_absorpt_T_max     0.995
_shelx_hkl_file
;
   0   0   3 0.47839 0.35707   5
   0   0   3 0.14561 0.33869  14
   0   0  -3 0.22107 0.26240  14
   0   0   3 0.94650 0.28602  17
   0   0  -3 0.20911 0.33699  17
   0   0   4 258.392 11.3640   5
   0   0  -4 257.441 11.3402  14
   0   0   4 228.134 11.3406  14
   0   0   4 253.040 11.3370  17
   0   0  -4 250.667 11.3382  17
   0   0   5-0.03657 0.53131   5
   0   0  -5 0.03086 0.43341  14
   0   0  -5-0.43280 0.55021  17
   0   0   5 0.27030 0.46990  17
   0   0   6 1133.13 51.1963   5
   0   0  -6 1133.73 51.1666  14
   0   0  -6 1139.37 51.1567  17
   0   0   6 1121.86 51.1604  17
   0   0   7 0.46679 0.63474   5
   0   0  -7 0.08689 0.55153  14
   0   0   7 0.38315 0.56772  17
   0   0  -7 0.28086 0.69604  17
   0   0   8 0.71611 0.64053   5
   0   0  -8 0.69679 0.55387  14
   0   0  -8 0.68524 0.65432  17
   0   0   8 0.63565 0.58907  17
   0   0   9-0.60892 0.71072   5
   0   0  -9 0.11233 0.58811  14
   0   0  -9 0.05453 0.40317   9
   0   0  -9-0.22740 0.50584   8
   0   0  -9-0.82058 0.71121  17
   0   0   9-0.16600 0.62276  17
   0   0  10 521.863 24.2138   5
   0   0 -10 533.245 24.1617  14
   0   0 -10 533.099 24.0249   9
   0   0 -10 552.851 24.0786   8
   0   0  10 517.052 24.1512  17
   0   0 -10 511.297 24.1416  17
   0   0  11 0.16739 0.83878   5
   0   0 -11 1.65503 0.75196  14
   0   0 -11 0.36139 0.51652   9
   0   0 -11-0.69191 0.62069   8
   0   0  11 0.95872 0.83009  17
   0   0  12 1121.03 51.2586   5
   0   0 -12 1115.83 51.1825  14
   0   0 -12 1152.09 51.0861   8
   0   0 -12 1134.48 51.0227   9
   0   0  12 1103.56 51.1825  17
   0   0  13 0.50270 0.98487   5
   0   0 -13 1.63640 0.83096  14
   0   0  13 1.10555 0.91542  14
   0   0 -13 0.49345 0.55444   9
   0   0 -13 1.14320 0.71087   8
   0   0  13 1.06425 0.88811  17
   0   0  14 18.4527 1.55817   5
   0   0  14 16.5767 1.40554  14
   0   0 -14 18.9339 1.38220  14
   0   0 -14 17.2355 1.10303   9
   0   0 -14 17.4097 1.21759   8
   0   0  14 16.9441 1.41462  17
   0   0  15 0.57365 0.94444  17
   0   0  15 1.88785 1.06590   5
   0   0 -15-0.06271 0.72342   8
   0   0 -15 0.25597 0.55395   9
   0   0  15 0.45558 0.95408  14
   0   0 -15 0.19000 0.85449  14
   0   0  15-0.41524 0.84247   7
   0   0 -16 81.3527 4.30579  14
   0   0  16 87.3081 4.33391  14
   0   0 -16 89.0400 4.16173   8
   0   0 -16 86.1205 4.04943   9
   0   0  16 79.5483 4.25508   7
   0   0  16 83.8453 4.33599  17
   0   0 -17 0.32467 0.93896  14
   0   0  17-0.10319 1.04519  14
   0   0 -17 2.04554 0.84700   8
   0   0 -17 0.60883 0.61686   9
   0   0  17 0.84905 0.95894   7
   0   0  17-0.54849 1.02517  17
   0   0 -18 16.5457 1.58896  14
   0   0  18 13.5375 1.59507  14
   0   0 -18 20.9512 1.40232   8
   0   0 -18 20.2378 1.20556   9
   0   0  18 16.5103 1.58517   7
   0   0  18 13.9202 1.57233  17
   0   0  19 0.80607 1.22164  14
   0   0 -19 0.48657 1.09453  14
   0   0 -19 0.86305 0.92469   8
   0   0 -19 0.60090 0.69455   9
   0   0  19 0.31732 1.14322   7
   0   0  19 1.86543 1.25752  17
   0   0 -20 330.403 16.2231  14
   0   0  20 357.611 16.2467  14
   0   0 -20 356.310 16.0525   8
   0   0 -20 341.901 15.9067   9
   0   0  20 350.816 16.1941   7
   0   0  20 357.020 16.2740  17
   0   0  21 0.50883 1.30451  14
   0   0 -21 0.53983 1.21479  14
   0   0 -21 1.56210 0.76950   9
   0   0 -21 2.65030 1.07295   8
   0   0  21-1.52096 1.31209   7
   0   0  21 0.83534 1.43956  17
   0   0 -21 1.99670 1.20646  16
   0   0 -22 22.6573 1.95967  14
   0   0  22 20.1297 1.99354  14
   0   0 -22 21.9893 1.42795   9
   0   0 -22 21.9166 1.69762   8
   0   0  22 18.2564 1.87354   7
   0   0 -22 20.5229 1.80437  16
   0   0  22 22.3232 2.03040  17
   0   0 -23 1.33465 1.35699  14
   0   0  23 0.55740 1.40864  14
   0   0 -23 0.37086 0.79969   9
   0   0 -23-0.09270 1.11128   8
   0   0  23 0.51218 1.36010   7
   0   0 -23-0.41508 1.26611  16
   0   0  23 0.46387 1.50212  17
   0   0 -24 38.8780 2.66486  14
   0   0 -24 37.0015 2.35916   8
   0   0 -24 39.0871 2.06617   9
   0   0  24 31.9161 2.56642   7
   0   0  24 37.8136 2.73236  17
   0   0 -24 35.5884 2.55706  16
   0   0 -25-0.16146 1.52381  14
   0   0 -25 0.36467 0.85243   9
   0   0 -25-0.09958 1.24297   8
   0   0  25 1.66885 1.55209   7
   0   0 -25 1.97580 1.42869  16
   0   0  25 0.17021 1.70565  17
   0   0 -26 25.3524 2.27866  14
   0   0 -26 21.1948 1.94539   8
   0   0 -26 25.0492 1.56768   9
   0   0  26 24.1161 2.29483   7
   0   0  26 29.4118 2.51365  17
   0   0 -26 23.1818 2.15142  16
   0   0 -27 1.04638 1.64240  14
   0   0 -27-1.58524 1.36030   8
   0   0 -27-0.09740 0.82454   9
   0   0  27-0.59790 1.67037   7
   0   0  27 0.74434 1.80089  17
   0   0 -27 0.82771 1.45582  16
   0   0 -28 15.9119 2.08897  14
   0   0 -28 17.1468 1.76878   8
   0   0 -28 11.9772 1.16107   9
   0   0  28 14.0605 2.11717   7
   0   0 -28 18.2473 1.99046  16
   0   0  28 12.8036 2.28655  17
   0   0 -29 0.93583 1.80832  14
   0   0 -29-2.67127 1.44233   8
   0   0 -29-1.36650 0.84867   9
   0   0  29 1.91260 1.77897   7
   0   0  29 0.40388 1.96945  17
   0   0 -29-0.71566 1.74498  16
   0   0 -30-1.16092 1.87309  14
   0   0 -30-0.22756 1.45897   8
   0   0 -30-1.02062 0.82550   9
   0   0  30 0.16413 1.96306   7
   0   0  30-1.88858 2.06564  17
   0   0 -30-2.41141 1.77868  16
   0   0 -31-1.59534 1.99461  14
   0   0 -31-0.46498 1.52326   8
   0   0 -31 0.63144 0.73869   9
   0   0  31 0.84162 1.94148   7
   0   0 -31 0.19189 1.71819  16
   0   0  31-1.74238 2.20533  17
   0   0 -32 16.2194 2.44690  14
   0   0 -32 17.6547 2.04453   8
   0   0  32 17.4238 2.49344   7
   0   0 -32 21.7847 2.40213  16
   0   0  32 17.1242 2.76296  17
   0   0 -33 2.31787 2.06237  14
   0   0 -33-0.84253 1.64430   8
   0   0  33-0.35266 2.10321   7
   0   0  33 1.62972 2.40591  17
   0   0 -33 0.61251 2.00202  16
   0   0 -34 138.814 7.32011  14
   0   0 -34 135.587 6.82916   8
   0   0  34 117.535 7.20922   7
   0   0 -34 132.703 7.21588  16
   0   0  34 150.122 7.60150  17
   0   0 -35 4.95877 2.29877  16
   0   0  35 7.42369 2.77258  17
   0   0 -35 2.34045 1.79643   8
   0   0  35 4.39942 2.38805   7
   0   0 -35 5.51523 2.34812  14
   0   0 -36 251.331 12.5185  14
   0   1   0 0.10240 0.29983  11
   0  -1   0-0.20328 0.38653  11
   0  -1   0-0.17628 0.37355  13
   0   1   0 0.42630 0.32901  13
   0  -1   0 0.26251 0.23257  14
   0  -1   0 0.07650 0.27104   9
   0  -1   0 0.17108 0.32175   2
   0   1   0-0.15372 0.30706   2
   0  -1  -1 0.23244 0.33893  17
   0   1  -1 0.29264 0.32904  15
   0  -1   1 0.11338 0.37068  13
   0  -1   1 0.23190 0.31034  14
   0  -1   1-0.22312 0.40161  15
   0   1   1 0.20958 0.29315  11
   0   1  -1 0.50734 0.33143  11
   0   1  -1 0.02282 0.31618  13
   0  -1   1-0.20490 0.40254  11
   0  -1   1 0.07990 0.25689   9
   0  -1  -1-0.08884 0.32945   9
   0  -1  -1 0.32102 0.34043   2
   0   1  -1 0.39454 0.33521   2
   0   1   1-0.04400 0.31535   2
   0  -1   1 0.14954 0.32696   2
   0  -1  -2 0.19063 0.41268  17
   0  -1   2 0.37817 0.36310  16
   0  -1   2 0.08870 0.42306  14
   0   1  -2 0.17159 0.35464  15
   0  -1   2 0.19484 0.43495  15
   0  -1   2-0.12128 0.35389   5
   0   1  -2-0.04782 0.33489  13
   0  -1   2-0.38400 0.42261  13
   0  -1   2 0.39740 0.45242  11
   0  -1  -2 0.32886 0.38680   9
   0  -1   2-0.19287 0.25039   9
   0   1   2-0.02203 0.32616   2
   0  -1   2-0.08515 0.34162   2
   0   1  -2-0.21910 0.33040   2
   0  -1  -3 0.68769 0.49921  17
   0  -1   3 0.41533 0.39275  16
   0   1  -3-0.11467 0.44891  14
   0  -1   3 0.13992 0.49111  14
   0  -1   3 0.49443 0.42680   5
   0   1  -3-0.25799 0.37740  13
   0  -1   3 0.23329 0.43646  13
   0   1   3-0.26492 0.35216   2
   0  -1   3 0.12711 0.35605   2
   0  -1   3 0.33093 0.36209   8
   0  -1  -4-0.08617 0.53595  17
   0  -1   4-0.22169 0.45656  16
   0  -1  -4 0.73015 0.34041  14
   0   1  -4 0.03482 0.49257  14
   0  -1   4-0.03378 0.56516  14
   0  -1   4-0.12862 0.49802   5
   0  -1   4 0.36815 0.49474  13
   0  -1   4 0.35731 0.38229   2
   0   1   4 0.04421 0.35194   2
   0  -1   4 0.31875 0.39968   8
   0  -1   5 0.31651 0.61046  14
   0   1  -5 0.32835 0.53003  14
   0  -1  -5 0.11420 0.38318  14
   0  -1  -5 0.81502 0.59459  17
   0  -1   5-0.23243 0.48367  16
   0  -1   5 0.39761 0.55697   5
   0  -1   5 0.31092 0.43798   8
   0  -1   5-0.06238 0.37309   2
   0   1   5 0.08830 0.34520   2
   0  -1   6-0.13600 0.64867  14
   0   1  -6 0.23671 0.55119  14
   0  -1  -6 0.51382 0.43422  14
   0  -1   6-0.03355 0.49557  16
   0   1   6-0.12702 0.56000  17
   0  -1  -6 1.02175 0.64914  17
   0  -1   6 0.28391 0.59192   5
   0  -1   6-0.25263 0.46581   8
   0  -1   6 0.36751 0.35776   2
   0  -1   6 0.09828 0.36320   3
   0  -1  -6 0.16537 0.36615   2
   0   1  -6 0.19622 0.36277   2
   0   1   6 0.13182 0.34383   2
   0  -1  -7-0.17229 0.47390  14
   0   1   7 0.60505 0.54797  14
   0   1  -7 0.48289 0.58061  14
   0  -1   7 0.35807 0.70015  14
   0  -1  -7 0.35668 0.68126  17
   0   1   7 0.53298 0.59081  17
   0  -1   7-0.12078 0.53895  17
   0  -1   7 0.55102 0.64986   5
   0  -1   7 0.77693 0.48605   8
   0  -1   7 0.19227 0.33478   3
   0   1  -7 0.06481 0.34872   2
   0  -1  -7-0.12400 0.35794   3
   0  -1  -7 0.30355 0.35787   2
   0  -1   7 0.41854 0.34824   2
   0   1   7-0.21754 0.33601   2
   0  -1   8 0.13025 0.33275   3
   0  -1   8 0.19203 0.32860   2
   0  -1  -8 0.16226 0.36371   3
   0  -1  -8 0.13698 0.32352   2
   0   1   8 0.08557 0.33597   2
   0   1  -8 0.29744 0.34963   2
   0   1   8 1.53412 0.65027  17
   0  -1  -8 0.09987 0.70763  17
   0  -1   8-0.09254 0.56213  17
   0   1   8-0.04159 0.58361  14
   0   1  -8-0.18009 0.62243  14
   0  -1  -8 0.16197 0.48423  14
   0  -1   8 0.05697 0.70367  14
   0  -1   8-0.37828 0.64173   5
   0  -1   8 0.58583 0.48118   8
   0   1  -8-0.03182 0.42717   8
   0  -1  -9 0.07826 0.36132   3
   0  -1   9 0.10646 0.32857   3
   0  -1  -9 1.32558 0.80787  17
   0   1   9 0.48918 0.71001  17
   0  -1   9-0.05238 0.63412  17
   0   1   9 1.37917 0.65032  14
   0   1  -9-0.19938 0.64079  14
   0  -1  -9 0.51346 0.57791  14
   0  -1   9 0.75396 0.76698  14
   0  -1   9-0.01832 0.32211   2
   0  -1  -9 0.13156 0.33684   2
   0  -1   9-0.92107 0.79066   5
   0  -1  -9 0.19101 0.38554   4
   0  -1   9 0.68671 0.54038   8
   0  -1  -9 0.09494 0.59517   9
   0   1  -9-0.31635 0.47426   8
   0  -1 -10 0.24071 0.36630   3
   0  -1  10 0.49671 0.33293   3
   0  -1 -10 0.96878 0.86869  17
   0  -1  10 1.11331 0.73059  17
   0   1  10-0.33830 0.76904  17
   0  -1  10 1.02944 0.86051  14
   0  -1 -10-0.15871 0.61768  14
   0   1  10 0.91084 0.69644  14
   0   1 -10 0.80256 0.78959  14
   0  -1 -10 0.90231 0.34797   2
   0  -1  10 0.17064 0.32533   2
   0  -1  10-0.15801 0.81251   5
   0  -1 -10 0.54076 0.40533   4
   0  -1  10 0.12267 0.40860   4
   0  -1  10-0.03992 0.60077   8
   0   1 -10 0.19306 0.55790   8
   0  -1 -10-0.50477 0.61564   9
   0  -1  10 0.40023 0.60938   7
   0  -1 -11 0.22261 0.34771   3
   0  -1  11 0.22485 0.31650   3
   0   1  11 0.37120 0.84257  17
   0  -1  11 0.97445 0.79495  17
   0  -1 -11 1.97747 0.92832  17
   0   1 -11 0.87346 0.78866  14
   0  -1 -11-0.35553 0.68081  14
   0   1  11 1.31215 0.78082  14
   0  -1  11 0.24681 0.32440   2
   0  -1 -11-0.06502 0.32422   2
   0  -1 -11 0.44856 0.39362   4
   0  -1  11 0.06296 0.38406   4
   0  -1  11 0.43656 0.91276   5
   0  -1  11 0.65492 0.65594   8
   0   1 -11 0.12653 0.60094   8
   0  -1 -11-0.21369 0.65376   9
   0  -1  11 0.09091 0.66823   7
   0  -1  12 0.21884 0.30004   3
   0  -1 -12-0.07665 0.32493   3
   0  -1  12 0.92945 0.80923  17
   0  -1 -12 0.78448 0.94708  17
   0   1  12-0.56647 0.90314  17
   0   1  12 0.13136 0.83276  14
   0  -1 -12-0.39353 0.72890  14
   0   1 -12-0.08601 0.82137  14
   0  -1  12 0.50623 0.30454   2
   0  -1  12 0.57712 0.30625   1
   0  -1 -12 0.43148 0.31542   2
   0  -1 -12 0.46529 0.36984   4
   0  -1  12-0.47863 1.00560   5
   0  -1  12 0.28346 0.35539   4
   0  -1  12 0.75116 0.65355   8
   0  -1 -12-0.50721 0.68231   9
   0   1 -12 0.60120 0.29994   9
   0   1 -12 0.50265 0.60142   8
   0  -1  12-0.86512 0.75181   7
   0  -1  13 0.56139 0.26599   3
   0  -1 -13 0.28372 0.29438   3
   0  -1 -13 0.47840 0.32048   1
   0  -1 -13 0.35532 0.27733   2
   0  -1  13 0.48234 0.27995   1
   0  -1  13 0.64690 0.27266   2
   0  -1 -13 0.61348 0.96583  17
   0   1  13-0.08767 0.91506  17
   0  -1  13-0.31208 0.81174  17
   0  -1  13-0.83143 0.96113   5
   0  -1 -13 0.62966 0.31973   4
   0  -1  13 0.50412 0.30428   4
   0  -1 -13 0.28771 0.72724  14
   0   1 -13-0.09254 0.82508  14
   0   1  13 0.28670 0.84647  14
   0   1 -13-0.02870 0.31389   9
   0   1 -13-0.24690 0.63921   8
   0  -1 -13 0.23675 0.69192   9
   0  -1  13 0.09936 0.65387   8
   0  -1  13-0.28150 0.75971   7
   0   1  14 0.18899 0.93848  17
   0  -1 -14-0.65618 0.95240  17
   0  -1  14 0.50950 0.87755  17
   0  -1  14-0.67577 1.04362   5
   0  -1 -14 0.86211 0.77136  14
   0   1  14-1.01164 0.86347  14
   0   1 -14-0.79404 0.93105  14
   0   1 -14 0.74209 0.65324   8
   0   1 -14 0.68681 0.32472   9
   0  -1 -14-0.18541 0.67983   9
   0  -1  14-0.30880 0.77167   7
   0  -1 -15 0.43656 0.99252  17
   0  -1  15 0.82479 0.88559  17
   0   1  15 1.82737 1.00308  17
   0   1 -15-0.94274 0.80753  16
   0  -1  15 1.70092 1.09058   5
   0   1  15 1.34103 0.91272  14
   0  -1 -15 1.10046 0.81027  14
   0   1 -15 0.63519 0.91846  14
   0   1 -15 0.73216 0.35121   9
   0  -1 -15-0.19348 0.70982   9
   0   1 -15 0.11325 0.66401   8
   0  -1  15 0.33618 0.77903   7
   0  -1 -16 0.46295 1.01548  17
   0   1  16 0.32571 1.08216  17
   0   1 -16 0.73398 0.82886  16
   0  -1  16 1.67597 0.96852  17
   0  -1  16-0.26117 1.10825   5
   0   1  16-0.53967 0.97476  14
   0  -1 -16 0.81959 0.85600  14
   0   1 -16-0.33768 0.97624  14
   0   1 -16 0.70185 0.37230   9
   0  -1 -16-1.07189 0.73696   9
   0  -1 -16 0.22401 0.78318   8
   0   1 -16 0.12053 0.71081   8
   0   1  16 0.31306 1.00997   7
   0  -1  16-0.29079 0.83187   7
   0   1  17-0.11577 1.07711  17
   0  -1 -17 0.29386 1.12528  17
   0  -1  17-0.63447 1.00382  17
   0   1 -17-0.68509 0.89555  16
   0  -1  17-0.69885 1.22354   5
   0   1  17 0.09586 1.02935  14
   0  -1 -17-0.09754 0.88873  14
   0   1 -17 0.35836 1.05774  14
   0   1 -17-0.38332 0.74666   8
   0   1 -17-0.17389 0.38086   9
   0  -1 -17 0.06943 0.77591   9
   0  -1 -17 0.63939 0.82318   8
   0   1  17-0.55114 1.08876   7
   0  -1  17-0.23417 0.88337   7
   0   1  18-0.24584 1.10554  17
   0  -1 -18 0.61967 1.21640  17
   0  -1  18 0.11291 1.09685  17
   0   1 -18 0.31214 0.92548  16
   0  -1  18 0.14859 1.31569   5
   0   1  18-2.24148 1.15305  14
   0   1 -18 0.63029 1.06451  14
   0  -1  18-0.46777 1.22444  14
   0  -1 -18-0.41599 1.03469  14
   0   1 -18-0.35882 0.41988   9
   0  -1 -18 1.52157 0.90912   8
   0  -1 -18-0.28664 0.86112   9
   0   1 -18-0.26965 0.80211   8
   0  -1  18-0.33363 0.99859   7
   0   1  18-1.16065 1.15888   7
   0   1 -19 0.77164 1.04231  16
   0   1  19-1.82611 1.34342  17
   0  -1  19 1.68249 1.22945  17
   0  -1  19-1.73847 1.54965   5
   0   1 -19 0.26524 1.20575  14
   0   1  19-1.51273 1.25294  14
   0  -1 -19-0.11071 1.10140  14
   0  -1  19-1.96710 1.34629  14
   0  -1 -19 0.35618 0.97653   8
   0   1 -19 0.25981 0.44031   9
   0   1 -19-0.21309 0.83444   8
   0  -1 -19-0.44342 0.89674   9
   0   1  19-1.21952 1.34331   7
   0  -1  19 0.97609 1.09344   7
   0  -1  20-0.76408 1.23941  17
   0   1 -20 1.98062 1.13392  16
   0   1  20-1.10242 1.33109  17
   0  -1  20 0.16780 1.43101   5
   0  -1 -20 0.11710 1.13541  14
   0  -1  20-1.54730 1.35658  14
   0   1 -20 2.37096 1.27886  14
   0   1  20 1.13838 1.27393  14
   0   1 -20 0.30984 0.43833   9
   0  -1 -20-0.09334 1.09227   8
   0   1 -20 0.22333 0.90438   8
   0  -1 -20-0.60658 0.91669   9
   0   1  20 0.76780 1.33982   7
   0  -1  20-1.78593 1.11974   7
   0   1 -21 0.12282 1.12282  16
   0  -1  21 1.21246 1.38397  17
   0   1  21-0.72707 1.38962  17
   0  -1  21-1.95523 1.71784   5
   0   1  21-1.88983 1.63502   5
   0   1  21-3.23623 1.49003  14
   0  -1 -21-2.59612 1.27020  14
   0   1 -21-0.58561 1.33222  14
   0  -1  21 0.13490 1.50854  14
   0   1 -21-1.59549 0.47864   9
   0  -1 -21 0.48623 1.13492   8
   0  -1 -21-2.24761 1.00128   9
   0   1 -21 0.23417 0.94534   8
   0  -1  21-1.78605 1.27154   7
   0   1  21-1.87394 1.50318   7
   0   1  22 1.98969 1.54772  17
   0   1 -22-1.55115 1.19607  16
   0  -1  22-0.99534 1.38720  17
   0   1  22-3.63710 1.81627   5
   0  -1  22-3.56859 1.83194   5
   0   1  22-3.14717 1.56089  14
   0  -1  22-2.68004 1.71416  14
   0  -1 -22-0.65006 1.28728  14
   0   1 -22-1.07197 1.38102  14
   0  -1 -22-0.20305 1.14820   8
   0  -1 -22 0.39342 1.00288   9
   0   1 -22 1.30509 1.01544   8
   0   1  22-2.51375 1.64749   7
   0  -1  22-1.14910 1.35965   7
   0   1  23 0.16067 1.55793  17
   0   1 -23-0.40649 1.26078  16
   0  -1  23 0.44940 1.48779  17
   0   1  23-4.03401 1.92147   5
   0  -1  23-2.57598 1.89216   5
   0   1  23 0.52690 1.46164  14
   0  -1 -23-0.68230 1.29295  14
   0   1 -23 0.47960 1.45047  14
   0   1 -23-0.47781 0.35425   9
   0  -1 -23 0.63952 1.05306   9
   0  -1 -23-0.10526 1.21260   8
   0   1 -23 0.34008 1.03549   8
   0  -1  23-0.98662 1.35411   7
   0   1  23-0.72705 1.53728   7
   0  -1  24-0.63046 1.52994  17
   0   1 -24-1.13636 1.37657  16
   0   1  24-1.51570 1.66803  17
   0   1  24-4.03435 2.09952   5
   0  -1  24-0.41676 1.87961   5
   0   1 -24-0.16650 1.53804  14
   0  -1 -24-2.14423 1.46911  14
   0   1  24-2.88766 1.76761  14
   0  -1 -24-2.58216 1.15275   9
   0  -1 -24 1.19633 1.24476   8
   0   1  24-2.56972 1.74268   7
   0  -1  24-1.94932 1.49962   7
   0   1 -24-1.76920 1.15540   8
   0   1  25-4.05537 1.80903  17
   0  -1  25 0.49640 1.61888  17
   0   1 -25-1.03833 1.43285  16
   0   1  25-2.33126 2.03346   5
   0  -1  25-2.18875 2.25601   5
   0  -1 -25-0.14926 1.41129  14
   0   1 -25 0.69308 1.52288  14
   0   1  25-2.14863 1.71081  14
   0  -1 -25-1.35104 1.32900   8
   0  -1 -25-4.38267 1.23756   9
   0   1 -25-0.55067 1.17072   8
   0   1  25-2.97946 1.86080   7
   0  -1  25-4.42652 1.68861   7
   0   1  26-0.73692 1.79998  17
   0   1 -26 0.15476 1.51212  16
   0  -1  26 0.52012 1.74967  17
   0   1  26-1.33485 2.02290   5
   0  -1  26-1.60126 2.18018   5
   0   1 -26 0.35995 1.63306  14
   0  -1 -26 0.46624 1.51287  14
   0  -1 -26 0.46394 1.37331   8
   0  -1 -26-2.19152 1.16468   9
   0   1  26-1.62542 1.78014   7
   0  -1  26-3.10910 1.65495   7
   0   1 -26 0.85662 1.17457   8
   0   1  27-0.38414 1.90759  17
   0   1 -27-2.09746 1.57632  16
   0  -1  27 0.90575 1.77964  17
   0   1  27-1.86531 2.30732   5
   0  -1  27-2.39407 2.27720   5
   0   1 -27 2.24294 1.72845  14
   0  -1 -27-1.12985 1.56519  14
   0  -1 -27 0.08030 1.07513   9
   0  -1 -27 0.95053 1.39061   8
   0  -1  27-2.44657 1.61262   7
   0   1 -27-0.59009 1.25795   8
   0   1  27-0.67258 1.85228   7
   0   1  28 1.00036 1.96918  17
   0  -1 -28-0.71084 1.59502  16
   0   1 -28-1.50960 1.60186  16
   0  -1  28-0.37813 1.90796  17
   0   1  28 0.97469 2.18690   5
   0  -1  28-2.25069 2.34586   5
   0   1 -28-0.58065 1.76749  14
   0  -1 -28-1.00521 1.69957  14
   0  -1 -28-1.33972 1.51501   8
   0  -1 -28-1.51004 1.09427   9
   0   1  28-0.17344 1.93558   7
   0  -1  28 0.13332 1.56640   7
   0   1 -28 0.50713 1.31418   8
   0   1  29-2.49682 2.10430  17
   0  -1  29-0.98552 1.96918  17
   0  -1 -29-0.36940 1.69858  16
   0   1 -29-1.21784 1.63663  16
   0   1  29-1.52600 2.34783   5
   0  -1  29-1.82500 2.30432   5
   0   1 -29-0.80033 1.79289  14
   0  -1 -29-0.52072 1.69389  14
   0  -1 -29-2.74415 1.24011   9
   0  -1 -29-1.11547 1.57619   8
   0   1 -29-0.94046 1.35538   8
   0   1  29-3.39494 2.11898   7
   0  -1  29-1.78875 1.84119   7
   0   1 -30 0.17991 1.68091  16
   0   1  30 0.86394 2.08642  17
   0  -1  30 0.20485 2.12397  17
   0  -1 -30-0.57464 1.73418  16
   0  -1  30-1.62941 2.52158   5
   0   1  30-3.97502 2.56957   5
   0  -1 -30-0.53847 1.80181  14
   0   1 -30 1.23881 1.88536  14
   0  -1 -30 0.50537 1.54792   8
   0  -1 -30-0.30415 1.15048   9
   0  -1  30-2.69029 1.80307   7
   0   1  30-1.83823 2.10905   7
   0   1 -30-0.21486 1.42530   8
   0  -1  31-4.03862 2.32796  17
   0  -1 -31-0.39615 1.80517  16
   0   1 -31-2.42271 1.79375  16
   0   1  31-0.89596 2.25659  17
   0   1  31-3.03010 2.47777   5
   0  -1  31-1.97646 2.57838   5
   0  -1 -31-2.03676 1.89465  14
   0   1 -31-1.91569 2.12183  14
   0  -1 -31 1.09811 1.15684   9
   0  -1 -31 0.51472 1.61369   8
   0   1  31 3.39500 2.08401   7
   0   1 -31-2.53532 1.53611   8
   0  -1  31-0.14533 1.77020   7
   0   1 -32 1.34489 1.96565  16
   0  -1 -32 1.63542 1.92539  16
   0   1  32-3.24525 2.41532  17
   0  -1  32-0.44048 2.23404  17
   0   1  32-2.28887 2.61250   5
   0  -1  32-1.46484 2.58247   5
   0  -1 -32-0.76222 1.91289  14
   0   1 -32 0.65634 2.11743  14
   0  -1 -32 0.27795 1.14129   9
   0  -1 -32-2.08600 1.67292   8
   0   1 -32 0.33801 1.49931   8
   0   1  32-2.51113 2.23110   7
   0  -1  32-1.93718 2.01044   7
   0   1  33-5.26381 2.63958  17
   0   1 -33-1.18691 1.98244  16
   0  -1  33-2.04850 2.44428  17
   0  -1 -33 1.05313 2.03096  16
   0   1  33 0.29636 2.79684   5
   0  -1  33-0.30341 2.85759   5
   0   1 -33 0.22460 2.25077  14
   0  -1 -33-1.36882 2.04106  14
   0  -1 -33 0.78906 1.77103   8
   0   1  33-0.19722 2.32010   7
   0  -1  33-0.45668 2.00120   7
   0   1 -33-1.49204 1.60068   8
   0  -1  34-2.81790 2.59066  17
   0   1  34 1.23379 2.62121  17
   0   1 -34 0.60995 2.22344  16
   0  -1 -34 1.29883 2.14626  16
   0   1  34-3.06465 3.25021   5
   0  -1  34-6.27554 3.32775   5
   0  -1 -34-3.31238 1.87291   8
   0  -1 -34 2.20255 2.15368  14
   0   1 -34 0.45999 2.32509  14
   0   1  34-5.22869 2.72383   7
   0   1 -34 1.16714 1.65432   8
   0   1 -35 3.05475 2.54652  14
   0  -1 -35-0.61365 2.16599  14
   0  -1 -35-1.85974 1.87762   8
   0   1 -35 0.47197 1.76146   8
   0   1  35-0.81854 2.51881   7
   0   1 -35 0.83438 2.20882  16
   0  -1  35-0.48370 2.63676  17
   0  -1 -35-4.43880 2.22010  16
   0   1  36 0.62360 2.78511   7
   0  -1 -36 0.20838 2.35500  14
   0  -1 -36 0.39874 1.90666   8
   0   1  37-2.52775 2.69385   7
   0  -1 -37 2.33071 2.35088  14
   0  -2   0 673.045 30.4479  17
   0   2   0 675.951 30.5147  11
   0  -2   0 670.542 30.4159  10
   0   2   0 668.123 30.5317  13
   0  -2   0 679.852 30.4369  14
   0  -2   0 670.268 30.5022   9
   0  -2   0 675.052 30.5214   2
   0   2   0 672.370 30.5265   2
   0  -2  -1 1.08529 0.54733  17
   0  -2  -1-0.18352 0.36009  14
   0  -2   1 0.33136 0.46461  14
   0   2  -1 0.31011 0.58433  15
   0   2   1 1.33750 0.53043  11
   0   2  -1 0.17332 0.55376  11
   0   2  -1 0.13662 0.51563  13
   0  -2  -1 0.04188 0.51022   9
   0  -2   1 0.10567 0.48778   9
   0   2   1 0.22280 0.52035   2
   0  -2   1 0.08444 0.57859   2
   0  -2  -1-0.42258 0.59745   2
   0   2  -1 0.57837 0.52758   2
   0   2   2 221.379 10.0059   2
   0  -2   2 215.266 9.99383   2
   0   2  -2 210.637 9.99864   2
   0  -2  -2 226.149 9.95229  17
   0   2  -2 212.549 10.0020  13
   0  -2   2 218.607 9.95583  14
   0   2  -2 217.750 10.0112  15
   0  -2   2 220.627 10.0158  13
   0  -2   2 219.723 9.90109   5
   0   2   2 210.472 9.87345  10
   0   2   2 215.705 9.97967  11
   0  -2  -2 214.601 9.87115  12
   0   2  -2 217.395 10.0190  11
   0  -2  -2 215.756 10.0089   9
   0  -2   2 225.052 9.95188   9
   0   2  -2 224.168 9.88101   7
   0  -2  -3 2239.66 102.704  17
   0  -2   3 2305.61 102.706  16
   0  -2   3 2233.15 102.722  14
   0   2  -3 2339.54 102.762  15
   0  -2   3 2318.24 102.759  13
   0   2   3 2281.21 102.634   5
   0  -2   3 2339.67 102.684   5
   0   2  -3 2279.94 102.760  13
   0  -2  -3 2135.58 102.764   9
   0  -2   3 2270.93 102.682   9
   0  -2   3 2246.50 102.738   2
   0   2   3 2290.62 102.751   2
   0  -2   4 1625.99 72.3685   2
   0   2   4 1585.68 72.3733   2
   0  -2   4 1614.25 72.3391  16
   0  -2  -4 1612.78 72.3458  17
   0  -2   4 1569.29 72.3876  13
   0  -2   4 1651.79 72.3805  14
   0  -2   4 1580.18 72.3389   5
   0   2   4 1626.78 72.2910   5
   0   2   4 1672.06 72.2804  12
   0  -2   4 1601.32 72.4103  11
   0   2  -4 1593.88 72.3895  13
   0  -2  -4 1559.66 72.4011   9
   0  -2   4 1521.45 72.2922   9
   0  -2   4 1583.37 72.3325   8
   0  -2   5 55.9491 2.80430   2
   0   2   5 59.7845 2.82350   2
   0  -2   5 58.9747 2.80406  16
   0  -2  -5 59.5460 2.83504  17
   0  -2  -5 57.4916 2.69626  14
   0  -2   5 59.9229 2.87280  15
   0  -2   5 55.6408 2.85640  14
   0   2   5 64.2978 2.77329   5
   0  -2   5 59.0400 2.82564   5
   0   2   5 49.7970 2.74002  12
   0  -2   5 52.5919 2.88147  11
   0   2  -5 56.9999 2.84017  13
   0  -2  -5 56.6676 2.86608   9
   0  -2   5 57.0574 2.70683   9
   0  -2   5 62.1250 2.79517   8
   0   2  -6 94.9727 4.52241   2
   0  -2   6 96.2106 4.51459   2
   0   2   6 94.0948 4.52283   2
   0  -2  -6 91.6702 4.50790   2
   0  -2  -6 95.9155 4.55463  17
   0  -2   6 101.808 4.52281  16
   0  -2   6 95.7667 4.57422  15
   0  -2  -6 87.9516 4.42890  14
   0  -2   6 97.6231 4.59258  14
   0  -2   6 97.6002 4.56522   5
   0   2   6 98.6126 4.51060   5
   0   2  -6 101.687 4.56825  13
   0   2   6 103.208 4.47869  12
   0  -2   6 92.5775 4.40039   9
   0  -2   6 98.5418 4.49514   8
   0  -2   7 32.2655 1.65015   2
   0   2  -7 34.6773 1.68186   2
   0  -2   7 32.4869 1.64858   3
   0   2   7 30.2376 1.66295   2
   0  -2  -7 31.8075 1.66436   2
   0  -2   7 28.1018 1.78515  14
   0  -2  -7 29.3283 1.57434  14
   0  -2  -7 31.1188 1.77779  17
   0  -2   7 30.5918 1.68162  16
   0  -2   7 30.7583 1.76970   5
   0   2   7 33.6471 1.70717   5
   0  -2   7 31.9370 1.65002   8
   0  -2   7 30.7167 1.49576   9
   0   2  -7 32.7023 1.65989   8
   0  -2  -8 184.784 8.23684   3
   0  -2  -8 182.780 8.22945   2
   0  -2   8 182.016 8.22104   3
   0   2  -8 184.002 8.24560   2
   0  -2   8 177.195 8.22590   2
   0   2   8 181.627 8.24565   2
   0  -2  -8 175.731 8.18847  14
   0  -2   8 181.222 8.35665  14
   0  -2  -8 185.051 8.32264  17
   0  -2   8 188.851 8.27905  16
   0   2   8 182.564 8.30197   5
   0  -2   8 183.193 8.35133   5
   0  -2   8 167.363 8.08233   9
   0  -2   8 182.893 8.22648   8
   0   2  -8 190.740 8.24596   8
   0  -2   9 754.573 34.7904   3
   0  -2  -9 776.649 34.8053   3
   0  -2   9 750.305 34.7940   2
   0   2   9 758.501 34.8150   2
   0  -2  -9 763.332 34.7946   2
   0   2  -9 780.207 34.8159   2
   0   2  -9 753.749 34.9502  14
   0  -2   9 775.529 34.9416  14
   0  -2  -9 752.849 34.7892  14
   0   2  -9 750.757 34.8595  16
   0  -2   9 783.809 34.8553  16
   0  -2  -9 756.913 34.8890  17
   0  -2   9 756.697 34.9421   5
   0   2   9 786.196 34.8998   5
   0  -2   9 793.589 34.8082   8
   0  -2   9 769.079 34.7036   7
   0   2  -9 802.530 34.8261   8
   0   2  10 257.899 11.8575   2
   0  -2 -10 260.702 11.8483   3
   0   2 -10 263.618 11.8579   2
   0  -2 -10 247.718 11.8318   2
   0  -2  10 251.185 11.8286   3
   0  -2  10 263.482 11.8389   2
   0  -2  10 246.925 11.9196  17
   0  -2  10 274.624 11.9293  16
   0   2 -10 260.560 11.9345  16
   0  -2 -10 260.306 11.9668  17
   0   2 -10 260.784 12.0338  14
   0  -2 -10 250.827 11.8547  14
   0  -2  10 256.560 12.0171  14
   0  -2  10 259.396 12.0355   5
   0   2  10 260.095 11.9829   5
   0  -2  10 262.380 11.8666   8
   0  -2  10 259.948 11.7698   7
   0   2 -10 268.847 11.8804   8
   0  -2 -11 36.9247 1.85118   3
   0  -2  11 34.5526 1.82560   2
   0  -2 -11 34.8272 1.83482   2
   0   2  11 34.1151 1.85056   2
   0  -2  11 33.2633 1.82342   3
   0  -2  11 36.2121 1.98761  17
   0  -2 -11 37.2556 2.08101  17
   0   2 -11 34.7304 1.99059  16
   0  -2 -11 36.9288 1.91225  14
   0   2 -11 32.7687 2.09687  14
   0  -2  11 34.8139 2.11196  14
   0  -2  11 38.6790 2.15978   5
   0   2  11 36.4263 2.06291   5
   0  -2  11 34.9183 1.99639  13
   0  -2  11 36.5489 1.91327   8
   0  -2 -11 35.7527 2.02588   9
   0  -2  11 35.8552 1.79255   7
   0   2 -11 36.9150 1.91017   8
   0  -2 -12 51.3048 2.53072   2
   0  -2  12 53.2187 2.53488   2
   0  -2  12 50.5812 2.53168   3
   0  -2 -12 51.4946 2.54684   3
   0   2 -12 53.8526 2.72246  16
   0  -2  12 52.1624 2.72500  17
   0  -2 -12 54.6139 2.80504  17
   0  -2  12 48.6204 2.81562  14
   0  -2 -12 52.4194 2.63174  14
   0   2 -12 53.0561 2.84879  14
   0  -2  12 52.3025 2.56004   4
   0   2  12 50.9365 2.79595   5
   0  -2  12 55.2052 2.87969   5
   0  -2 -12 50.5662 2.55982   4
   0  -2  12 52.3500 2.70827  13
   0  -2 -12 52.6459 2.73954   9
   0  -2  12 54.1893 2.63777   8
   0  -2  12 48.0308 2.52220   7
   0   2 -12 51.6791 2.62086   8
   0  -2  13 13.5838 0.91221   2
   0  -2 -13 13.4855 0.93142   2
   0  -2 -13 14.0786 0.95262   3
   0  -2  13 15.0767 0.92842   3
   0   2 -13 15.9116 1.18094  16
   0  -2  13 14.9094 1.18567  17
   0  -2 -13 13.5992 1.31700  17
   0  -2 -13 14.4672 1.08771  14
   0  -2  13 12.6611 1.32004  14
   0   2 -13 16.6173 1.37125  14
   0   2  13 11.9618 1.30555   5
   0  -2 -13 15.1687 0.98681   4
   0  -2  13 12.3549 0.96703   4
   0  -2  13 15.3593 1.39658   5
   0  -2  13 13.4972 1.16618  13
   0  -2 -13 16.6459 1.24695   9
   0  -2  13 16.2147 1.13978   8
   0  -2  13 13.5976 0.97948   7
   0   2 -13 15.0017 1.07881   8
   0  -2  14 0.19580 0.50478   3
   0  -2 -14 1.89042 0.55245   3
   0  -2 -14 0.92314 0.51086   2
   0  -2  14 0.13309 0.50346   2
   0  -2 -14 0.08653 1.01937  17
   0   2 -14 0.57374 0.82593  16
   0  -2  14 1.66434 0.86168  17
   0  -2 -14 0.06851 0.71531  14
   0   2 -14 0.44158 0.93019  14
   0  -2  14 0.70773 1.04156  14
   0  -2  14-0.13916 0.57920   4
   0   2  14-0.10447 0.98016   5
   0  -2 -14-0.42934 0.61843   4
   0  -2  14 2.45827 1.08713   5
   0  -2  14 0.88566 0.83556  13
   0  -2  14 1.55721 0.77461   8
   0  -2 -14 0.66681 0.83549   9
   0  -2  14-0.48289 0.65826   7
   0   2 -14 0.87575 0.68801   8
   0  -2  15 76.0131 3.69150   3
   0  -2 -15 76.7999 3.70621   3
   0  -2  15 76.5010 3.68995   2
   0  -2 -15 77.0476 3.69161   2
   0  -2  15 78.7623 3.99608  17
   0   2 -15 83.4588 3.97872  16
   0  -2 -15 81.9399 4.06248  17
   0  -2  15 74.8074 4.06420  14
   0   2 -15 72.0751 4.08968  14
   0  -2 -15 81.4935 3.91115  14
   0  -2  15 79.4848 3.70875   4
   0  -2 -15 78.8444 3.71600   4
   0   2  15 81.8062 4.13542   5
   0  -2  15 79.3677 4.17318   5
   0  -2  15 79.1998 3.92506  13
   0  -2  15 82.8067 3.87970   8
   0  -2 -15 77.6134 3.96263   9
   0  -2  15 79.4668 3.80465   7
   0   2 -15 80.2600 3.85837   8
   0  -2  16 106.397 5.01635   3
   0  -2 -16 100.160 5.02840   3
   0  -2 -16 106.225 5.02232   2
   0  -2  16 106.692 5.02023   1
   0  -2  16 104.603 5.01270   2
   0  -2  16 115.196 5.37058  17
   0  -2 -16 111.576 5.39468  17
   0   2 -16 113.723 5.33402  16
   0   2 -16 111.731 5.47272  14
   0  -2 -16 111.843 5.27476  14
   0  -2 -16 109.080 5.03898   4
   0  -2  16 108.868 5.52827   5
   0  -2  16 111.521 5.03443   4
   0   2  16 116.795 5.51528   5
   0  -2  16 105.513 5.26194  13
   0  -2  16 115.454 5.22627   8
   0  -2 -16 108.258 5.30767   9
   0   2 -16 113.777 5.21219   8
   0  -2  16 109.992 5.16354   7
   0   2  16 110.468 5.46904   7
   0  -2 -17 7.33348 0.62777   3
   0  -2  17 5.68019 0.58880   3
   0  -2  17 5.98472 0.61784   1
   0  -2 -17 7.19352 0.66133   1
   0  -2  17 4.91153 0.60056   2
   0  -2 -17 4.64637 0.61005   2
   0  -2 -17 7.45830 1.32319  17
   0   2 -17 6.83985 1.09053  16
   0  -2  17 9.21109 1.21148  17
   0   2 -17 7.57615 1.30032  14
   0  -2 -17 7.48295 1.02876  14
   0  -2  17 5.86498 0.66471   4
   0   2  17 7.75154 1.37597   5
   0  -2 -17 4.80329 0.66793   4
   0  -2  17 5.61494 1.37733   5
   0  -2  17 7.11060 1.04732  13
   0  -2  17 8.63930 0.99940   8
   0  -2 -17 8.35177 1.12296   9
   0   2 -17 6.39454 0.94976   8
   0   2  17 9.20076 1.33516   7
   0  -2  17 7.15563 0.94845   7
   0  -2 -18-0.41834 0.53080   3
   0  -2  18-0.43902 0.46274   3
   0  -2  18 0.83153 0.45576   2
   0  -2 -18-0.25006 0.54814   1
   0  -2 -18 0.18747 0.47284   2
   0  -2  18 0.59566 0.48074   1
   0  -2 -18 1.71736 1.31654  17
   0   2 -18 2.62120 1.06179  16
   0  -2  18 2.54084 1.18269  17
   0   2 -18 1.37614 1.24050  14
   0  -2 -18 1.39874 1.03179  14
   0  -2  18-0.15348 1.38345   5
   0  -2 -18 0.62878 0.54586   4
   0  -2  18 0.14778 0.50984   4
   0   2  18 1.68317 1.38302   5
   0  -2  18 2.65775 1.00602  13
   0  -2  18 0.13917 0.92416   8
   0  -2 -18-0.94188 1.01773   9
   0  -2  18 0.19210 0.92501   7
   0   2  18 1.32052 1.26837   7
   0   2 -18 1.40846 0.89195   8
   0  -2  19 153.087 7.64154   3
   0  -2 -19 155.314 7.66074   3
   0  -2  19 147.985 7.64977   1
   0  -2 -19 164.213 7.66649   1
   0  -2 -19 169.738 7.66781   1
   0  -2  19 157.264 7.64011   1
   0  -2  19 201.541 8.21864  17
   0  -2 -19 210.052 8.24022  17
   0   2 -19 194.191 8.14520  16
   0  -2 -19 194.894 8.10346  14
   0   2 -19 203.082 8.36427  14
   0  -2  19 166.813 7.64680   4
   0   2  19 204.804 8.39918   5
   0  -2  19 214.860 8.51270   5
   0  -2 -19 176.700 7.66366   4
   0  -2  19 200.344 8.06334  13
   0  -2 -19 201.250 8.10380   9
   0   2 -19 217.565 7.99683   8
   0   2  19 199.288 8.33649   7
   0  -2  19 202.282 7.97148   7
   0   2 -20 77.0093 2.92223  16
   0  -2 -20 70.9091 3.01361  17
   0  -2  20 81.0006 3.06410  17
   0   2 -20 63.8258 3.06504  14
   0  -2 -20 73.9418 2.83738  14
   0  -2  20 75.2057 3.35750   5
   0   2  20 77.8066 3.29024   5
   0  -2  20 64.8191 2.71100  13
   0  -2 -20 72.2009 2.81522   9
   0  -2  20 77.0591 2.68488   7
   0   2  20 79.4726 3.18277   7
   0   2 -20 74.3051 2.64216   8
   0   2 -21 0.36781 1.18238  16
   0  -2 -21 0.36823 1.46063  17
   0  -2  21-1.32069 1.34912  17
   0  -2 -21 0.44819 1.17353  14
   0   2 -21 0.15797 1.36706  14
   0  -2  21-1.64191 1.68715   5
   0   2  21-1.86318 1.71235   5
   0  -2  21 0.19065 1.06867  13
   0  -2 -21-1.31379 1.17839   9
   0  -2 -21-0.42720 1.15422   8
   0   2  21-2.25640 1.61799   7
   0  -2  21-0.78245 1.07534   7
   0   2 -21-1.27937 0.99946   8
   0  -2  22 21.6051 1.94632  17
   0   2 -22 21.2331 1.80361  16
   0   2 -22 21.9150 2.00618  14
   0  -2 -22 20.8814 1.77210  14
   0  -2  22 17.1344 2.22302   5
   0   2  22 20.0177 2.25980   5
   0  -2  22 17.8314 1.63815  13
   0  -2 -22 22.1636 1.70515   9
   0  -2 -22 16.4481 1.67366   8
   0   2  22 18.9446 2.10371   7
   0  -2  22 15.3189 1.58699   7
   0   2 -22 16.5409 1.53884   8
   0  -2  23 117.020 5.89750  17
   0   2 -23 118.914 5.80649  16
   0  -2 -23 108.526 5.73257  14
   0   2 -23 107.782 5.94788  14
   0   2  23 116.598 6.12677   5
   0  -2  23 115.465 6.19387   5
   0  -2  23 109.126 5.63839  13
   0  -2 -23 108.200 5.68933   8
   0  -2 -23 110.608 5.63906   9
   0   2  23 120.012 5.99516   7
   0  -2  23 112.393 5.59289   7
   0   2 -23 116.614 5.56330   8
   0   2 -24 1.82910 1.41510  16
   0  -2  24 0.30869 1.56535  17
   0  -2 -24 1.69291 1.34641  14
   0   2 -24 2.67945 1.71790  14
   0   2  24 1.39201 1.90090   5
   0  -2  24 0.42624 1.98892   5
   0  -2  24 0.84350 1.21292  13
   0  -2 -24 2.32175 1.38001   8
   0  -2 -24 2.96393 1.29059   9
   0   2  24-0.67416 1.78673   7
   0  -2  24 1.73788 1.27497   7
   0   2 -24 5.37180 1.19455   8
   0  -2  25 1.45739 1.63714  17
   0   2 -25 2.64495 1.47011  16
   0   2  25-3.13640 2.13205   5
   0  -2  25-2.89713 2.13647   5
   0   2 -25 0.37122 1.65864  14
   0  -2 -25 0.27265 1.40208  14
   0  -2 -25-2.02746 1.36356   9
   0  -2 -25-1.51559 1.43757   8
   0   2  25-1.22039 1.86076   7
   0   2 -25-0.09268 1.17012   8
   0  -2  25-2.00748 1.42269   7
   0   2 -26 9.48843 1.70836  16
   0  -2  26 10.5171 1.89709  17
   0   2  26 13.4186 2.13328  17
   0  -2  26 10.7436 2.37648   5
   0   2  26 10.0959 2.29152   5
   0  -2 -26 13.7439 1.70562  14
   0   2 -26 11.1618 2.02780  14
   0  -2 -26 8.47613 1.46478   9
   0  -2 -26 8.32040 1.69471   8
   0   2  26 10.6329 2.04573   7
   0   2 -26 10.9075 1.46029   8
   0  -2  26 7.67584 1.50151   7
   0   2 -27-0.47679 1.52054  16
   0   2  27 4.99804 2.03484  17
   0  -2  27-0.17736 1.84802  17
   0  -2  27-1.46551 2.18226   5
   0   2  27 2.75794 2.12515   5
   0  -2 -27 0.29521 1.44733  14
   0   2 -27 0.99692 1.86268  14
   0  -2 -27 0.53947 1.29333   9
   0  -2 -27-1.06520 1.50896   8
   0   2  27-1.86000 1.92848   7
   0   2 -27 0.09868 1.31305   8
   0  -2  27 0.51772 1.39828   7
   0  -2  28 9.44273 2.05802  17
   0   2 -28 9.58356 1.82708  16
   0   2  28 8.09689 2.19662  17
   0   2  28 13.6983 2.51566   5
   0  -2  28 8.91693 2.50727   5
   0   2 -28 7.41863 2.01574  14
   0  -2 -28 7.05038 1.71361  14
   0  -2 -28 9.03671 1.51535   9
   0  -2 -28 11.8431 1.87632   8
   0   2  28 5.75299 2.03799   7
   0   2 -28 9.51832 1.50336   8
   0  -2  28 8.14039 1.59954   7
   0   2  29 8.85397 2.33112  17
   0  -2  29 10.0364 2.18072  17
   0   2 -29 10.9479 1.94942  16
   0  -2  29 10.3531 2.56547   5
   0   2  29 5.50160 2.51036   5
   0   2 -29 10.0009 2.14238  14
   0  -2 -29 9.37357 1.86751  14
   0  -2 -29 8.75349 1.55186   9
   0  -2 -29 8.18104 1.79799   8
   0   2 -29 7.60558 1.54221   8
   0   2  29 7.68649 2.25609   7
   0  -2  29 8.49582 1.76735   7
   0   2 -30 12.7668 2.06617  16
   0  -2  30 12.4404 2.32724  17
   0   2  30 9.17499 2.51846  17
   0  -2  30 14.0911 2.82911   5
   0   2  30 11.7154 2.67511   5
   0   2 -30 9.42982 2.21494  14
   0  -2 -30 5.91062 1.85849  14
   0  -2 -30 12.7316 1.98062   8
   0  -2 -30 12.1386 1.60470   9
   0   2  30 10.7293 2.37479   7
   0   2 -30 12.5962 1.71691   8
   0  -2  30 7.01621 1.70370   7
   0   2  31 16.4324 2.80002  17
   0  -2  31 20.8126 2.64252  17
   0   2 -31 20.4962 2.32629  16
   0   2  31 17.5926 3.00468   5
   0  -2  31 18.0795 3.14731   5
   0  -2 -31 20.6334 2.29456  14
   0   2 -31 24.5796 2.71893  14
   0  -2 -31 18.2305 1.88322   9
   0  -2 -31 21.9627 2.24924   8
   0   2  31 18.2605 2.70419   7
   0   2 -31 19.3141 1.96061   8
   0  -2 -32 12.6180 2.20306  16
   0   2 -32 9.23994 2.14388  16
   0  -2  32 12.5005 2.50160  17
   0   2  32 16.5316 2.85232  17
   0  -2  32 5.35537 2.97673   5
   0   2  32 10.1101 2.97783   5
   0  -2 -32 10.0909 2.11365  14
   0   2 -32 8.79753 2.40895  14
   0  -2 -32 8.36425 1.62053   9
   0  -2 -32 12.3066 2.09296   8
   0   2  32 6.36867 2.46196   7
   0   2 -32 7.89307 1.73322   8
   0   2 -33 53.4923 3.94449  16
   0  -2 -33 59.4032 4.08912  16
   0  -2  33 76.3828 4.48092  17
   0   2  33 65.2387 4.46335  17
   0   2  33 50.8765 4.84093   5
   0  -2  33 57.7251 5.03101   5
   0  -2 -33 66.3374 3.97660  14
   0   2 -33 66.6950 4.32141  14
   0  -2 -33 64.4072 3.86967   8
   0  -2 -33 49.6669 3.41542   9
   0   2  33 50.0596 4.29870   7
   0   2 -33 62.7166 3.61075   8
   0  -2  34-2.29795 2.56072  17
   0   2  34 6.09921 2.75398  17
   0  -2 -34 2.22761 2.13953  16
   0   2 -34-2.39651 2.19990  16
   0  -2  34 4.12374 3.11611   5
   0   2  34-4.50467 3.10339   5
   0  -2 -34 2.18687 1.94960   8
   0  -2 -34 0.18237 1.99423  14
   0   2 -34 0.24303 2.35652  14
   0   2 -34 2.96072 1.71064   8
   0   2  34-4.85999 2.66434   7
   0  -2 -35 1.11586 2.14297  14
   0  -2  35 0.94654 2.61475  17
   0   2 -35 2.45540 2.23138  16
   0  -2 -35 2.91957 1.97206   8
   0   2  35-2.69131 2.98755   7
   0  -2 -36 0.72967 2.07163   8
   0   2  36-0.22748 2.85185   7
   0  -3   0 0.03361 0.54064  14
   0  -3   0 0.62033 0.65208  17
   0  -3   0 0.33135 0.46774  10
   0  -3   0 0.96541 0.80766  11
   0   3   0-0.24531 0.67556  11
   0  -3   0-0.34989 0.65631   9
   0   3   0-0.13561 0.65748   2
   0  -3   0 0.62635 0.78791   2
   0   3   1 0.67881 0.63674   2
   0   3  -1-0.81255 0.66763   2
   0  -3  -1 0.50089 0.75606   2
   0  -3   1 0.87643 0.74109   2
   0  -3  -1-0.53640 0.65828  17
   0  -3  -1-0.20218 0.48049  14
   0  -3   1-0.58096 0.56792  14
   0   3  -1 0.60179 0.74298  15
   0  -3  -1 1.45784 0.81384  11
   0   3   1 0.47666 0.66868  11
   0  -3   1 0.94628 0.51781  10
   0   3  -1-0.06846 0.66634  13
   0   3  -1-0.06397 0.68689  11
   0  -3   1 0.21950 0.63718   9
   0  -3  -1-0.37034 0.65870   9
   0   3  -1 0.10414 0.54233   7
   0   3   2-0.27174 0.67345   2
   0  -3   2-0.37506 0.75665   2
   0  -3  -2-0.37127 0.72098  17
   0   3  -2 0.06755 0.72529  15
   0  -3   2 0.06654 0.80249  13
   0  -3  -2-0.19778 0.43434  14
   0  -3   2-0.13156 0.63175  14
   0  -3   2 0.38650 0.42630   5
   0   3  -2 0.26803 0.72941  11
   0   3   2 0.58163 0.73326  11
   0   3  -2 0.20659 0.69729  13
   0  -3  -2 0.43450 0.38604  12
   0  -3  -2 0.19557 0.69999   9
   0  -3   2-0.25684 0.61423   9
   0   3  -2-0.17333 0.50195   7
   0   3   3 1.08843 0.70302   2
   0  -3   3 0.31222 0.77933   2
   0   3   3 0.29491 0.75443  17
   0  -3  -3 0.74261 0.73597  17
   0  -3   3 0.04924 0.68216  14
   0   3  -3 0.40864 0.72573  15
   0  -3   3-0.81185 0.84243  13
   0  -3   3 0.27760 0.52165   5
   0   3   3 0.05720 0.68062  11
   0  -3  -3 0.17158 0.38113  12
   0   3   3 0.39757 0.42831  10
   0   3  -3-0.41548 0.73440  13
   0  -3  -3-0.41206 0.71911   9
   0  -3   3 0.23939 0.62484   9
   0   3  -3 0.20501 0.44494   7
   0   3   4-0.20408 0.73052   2
   0  -3   4 0.06214 0.78962   2
   0   3   4-0.16162 0.78673  17
   0  -3  -4-0.60960 0.75109  17
   0  -3   4 0.74299 0.79719  16
   0   3  -4 0.06933 0.75591  15
   0  -3   4 0.87477 0.74195  14
   0  -3   4 0.76122 0.86761  13
   0   3  -4 0.17062 0.72186  14
   0  -3   4 0.11623 0.59830   5
   0   3   4 0.07862 0.41057   5
   0   3  -4 0.49022 0.69806  13
   0   3   4 0.73828 0.71445  11
   0  -3   4 0.26539 0.62409   9
   0  -3  -4 0.07202 0.75534   9
   0   3  -4 0.47848 0.37682   7
   0   3   5 0.06803 0.74500   2
   0  -3   5 0.55661 0.80876   2
   0  -3  -5 0.05066 0.80126  17
   0   3   5 0.11736 0.85400  17
   0   3  -5-0.25195 0.75596  14
   0  -3   5 0.10164 0.75797  16
   0   3  -5 0.64635 0.78761  15
   0  -3   5 0.56491 0.80577  13
   0  -3   5-0.12044 0.79076  14
   0   3   5 0.53312 0.49723   5
   0  -3   5 0.09310 0.62123   5
   0   3  -5 0.63989 0.73474  13
   0   3   5 0.34266 0.71030  11
   0  -3   5-0.40439 0.61555   9
   0  -3  -5-0.15076 0.80570   9
   0  -3   5-0.25191 0.70381   8
   0   3   6-0.27180 0.69399   2
   0  -3   6-0.18506 0.75301   2
   0   3  -6-0.06757 0.73000   2
   0  -3   6-0.06000 0.73509   3
   0  -3  -6 0.24845 0.82894   2
   0  -3   6 0.83652 0.75643  16
   0  -3  -6-1.26314 0.82886  17
   0   3   6 0.38367 0.83447  17
   0  -3   6 0.78831 0.84287  14
   0  -3   6-0.16347 0.70141   5
   0   3   6 0.28834 0.55448   5
   0   3  -6 0.86743 0.73702  13
   0   3   6 0.63528 0.51000  12
   0  -3   6 0.03657 0.52103   9
   0  -3  -6 0.78731 0.81090   9
   0  -3   6-0.60967 0.69932   8
   0   3   7-0.40689 0.70204   2
   0   3  -7-0.13494 0.70537   2
   0  -3   7 0.12209 0.75841   2
   0  -3  -7-0.06180 0.75709   3
   0  -3  -7 0.67920 0.75738   2
   0  -3   7-0.29873 0.69289   3
   0  -3  -7 0.05919 0.83286  17
   0   3   7 2.02118 0.92460  17
   0  -3   7-0.70901 0.74513  16
   0  -3  -7 0.02462 0.41618  14
   0  -3   7 0.42717 0.81578  14
   0  -3   7 0.12484 0.73806   5
   0   3   7 0.13170 0.61665   5
   0   3  -7-0.14788 0.69225  13
   0   3   7 1.30326 0.56347  12
   0  -3   7 0.29271 0.49364   9
   0  -3  -7 0.73896 0.78256   9
   0  -3   7 1.48194 0.71132   8
   0  -3  -8 0.98687 0.74214   3
   0  -3   8 0.53514 0.67299   3
   0   3   8-0.06767 0.69707   2
   0  -3   8-0.12116 0.69511   2
   0   3  -8 0.40386 0.71388   2
   0  -3  -8 0.61293 0.72473   2
   0  -3  -8 1.14670 0.88913  17
   0   3   8 0.67901 0.88750  17
   0  -3   8 0.45938 0.70435  16
   0  -3   8-0.30659 0.83566  14
   0  -3  -8 0.13891 0.43481  14
   0   3   8-0.20785 0.69009   5
   0  -3   8-0.77626 0.73295   5
   0  -3   8 1.19655 0.94149  11
   0   3  -8 0.07645 0.73434  13
   0   3   8 0.72955 0.59829  12
   0  -3   8-0.02820 0.44680   9
   0  -3   8 0.20595 0.70142   8
   0  -3   9 0.58916 0.69399   3
   0  -3  -9-0.18451 0.71512   3
   0  -3   9 1.02062 0.70989   2
   0   3  -9-1.07373 0.70386   2
   0   3   9-0.20228 0.68402   2
   0  -3  -9 0.36348 0.72803   2
   0  -3  -9-0.40996 0.88142  17
   0  -3   9 1.27766 0.75241  16
   0   3   9 0.97412 0.95247  17
   0  -3   9-0.65708 0.85725  14
   0   3  -9-0.13706 0.79049  16
   0  -3  -9 0.76733 0.47393  14
   0  -3   9 0.07878 0.79358   5
   0   3   9 0.18001 0.71311   5
   0   3   9-0.13806 0.61790  12
   0  -3   9 0.35620 0.89863  11
   0  -3   9 0.40198 0.40274   9
   0  -3   9 0.88795 0.69227   8
   0  -3  10-0.29138 0.66228   3
   0  -3 -10-0.23986 0.71169   2
   0   3  10-0.46955 0.69322   2
   0  -3  10 0.05915 0.68143   2
   0   3 -10-0.13373 0.69329   2
   0  -3 -10-0.18355 0.74865   3
   0  -3  10-0.77667 0.76621  16
   0  -3 -10 1.31683 0.92643  17
   0   3  10 0.43479 0.99227  17
   0  -3 -10 0.40222 0.48167  14
   0  -3  10-0.08766 0.90886  14
   0   3 -10 0.94037 0.84652  16
   0  -3  10 0.52239 0.86623   5
   0   3  10 0.54611 0.78108   5
   0   3  10 0.05171 0.65771  12
   0  -3  10 0.92812 0.92671  11
   0  -3  10 0.32554 0.34665   9
   0  -3  10 0.47960 0.73144   8
   0  -3 -11 1.09155 0.98192  17
   0  -3  11 0.41165 0.72882  16
   0   3  11 0.55836 0.96172  17
   0  -3 -11 0.54112 0.54670  14
   0   3 -11 0.61040 0.83437  16
   0  -3  11 0.27983 0.93964  14
   0  -3  11 0.38149 0.91075   5
   0   3  11-0.53441 0.80587   5
   0   3  11 1.31889 0.73264  12
   0  -3  11 0.32985 0.73448   8
   0   3  11-0.06662 0.69876   2
   0  -3 -11 0.05902 0.70321   2
   0  -3  11-0.87240 0.68685   2
   0  -3  11 0.28725 0.68105   3
   0   3 -11 1.39674 0.69197   2
   0  -3 -11-0.78820 0.70036   3
   0   3  12 0.59631 1.05728  17
   0  -3  12-0.14401 0.78264  17
   0   3 -12-0.88550 0.86440  16
   0  -3 -12-0.66174 0.94515  17
   0  -3  12-1.01628 0.76739  16
   0  -3  12 0.09889 0.99612  14
   0  -3 -12-0.04712 0.57858  14
   0  -3  12-0.31241 0.95489   5
   0   3  12 0.25417 0.85937   5
   0   3  12-0.44240 0.77148  12
   0  -3  12 1.12307 0.90012  13
   0  -3  12 0.17135 0.74691   8
   0  -3 -12 0.79167 0.89779   9
   0  -3 -12-0.52181 0.70352   2
   0  -3 -12 0.35921 0.71852   3
   0   3  12 0.19812 0.67332   2
   0  -3  12-0.62153 0.69054   3
   0  -3  12-0.05706 0.70478   2
   0  -3  13-0.05594 0.69750   2
   0  -3 -13 0.73872 0.70928   2
   0  -3 -13-0.08758 1.01966  17
   0   3 -13 1.78188 0.90980  16
   0  -3  13 0.54389 0.83184  17
   0   3  13 0.63480 1.07507  17
   0  -3  13 0.38307 0.81001  16
   0  -3 -13 0.26378 0.61348  14
   0  -3  13 1.25491 1.04050  14
   0  -3 -13 0.30172 0.76001   4
   0  -3  13-0.78878 1.03551   5
   0   3  13-0.18707 0.95048   5
   0  -3  13-0.08886 0.91069  13
   0  -3  13 0.35893 0.79124   8
   0  -3 -13-0.20414 0.89152   9
   0  -3 -13 0.41142 0.72435   3
   0  -3  13-0.11080 0.70555   3
   0  -3 -14-1.15012 0.75276   3
   0  -3  14-0.75609 0.70475   3
   0  -3 -14-0.55580 0.72980   2
   0  -3  14-0.32776 0.72389   2
   0   3 -14 0.71517 0.95843  16
   0  -3  14-1.00587 0.86763  17
   0   3  14 1.46181 1.13068  17
   0  -3 -14 0.27721 1.06720  17
   0  -3 -14 0.99433 0.67732  14
   0  -3  14 0.33094 1.12854  14
   0  -3  14 0.34875 0.81707   4
   0  -3  14-0.12169 1.12057   5
   0   3  14-0.61307 1.03997   5
   0  -3 -14-0.88754 0.80673   4
   0  -3  14-0.64247 0.95628  13
   0  -3  14 0.94325 0.83415   8
   0  -3 -14 0.94792 0.98394   9
   0  -3  14 0.30739 0.42388   7
   0   3 -14 0.90289 0.81064   8
   0  -3  15-0.41890 0.69392   3
   0  -3 -15-0.72673 0.78797   3
   0  -3 -15 0.59226 0.70992   2
   0  -3  15-0.05283 0.70578   2
   0  -3 -15-1.36133 1.14378  17
   0   3 -15 2.07265 1.00068  16
   0  -3  15 0.89948 0.95539  17
   0   3  15-1.07327 1.15629  17
   0  -3 -15-0.51353 0.74042  14
   0  -3  15-0.69612 1.24390  14
   0  -3 -15-0.97500 0.82272   4
   0  -3  15-0.05644 0.80828   4
   0  -3  15-0.52189 1.16829   5
   0   3  15 0.66521 1.09509   5
   0  -3  15 1.03636 0.95069  13
   0  -3 -15 0.86663 1.01202   9
   0  -3  15 0.52600 0.86692   8
   0   3 -15 0.35993 0.84567   8
   0  -3  15-1.03447 0.52193   7
   0   3  15 0.77837 1.17440   7
   0  -3  16-0.75579 0.73270   3
   0  -3 -16-1.02581 0.80268   3
   0  -3 -16-1.34894 0.76638   2
   0  -3  16 0.30464 0.71887   2
   0   3  16 0.75610 1.26047  17
   0  -3 -16 0.30661 1.22356  17
   0   3 -16 0.89383 1.04990  16
   0  -3  16 0.96209 1.03626  17
   0  -3  16-1.82814 1.34640  14
   0   3 -16 1.08479 1.23549  14
   0  -3 -16 0.98223 0.79730  14
   0   3  16-0.59991 1.24809   5
   0  -3 -16-0.44360 0.85301   4
   0  -3  16-1.30337 0.86677   4
   0  -3  16-0.83907 1.28773   5
   0  -3  16 0.19325 1.00678  13
   0  -3 -16 1.00191 1.08551   9
   0  -3  16 0.83160 0.94127   8
   0   3  16 0.13596 1.23616   7
   0  -3  16-0.62794 0.59724   7
   0   3 -16 1.56535 0.89902   8
   0  -3 -17 0.82768 0.72849   3
   0  -3  17-0.96208 0.72768   3
   0  -3  17 0.04842 0.71061   2
   0  -3 -17 0.69566 0.70662   2
   0   3 -17 2.40559 1.10741  16
   0  -3 -17-0.10728 1.30485  17
   0  -3  17-1.33572 1.09988  17
   0  -3 -17-1.13801 0.90037  14
   0   3 -17-1.85084 1.29442  14
   0  -3  17-0.25525 1.29231  14
   0   3  17-1.03091 1.29576   5
   0  -3  17 0.74413 1.31780   5
   0  -3  17 0.15472 0.80048   4
   0  -3 -17 0.74220 0.83485   4
   0  -3  17 0.89542 1.05341  13
   0  -3  17 0.79491 0.98623   8
   0  -3 -17-0.45664 1.11316   9
   0   3 -17 0.69378 0.92630   8
   0  -3  17 0.23303 0.62042   7
   0   3  17-0.14205 1.35106   7
   0  -3  18-1.53893 0.80558   3
   0  -3 -18-2.45667 0.86441   3
   0  -3 -18-2.12436 0.81380   2
   0  -3  18-1.37339 0.77308   2
   0  -3  18-1.35171 0.76622   1
   0  -3  18 1.09331 1.15668  17
   0   3 -18 1.54106 1.12511  16
   0  -3 -18-0.56128 1.40962  17
   0   3 -18-0.74677 1.36448  14
   0  -3  18-2.00088 1.52483  14
   0  -3 -18 0.08158 0.94454  14
   0  -3  18-1.70227 0.87075   4
   0  -3 -18-0.14992 0.87765   4
   0   3  18-2.21110 1.50949   5
   0  -3  18-1.26767 1.53710   5
   0  -3  18-0.20373 1.10312  13
   0  -3  18 2.71146 1.07671   8
   0  -3 -18-2.57208 1.23480   9
   0  -3  18-1.55291 0.74690   7
   0   3 -18 1.03490 0.94349   8
   0   3  18-1.48272 1.44918   7
   0  -3  19-0.20910 0.67170   3
   0  -3 -19-0.18438 0.74945   3
   0  -3 -19-0.48492 0.70756   2
   0  -3  19 0.34023 0.69657   2
   0  -3  19-1.21074 0.74208   1
   0   3 -19 2.19309 1.26026  16
   0  -3 -19-1.29028 1.44711  17
   0  -3  19 0.23251 1.24257  17
   0   3 -19-0.15630 1.37456  14
   0  -3 -19-0.61286 0.99224  14
   0  -3  19-1.11498 1.46870  14
   0  -3  19 1.51477 1.58509   5
   0  -3 -19 0.23183 0.83361   4
   0   3  19-3.24113 1.63933   5
   0  -3  19 0.35791 0.78108   4
   0  -3  19-0.62821 1.18164  13
   0  -3 -19-0.47847 1.20284   9
   0  -3  19-0.78313 1.11855   8
   0   3  19 0.30909 1.49852   7
   0   3 -19 0.65709 0.99186   8
   0  -3  19-0.33817 0.77037   7
   0  -3  20-3.15480 0.80360   3
   0  -3 -20-2.20360 0.80257   3
   0  -3  20-1.52622 0.78497   1
   0  -3  20-2.95304 0.80813   2
   0  -3 -20-1.88916 0.84882   1
   0  -3 -20-2.72779 0.79472   2
   0  -3  20 0.98663 1.34934  17
   0   3 -20 1.09029 1.23399  16
   0  -3 -20 0.24483 1.49328  17
   0   3 -20-0.65309 1.46459  14
   0  -3 -20-0.65332 1.07143  14
   0   3  20-1.41242 1.73337   5
   0  -3 -20-2.57332 0.88699   4
   0  -3  20-3.01912 1.76270   5
   0  -3  20-2.42860 0.88390   4
   0  -3  20-0.75325 1.27361  13
   0  -3 -20-1.83277 1.30885   9
   0  -3  20-0.56692 1.12541   8
   0   3 -20 0.84850 1.06251   8
   0   3  20-1.93065 1.67036   7
   0  -3  20-3.38607 0.91089   7
   0  -3  21-2.74074 0.76857   3
   0  -3 -21-2.46251 0.78807   2
   0  -3 -21-1.26472 0.83614   1
   0  -3  21-1.94588 0.80592   1
   0  -3  21-2.62500 0.77272   2
   0   3 -21-0.50682 1.29296  16
   0  -3  21-1.30288 1.37607  17
   0  -3 -21-0.89248 1.15815  14
   0   3 -21-1.19158 1.57349  14
   0  -3 -21-2.46719 0.86562   4
   0  -3  21-4.13050 2.02743   5
   0   3  21-3.66736 1.85455   5
   0  -3  21-2.48987 0.83416   4
   0  -3  21 1.21518 1.25536  13
   0  -3 -21-2.74052 1.43790   9
   0  -3  21-1.16605 1.09760   8
   0   3  21-2.50782 1.88383   7
   0   3 -21-0.35000 1.09470   8
   0  -3  21-3.22164 1.00190   7
   0  -3  22-2.34303 0.70625   3
   0  -3 -22-2.48354 0.75132   3
   0  -3 -22-2.16638 0.83963   1
   0  -3 -22-3.23927 0.82447   1
   0  -3  22-1.96087 0.72731   1
   0   3 -22-0.26462 1.34495  16
   0  -3  22-0.82589 1.42988  17
   0  -3 -22-0.73090 1.20598  14
   0   3 -22-2.48101 1.64441  14
   0   3  22 1.05597 1.68935   5
   0  -3 -22-1.83319 0.79518   4
   0  -3  22-2.76311 0.76007   4
   0  -3  22-2.96739 2.01197   5
   0  -3  22 0.22670 1.25350  13
   0  -3 -22-2.78458 1.40915   9
   0  -3  22-1.95186 1.13259   8
   0   3 -22 1.62341 1.13919   8
   0   3  22-1.04084 1.71884   7
   0  -3  22-2.37458 0.98164   7
   0  -3 -23-1.12017 0.64084   3
   0  -3  23 0.10503 0.56462   3
   0   3 -23-1.79322 1.43964  16
   0  -3  23 1.59368 1.48221  17
   0   3 -23 1.65857 1.66110  14
   0  -3 -23-0.33106 1.20492  14
   0  -3 -23-0.08081 0.66106   1
   0  -3  23 0.27812 0.58261   1
   0  -3 -23-0.57618 0.68812   1
   0  -3  23-0.72954 0.63056   1
   0  -3  23-2.28161 1.99213   5
   0   3  23 1.85944 1.80297   5
   0  -3  23-1.10480 0.60801   4
   0  -3 -23-0.44295 0.67439   4
   0  -3 -23 1.02937 1.40071   9
   0   3 -23 1.11400 1.15333   8
   0  -3  23 0.05750 0.96389   7
   0   3  23-1.43695 1.71182   7
   0  -3 -24 0.01758 0.49908   3
   0  -3 -24-0.01603 0.50390   1
   0  -3 -24-1.53458 0.51675   1
   0   3 -24-0.43085 1.44681  16
   0  -3  24-0.60819 1.54238  17
   0  -3  24-2.17795 2.05941   5
   0   3  24-1.56781 1.95335   5
   0   3 -24-0.57358 1.67768  14
   0  -3 -24 0.11596 1.26623  14
   0  -3 -24 0.39068 1.38989   9
   0  -3  24-0.06063 1.00162   7
   0   3  24-1.85805 1.91057   7
   0   3 -24 0.09542 1.19775   8
   0  -3  25-0.47842 1.72272  17
   0   3 -25-0.29874 1.53084  16
   0   3  25-2.26777 2.10747   5
   0  -3  25-2.96868 2.25744   5
   0   3 -25-3.17022 1.87197  14
   0  -3 -25 0.84713 1.31461  14
   0  -3 -25-2.36123 1.57508   9
   0  -3 -25-2.72015 1.52693   8
   0  -3  25-3.81997 1.20327   7
   0   3  25-4.79176 2.24773   7
   0   3 -25-0.78333 1.21144   8
   0  -3  26 0.16678 1.81231  17
   0   3 -26-2.01769 1.60106  16
   0   3  26-3.23340 2.26237   5
   0  -3  26-3.58384 2.41672   5
   0   3 -26-0.82092 1.95410  14
   0  -3 -26 0.25302 1.40250  14
   0  -3 -26-1.83928 1.51016   8
   0  -3 -26-3.17673 1.65055   9
   0   3  26-4.74621 2.30694   7
   0  -3  26-3.18124 1.23148   7
   0   3 -26-0.70210 1.31604   8
   0  -3  27 1.39305 1.79987  17
   0   3 -27-0.32204 1.71074  16
   0   3  27-0.22570 2.19292   5
   0  -3  27-1.99569 2.29741   5
   0   3 -27-2.33125 2.02010  14
   0  -3 -27-1.18544 1.44076  14
   0  -3 -27 0.87398 1.56221   8
   0  -3 -27-2.79003 1.60674   9
   0  -3  27-1.16675 1.19180   7
   0   3  27-1.83305 2.12593   7
   0   3 -27-0.20568 1.28258   8
   0  -3  28 0.36399 1.87161  17
   0   3 -28 0.16675 1.70909  16
   0  -3  28-3.88888 2.65698   5
   0   3  28-4.00891 2.49314   5
   0  -3 -28-0.82095 1.53373  14
   0   3 -28 3.28062 2.08050  14
   0  -3 -28-2.40083 1.64775   9
   0  -3 -28 0.89652 1.70066   8
   0   3  28-2.72392 2.36162   7
   0   3 -28-0.10491 1.38645   8
   0  -3  29-1.32504 1.97238  17
   0   3 -29 0.17248 1.80017  16
   0  -3  29-1.08069 2.40317   5
   0   3  29-1.47551 2.29748   5
   0   3 -29-1.35266 2.08901  14
   0  -3 -29-0.42505 1.59465  14
   0  -3 -29-0.15261 1.72958   8
   0  -3 -29-0.39889 1.58999   9
   0   3 -29-0.32103 1.40096   8
   0   3  29 0.43010 2.18140   7
   0  -3  30-1.37693 2.14142  17
   0   3 -30-0.88814 1.81741  16
   0   3  30 0.51203 2.52893   5
   0  -3  30-0.56138 2.68559   5
   0   3 -30-1.15854 2.19106  14
   0  -3 -30-1.31592 1.64115  14
   0  -3 -30-0.92429 1.61398   9
   0  -3 -30 1.39449 1.81812   8
   0   3 -30-1.41297 1.48648   8
   0   3  30 0.44121 2.42303   7
   0   3 -31-0.91592 1.97319  16
   0  -3  31 2.24132 2.23796  17
   0   3  31-1.06003 2.64138   5
   0  -3  31 1.45603 2.85544   5
   0  -3 -31-0.45137 1.74944  14
   0   3 -31-4.04622 2.24615  14
   0  -3 -31 0.62708 1.89551   8
   0  -3 -31-0.39334 1.64763   9
   0   3  31-4.29098 2.65661   7
   0   3 -31 0.22026 1.54698   8
   0  -3  32 1.26751 2.27649  17
   0   3 -32-0.94121 2.00071  16
   0   3  32-2.47128 2.75715   5
   0  -3  32-4.82435 2.95736   5
   0   3 -32-2.68455 2.34050  14
   0  -3 -32-2.31535 1.78895  14
   0  -3 -32 0.38821 1.64025   9
   0  -3 -32-1.59202 1.93075   8
   0   3  32-1.61509 2.44788   7
   0   3 -32-2.78298 1.87090   8
   0  -3  33 0.87189 2.35611  17
   0   3 -33-1.35451 2.10771  16
   0  -3  33-3.11602 3.39276   5
   0   3  33-4.54432 3.13853   5
   0   3 -33 0.49987 2.53188  14
   0  -3 -33-0.15992 1.97207   8
   0  -3 -33-2.80265 1.81316   9
   0   3  33-4.22755 2.90519   7
   0  -3  34-1.12178 2.43127  17
   0   3 -34-0.39623 2.15665  16
   0   3  34-1.75795 3.04276   5
   0  -3 -34 1.76347 2.03464   8
   0   3  34-1.67263 2.74506   7
   0  -3 -35-5.28476 2.25165   8
   0  -3 -36-0.63565 2.18333   8
   0   4   0 93.7332 4.60842   2
   0  -4   0 93.3669 4.58991   2
   0  -4   0 96.1444 4.39453  14
   0  -4   0 90.4063 4.41863  17
   0  -4   0 95.8397 4.58178  11
   0  -4   0 88.2458 4.31934  10
   0   4   0 99.1528 4.58543  11
   0  -4   0 87.0518 4.52521   9
   0   4   0 93.6472 4.43708   7
   0  -4   1 471.941 22.0678   2
   0   4  -1 456.589 22.0891   2
   0   4   1 464.476 22.0959   2
   0  -4  -1 470.910 22.0669   2
   0   4  -1 486.345 22.1039  15
   0  -4   1 489.432 21.9300  14
   0  -4  -1 499.230 21.8880  14
   0  -4  -1 501.288 21.9325  17
   0  -4   1 477.019 21.9116  17
   0  -4   1 481.771 22.0679  11
   0   4   1 485.236 22.0533  11
   0  -4   1 481.823 21.8745  10
   0   4  -1 505.662 22.0888  11
   0  -4   1 484.470 22.0374   9
   0  -4  -1 458.997 22.0507   9
   0   4   1 490.784 21.9758   7
   0   4  -1 464.877 21.9140   7
   0  -4   2 357.036 16.0071   2
   0   4   2 358.920 16.0457   2
   0  -4   2 341.411 15.9855   3
   0   4  -2 348.475 16.0314  15
   0   4  -2 343.358 16.0294  13
   0  -4  -2 346.461 15.7899  14
   0  -4   2 360.340 15.8871  14
   0  -4  -2 355.065 15.8716  17
   0  -4  -2 338.808 15.7399  12
   0   4  -2 348.234 16.0195  11
   0   4   2 337.096 15.9672  11
   0  -4   2 352.179 16.0159  11
   0  -4   2 346.020 15.8282  10
   0  -4   2 338.026 15.9417   9
   0  -4  -2 353.526 16.0206   9
   0   4  -2 344.942 15.8231   7
   0   4   2 350.389 15.9280   7
   0  -4   3 509.973 22.9789   3
   0   4   3 480.297 23.0075   2
   0  -4   3 506.150 22.9817   2
   0   4  -3 517.745 23.0208  15
   0  -4  -3 515.941 22.7580  14
   0  -4   3 510.305 23.0094  13
   0  -4   3 506.369 22.8875  14
   0   4  -3 497.007 23.0151  13
   0  -4  -3 509.244 22.8611  17
   0   4   3 495.811 22.9512  11
   0  -4  -3 495.397 22.7230  12
   0  -4   3 513.194 23.0146  11
   0  -4   3 478.856 22.9061   9
   0  -4  -3 520.032 23.0200   9
   0  -4   3 490.627 22.7597   5
   0   4  -3 497.736 22.7811   7
   0   4   3 515.462 22.9438   7
   0  -4   4 188.656 8.62361   2
   0   4   4 177.640 8.63820   2
   0  -4   4 185.024 8.60889   3
   0  -4  -4 184.896 8.49707  17
   0   4  -4 185.168 8.64786  15
   0  -4   4 187.671 8.65448  13
   0  -4  -4 182.050 8.35010  14
   0  -4   4 175.499 8.52229  14
   0   4  -4 184.389 8.65089  13
   0  -4   4 189.516 8.67113  11
   0   4   4 180.392 8.57425  11
   0  -4  -4 180.272 8.64850   9
   0  -4   4 175.047 8.50883   9
   0   4  -4 178.925 8.36166   7
   0   4   4 184.938 8.59848   7
   0  -4   4 189.567 8.42589   5
   0   4   5 392.324 18.3569   2
   0  -4   5 409.089 18.3269   2
   0  -4   5 409.168 18.3253   3
   0  -4   5 405.852 18.2589  16
   0   4   5 414.826 18.2870  17
   0  -4  -5 412.716 18.2337  17
   0   4  -5 413.651 18.3766  15
   0  -4   5 401.426 18.2791  14
   0  -4  -5 390.509 18.0663  14
   0  -4   5 404.910 18.3617  13
   0  -4   5 399.874 18.1840   5
   0   4   5 394.245 18.0761  10
   0   4  -5 402.188 18.3626  13
   0   4   5 413.547 18.3043  11
   0  -4  -5 394.022 18.3786   9
   0  -4   5 397.571 18.2255   9
   0   4  -5 386.483 18.0501   7
   0  -4   6 145.954 7.02737   2
   0  -4   6 150.780 7.03647   3
   0  -4  -6 155.909 7.04315   3
   0  -4  -6 152.432 7.05325   2
   0   4  -6 145.166 7.05378   2
   0   4   6 139.264 7.04521   2
   0  -4   6 151.696 6.98016  16
   0  -4  -6 151.005 6.96352  17
   0   4   6 160.595 7.04189  17
   0  -4   6 151.310 7.02131  14
   0   4  -6 140.819 7.01111  14
   0  -4   6 136.766 7.05753  13
   0  -4   6 148.604 6.92575   5
   0   4   6 143.084 6.99501  11
   0   4  -6 146.035 7.07071  13
   0  -4   6 143.704 6.90308   9
   0  -4  -6 144.743 7.10303   9
   0  -4   6 148.563 6.95689   8
   0  -4   7 0.55958 0.91033   3
   0   4   7 1.83801 0.87436   2
   0  -4  -7 0.08152 0.92319   2
   0   4  -7 1.55259 0.86724   2
   0  -4  -7 0.48977 0.87036   3
   0  -4   7 0.64655 0.89086   2
   0   4   7 1.47047 0.95034  17
   0  -4  -7 0.06738 0.88309  17
   0  -4   7 2.75653 0.86645  16
   0   4  -7 2.87119 0.90695  14
   0  -4   7 1.13983 0.90004  14
   0   4   7 1.61405 0.61658   5
   0  -4   7 0.92223 0.79567   5
   0   4   7 2.28452 0.83963  11
   0   4  -7 0.95497 0.84571  13
   0  -4   7 1.62787 0.64330   9
   0  -4  -7 1.96268 0.91656   9
   0  -4   7 0.53156 0.77876   8
   0   4   8 17.0672 1.44746   2
   0   4  -8 17.4079 1.41723   2
   0  -4   8 15.4102 1.38864   2
   0  -4  -8 16.8027 1.40313   3
   0  -4  -8 15.5444 1.38552   2
   0  -4   8 19.5649 1.38220   3
   0   4   8 20.0513 1.53465  17
   0  -4  -8 21.6127 1.44304  17
   0  -4   8 20.7638 1.37826  16
   0   4  -8 18.9745 1.46239  14
   0  -4  -8 19.9608 1.01801  14
   0  -4   8 17.7035 1.44807  14
   0  -4   8 19.1578 1.37598   5
   0   4   8 18.2893 1.36087  11
   0   4  -8 15.4185 1.38029  13
   0  -4  -8 19.2273 1.52894   9
   0  -4   8 19.4014 1.17789   9
   0   4   8 17.4299 1.21185   5
   0  -4   8 18.2622 1.33885   8
   0  -4   9 1.35294 0.86678   2
   0  -4  -9 0.16274 0.90329   3
   0  -4   9-0.39506 0.84628   3
   0   4  -9 1.09116 0.85853   2
   0  -4  -9-0.56264 0.87801   2
   0   4   9 1.18875 0.83364   2
   0   4   9 1.85823 1.08199  17
   0  -4  -9 0.07593 0.95441  17
   0  -4   9 0.28500 0.86187  16
   0  -4   9-0.09221 1.01755  14
   0   4  -9 1.00138 0.97684  14
   0  -4  -9 0.45507 0.41227  14
   0  -4   9 0.99156 0.86980   5
   0   4   9 1.56645 0.76257   5
   0   4   9 1.33362 0.63298  12
   0   4  -9-0.19847 0.84468  13
   0  -4  -9 0.77207 1.04326   9
   0  -4   9 0.71158 0.56704   9
   0  -4   9 0.59827 0.80805   8
   0   4 -10 38.7200 2.21279   2
   0  -4 -10 35.7610 2.16810   2
   0   4  10 40.2583 2.21685   2
   0  -4  10 37.4458 2.15456   3
   0  -4  10 37.9193 2.16373   2
   0  -4 -10 36.0659 2.19574   3
   0  -4  10 35.8377 2.13385  16
   0  -4 -10 38.0599 2.23155  17
   0   4  10 40.7770 2.33738  17
   0  -4  10 35.6472 2.27495  14
   0   4 -10 37.4042 2.28998  14
   0  -4 -10 37.6277 1.87137  14
   0  -4  10 37.1491 2.23208   5
   0   4  10 36.0076 1.99419  12
   0  -4  10 38.6061 1.92872   9
   0   4  10 37.7009 2.10635   5
   0  -4  10 39.6828 2.12911   8
   0   4 -11 115.883 5.59948   2
   0  -4 -11 117.295 5.56697   3
   0  -4 -11 106.513 5.53214   2
   0  -4  11 116.222 5.54386   2
   0   4  11 111.409 5.58817   2
   0  -4  11 115.254 5.54414   3
   0  -4  11 113.258 5.54480  16
   0  -4 -11 113.884 5.59388  17
   0   4  11 118.933 5.70020  17
   0  -4 -11 112.764 5.32256  14
   0   4 -11 123.535 5.74099  14
   0  -4  11 111.795 5.65377  14
   0  -4  11 118.927 5.67136   5
   0   4  11 109.200 5.41996  12
   0  -4  11 115.587 5.32011   9
   0  -4  11 119.886 5.51653   8
   0   4  11 118.196 5.53773   5
   0   4 -12 0.80987 0.87606   2
   0   4  12-0.18036 0.86637   2
   0  -4 -12 0.15978 0.94358   3
   0  -4  12-1.07096 0.92285   2
   0  -4 -12-0.38902 0.93974   2
   0  -4  12-0.07675 0.88080   3
   0   4  12 3.35607 1.23063  17
   0  -4 -12 0.98461 1.11472  17
   0  -4  12-0.08086 0.90900  16
   0  -4 -12 0.40495 0.55731  14
   0  -4  12 0.54366 1.08003  14
   0   4 -12-0.96364 1.08355  14
   0   4  12-0.24463 0.94705   5
   0  -4  12 1.08292 1.08530   5
   0  -4  12 1.05271 1.13647  11
   0  -4  12 0.10596 1.05250  13
   0   4  12 1.87578 0.78723  12
   0  -4  12 1.28007 0.47176   9
   0  -4  12-0.06771 0.88758   8
   0  -4 -13 19.5510 1.51108   2
   0  -4 -13 22.7593 1.70340  17
   0   4  13 22.4086 1.83070  17
   0  -4  13 23.2278 1.60256  16
   0  -4  13 20.7968 1.77074  14
   0  -4 -13 19.7966 1.26505  14
   0  -4  13 19.2088 1.75590   5
   0   4  13 18.7028 1.61960   5
   0   4  13 20.3500 1.43756  12
   0  -4  13 20.1241 1.78320  11
   0  -4  13 21.0122 1.75601  13
   0  -4  13 22.8707 1.51939   8
   0  -4  13 21.7422 1.52321   2
   0  -4  13 24.9510 1.54839   3
   0  -4 -13 20.2609 1.53774   3
   0  -4  14 99.7750 4.73804  17
   0  -4  14 98.6712 4.74716  16
   0   4 -14 91.7812 4.79390  16
   0   4  14 96.5966 4.92489  17
   0  -4 -14 97.0630 4.83441  17
   0  -4 -14 95.0372 4.51437  14
   0  -4  14 83.8155 4.79823  13
   0  -4  14 98.1178 4.91339  14
   0  -4  14 100.104 4.94845   5
   0   4  14 102.131 4.83827   5
   0  -4  14 97.3012 4.71176   4
   0  -4 -14 88.2393 4.69638   4
   0  -4  14 97.6247 4.92988  11
   0   4  14 95.6752 4.64698  12
   0  -4  14 96.1586 4.66401   8
   0  -4 -14 95.5196 4.91341   9
   0  -4 -14 96.3244 4.68328   3
   0  -4 -14 90.5574 4.65976   2
   0  -4  14 92.9809 4.65589   3
   0  -4  14 90.9183 4.65191   2
   0  -4  15 45.5388 2.42683   3
   0  -4 -15 43.8063 2.44722   3
   0  -4 -15 42.4990 2.43006   2
   0  -4  15 38.7832 2.39588   2
   0  -4 -15 45.8474 2.69180  17
   0   4  15 51.8377 2.85946  17
   0   4 -15 52.7548 2.70250  16
   0  -4  15 38.9127 2.49811  16
   0  -4  15 41.5278 2.50875  17
   0  -4 -15 42.7160 2.27783  14
   0  -4  15 42.5783 2.74530  14
   0  -4  15 45.0879 2.68350  13
   0  -4  15 44.1186 2.77349   5
   0  -4 -15 43.3559 2.50364   4
   0   4  15 40.7075 2.60154   5
   0  -4  15 38.2611 2.44107   4
   0  -4  15 40.1441 2.71154  11
   0   4  15 46.0513 2.46373  12
   0  -4  15 43.6293 2.45640   8
   0  -4 -15 47.8735 2.74385   9
   0   4  15 46.9296 2.88792   7
   0  -4 -16 0.37424 1.03991   3
   0  -4  16-1.14077 1.06007   3
   0  -4 -16 1.08364 0.96419   2
   0  -4  16-0.07094 0.98023   2
   0   4  16 0.27630 1.44181  17
   0  -4  16-0.09715 1.10105  17
   0  -4  16 1.04766 1.08537  16
   0  -4 -16 0.32429 1.33986  17
   0  -4 -16 0.17126 0.75511  14
   0  -4  16-0.52481 1.49510  14
   0   4 -16 3.73226 1.28797  16
   0  -4  16-0.86624 1.44156   5
   0  -4  16 0.77496 1.07964   4
   0   4  16-0.11670 1.30415   5
   0  -4 -16-2.36401 1.17628   4
   0   4  16 1.29473 1.04390  12
   0  -4  16 0.34576 1.21263  13
   0  -4  16 1.44133 1.39181  11
   0  -4 -16 1.07076 1.27811   9
   0  -4  16 0.83042 1.04403   8
   0   4  16 1.06452 1.46901   7
   0  -4  17 0.69104 0.94583   3
   0  -4 -17 0.07282 0.97286   3
   0  -4  17-1.44447 1.01108   2
   0  -4 -17-2.74021 1.01311   2
   0   4  17 2.32244 1.57296  17
   0  -4  17 2.27062 1.16481  17
   0  -4 -17 2.93392 1.43843  17
   0   4 -17 1.60228 1.23461  16
   0  -4 -17 1.12421 0.84344  14
   0  -4  17-0.95815 1.48330  14
   0   4  17-0.75407 1.41639   5
   0  -4  17-0.45156 1.04556   4
   0  -4  17-0.15399 1.54297   5
   0  -4 -17-0.69097 1.10323   4
   0  -4  17 0.70795 1.24933  13
   0  -4  17 0.80888 1.38153  11
   0   4  17 1.64549 1.05971  12
   0  -4  17 0.23394 1.07634   8
   0  -4 -17 0.95741 1.30092   9
   0   4  17-0.15847 1.55382   7
   0  -4 -18 11.2301 1.27915   3
   0  -4  18 13.7668 1.27954   3
   0  -4  18 16.3670 1.30032   2
   0  -4 -18 13.7939 1.29616   2
   0   4  18 12.6362 1.87407  17
   0  -4  18 16.8566 1.60745  17
   0  -4 -18 14.3568 1.75029  17
   0   4 -18 17.5283 1.71389  16
   0  -4 -18 12.1499 1.22106  14
   0  -4 -18 15.6452 1.41706   4
   0   4  18 12.1640 1.69984   5
   0  -4  18 16.3998 1.39589   4
   0  -4  18 18.1157 1.99334   5
   0   4  18 11.6138 1.45923  12
   0  -4  18 13.3416 1.61995  13
   0  -4  18 15.3073 1.49361   8
   0  -4 -18 17.4901 1.72319   9
   0   4  18 15.8222 1.92523   7
   0  -4  19 49.5743 2.74625   3
   0  -4 -19 50.2499 2.77750   3
   0  -4 -19 52.3383 2.77173   2
   0  -4  19 49.2191 2.74872   2
   0  -4  19 54.4005 3.09133  17
   0   4  19 59.0626 3.40126  17
   0   4 -19 56.6736 3.14194  16
   0  -4 -19 54.1739 3.21578  17
   0  -4 -19 53.8884 2.79969  14
   0  -4  19 50.9717 3.10733  13
   0  -4  19 55.2525 3.44016   5
   0  -4  19 52.0675 2.81798   4
   0   4  19 49.4787 3.24138   5
   0  -4 -19 48.0429 2.81203   4
   0   4  19 50.0012 2.96663  12
   0  -4  19 54.8813 2.93515   8
   0  -4 -19 47.8039 3.15891   9
   0   4  19 51.0549 3.38479   7
   0  -4 -20 6.11020 1.09239   3
   0  -4  20 9.15829 1.09471   3
   0  -4  20 11.1729 1.11650   2
   0  -4  20 10.0892 1.11993   1
   0  -4 -20 9.51413 1.10761   2
   0   4  20 10.3279 1.91264  17
   0  -4  20 10.8016 1.59773  17
   0   4 -20 10.2281 1.62399  16
   0  -4 -20 7.66986 1.15438  14
   0  -4  20 7.66932 1.87697   5
   0   4  20 8.90137 1.76205   5
   0  -4 -20 9.93855 1.22926   4
   0  -4  20 9.17900 1.21848   4
   0   4  20 7.53906 1.37576  12
   0  -4  20 9.09351 1.39986   8
   0  -4 -20 5.96071 1.58683   9
   0   4  20 9.24684 1.85753   7
   0  -4  21 17.6120 1.38038   3
   0  -4 -21 15.6331 1.39013   3
   0  -4  21 19.3961 1.44554   1
   0  -4 -21 17.1254 1.38777   2
   0  -4  21 17.6232 1.40458   2
   0   4  21 20.3635 2.24957  17
   0  -4  21 24.8614 1.98324  17
   0  -4 -21 20.3462 1.57116  14
   0   4 -21 22.2004 1.98512  16
   0  -4  21 16.1556 1.47003   4
   0  -4 -21 17.5369 1.49389   4
   0   4  21 21.6893 2.20197   5
   0  -4  21 17.5416 2.29889   5
   0   4  21 19.5923 1.79189  12
   0  -4  21 18.9200 1.72396   8
   0  -4 -21 19.3703 2.00237   9
   0   4  21 21.9062 2.32855   7
   0  -4  22 13.6526 1.18981   3
   0  -4 -22 12.7044 1.18315   3
   0  -4  22 12.5581 1.18407   2
   0  -4 -22 11.7222 1.26977   1
   0  -4 -22 11.1261 1.20212   2
   0  -4  22 11.4012 1.21721   1
   0  -4  22 18.6812 1.88204  17
   0   4  22 18.7166 2.20441  17
   0   4 -22 12.7246 1.81015  16
   0  -4 -22 15.7630 1.45658  14
   0  -4  22 14.1631 2.22884   5
   0  -4 -22 11.3447 1.28874   4
   0  -4  22 13.6376 1.30470   4
   0   4  22 13.6119 2.05299   5
   0   4  22 17.0430 1.73196  12
   0  -4 -22 16.2200 1.87994   9
   0  -4  22 11.8613 1.57256   8
   0   4  22 10.2811 2.06368   7
   0  -4  23 0.19190 0.85680   3
   0  -4 -23-2.00896 0.98159   3
   0  -4 -23-0.78133 0.97853   1
   0  -4  23-1.98189 1.00381   1
   0  -4 -23-0.20627 0.88850   2
   0  -4  23-0.54269 0.88741   2
   0   4 -23-0.87013 1.56254  16
   0  -4  23-0.43065 1.56079  17
   0   4  23 0.94669 1.96024  17
   0   4 -23-2.16607 1.84750  14
   0  -4 -23 0.65409 1.12908  14
   0  -4  23-0.61316 0.98706   4
   0   4  23-2.91375 1.92251   5
   0  -4  23-4.04118 2.14284   5
   0  -4 -23-1.16584 1.03667   4
   0   4  23-1.55394 1.44749  12
   0  -4 -23-1.98014 1.53752   9
   0  -4  23 0.18816 1.30883   8
   0   4  23-2.16236 2.06525   7
   0  -4 -24 19.3717 1.48328   3
   0  -4  24 18.4502 1.45731   1
   0  -4 -24 18.6583 1.54786   1
   0  -4  24 30.8428 2.32149  17
   0   4  24 33.8762 2.72016  17
   0   4 -24 27.8284 2.34006  16
   0   4 -24 27.3136 2.58395  14
   0  -4 -24 32.4398 1.97230  14
   0  -4 -24 19.4658 1.52537   4
   0  -4  24 18.6091 1.50356   4
   0  -4  24 32.7782 2.88278   5
   0   4  24 24.0036 2.63895   5
   0   4  24 27.0324 2.15918  12
   0  -4  24 25.7494 1.93025   8
   0  -4 -24 27.0074 2.30394   9
   0   4  24 29.4040 2.75075   7
   0  -4 -25 11.1382 1.11404   3
   0  -4  25 19.0421 2.17690  17
   0   4 -25 19.1520 2.12361  16
   0   4  25 22.7274 2.62756  17
   0  -4 -25 19.5952 1.70266  14
   0   4 -25 19.8174 2.38160  14
   0  -4 -25 12.8742 1.21130   1
   0  -4 -25 14.3311 1.19263   1
   0  -4  25 8.77765 1.11579   1
   0  -4  25 12.7689 1.15294   4
   0  -4  25 15.3631 2.60592   5
   0   4  25 12.2711 2.38780   5
   0  -4 -25 15.0686 1.20309   4
   0  -4 -25 19.5351 2.15524   9
   0   4  25 20.4698 2.56232   7
   0  -4 -26 5.91319 0.88890   3
   0  -4 -26 6.11682 0.93141   1
   0  -4 -26 4.22249 0.94605   1
   0   4 -26 11.1020 2.16199  14
   0  -4 -26 9.58852 1.48518  14
   0   4  26 8.51984 2.32308  17
   0   4 -26 13.3654 1.99590  16
   0  -4  26 13.4861 2.04681  17
   0  -4  26 10.4683 2.44291   5
   0   4  26 11.3947 2.38279   5
   0  -4 -26 5.72063 0.92604   4
   0  -4 -26 9.84885 1.87322   9
   0   4  26 10.5326 2.38559   7
   0  -4 -27-0.98944 0.67547   1
   0   4  27 1.10429 2.21719  17
   0  -4  27 0.51422 1.89115  17
   0   4 -27-0.16615 1.81981  16
   0  -4  27-0.25386 2.59732   5
   0   4  27-3.97495 2.36786   5
   0  -4 -27-1.34676 1.42794  14
   0   4 -27 1.12242 2.07171  14
   0  -4 -27-2.67458 1.91393   9
   0   4  27 1.10452 2.29816   7
   0   4 -28 18.8485 2.31985  16
   0  -4  28 19.3080 2.37603  17
   0   4  28 17.1213 2.76678  17
   0  -4  28 10.0241 2.80076   5
   0   4  28 18.8489 2.72658   5
   0   4 -28 22.8779 2.66989  14
   0  -4 -28 19.0870 1.88085  14
   0  -4 -28 13.9134 2.12431   8
   0  -4 -28 13.8569 2.18244   9
   0   4  28 20.4089 2.87630   7
   0  -4  29 18.9501 2.51676  17
   0   4 -29 22.7596 2.55539  16
   0   4  29 24.0991 2.93861  17
   0  -4  29 33.1743 3.40344   5
   0   4  29 25.1496 3.03480   5
   0   4 -29 22.5777 2.78612  14
   0  -4 -29 20.0286 2.32388   9
   0  -4 -29 23.7112 2.45085   8
   0   4  29 30.4309 3.06282   7
   0  -4  30-2.50468 2.14708  17
   0   4 -30-2.35846 2.06179  16
   0   4  30 4.14257 2.57206  17
   0  -4  30-1.42298 2.68571   5
   0   4  30-1.49360 2.64002   5
   0   4 -30 3.90680 2.28587  14
   0  -4 -30 2.85328 1.89171   8
   0  -4 -30 1.09791 1.84982   9
   0   4  30 1.66344 2.48417   7
   0   4  31-1.25903 2.70454  17
   0  -4  31 0.79793 2.25837  17
   0   4 -31 0.37242 2.15157  16
   0  -4  31 0.29475 2.91728   5
   0   4  31-0.51610 2.90066   5
   0   4 -31 4.00509 2.38634  14
   0  -4 -31 1.36307 1.96885   8
   0  -4 -31 4.21470 1.95794   9
   0   4  31 1.21389 2.74819   7
   0  -4  32 41.8126 3.53649  17
   0   4 -32 43.3005 3.47402  16
   0   4  32 51.2196 4.11585  17
   0  -4  32 42.6730 4.32977   5
   0   4  32 40.7386 4.04268   5
   0  -4 -32 35.2969 3.28240   8
   0  -4 -32 46.8662 3.17801   9
   0   4  32 42.8147 3.91132   7
   0   4 -33 0.19522 2.30212  16
   0  -4 -33 0.34599 2.09906   8
   0  -4 -33 0.15270 1.90787   9
   0  -4  33-0.63723 2.38040  17
   0   4  33-1.09951 2.92876   5
   0   4 -34-3.78946 2.40028  16
   0   4  34-2.26428 3.17243   5
   0  -4 -34 0.15020 1.98938   9
   0  -4 -34 0.34607 2.17009   8
   0  -4  34-2.18552 2.50129  17
   0  -4 -35 6.38663 2.33052   8
   0   5   0-0.58461 0.97249   2
   0  -5   0 0.10178 1.08953   2
   0  -5   0 0.10011 0.98345   3
   0  -5   0 0.10756 0.66424  14
   0   5   0 0.56454 1.04618  15
   0  -5   0 0.16895 0.82235  17
   0   5   0 0.71647 0.97160  11
   0  -5   0-0.88722 1.09535  11
   0  -5   0-0.19743 0.93338   9
   0   5   0 0.26558 0.79979   7
   0   5   1 0.70189 0.99031   2
   0  -5  -1-0.71275 1.08660   2
   0   5  -1 0.35034 0.96633   2
   0  -5   1-0.60057 1.05982   3
   0  -5   1-0.20344 1.14958   2
   0  -5  -1-0.60097 1.07718   3
   0  -5  -1 0.43675 0.62798  14
   0   5  -1 0.34012 1.01742  15
   0  -5   1 0.05929 0.71772  14
   0  -5   1-0.60809 0.83754  17
   0  -5  -1 0.17485 0.82885  17
   0  -5   1 0.70882 1.09066  11
   0   5  -1 0.21070 0.92222  11
   0  -5   1 0.84817 0.62236  10
   0   5   1 0.19953 0.92630  11
   0  -5  -1 0.10262 0.94101   9
   0  -5   1-0.37925 0.93652   9
   0   5   1 0.36432 0.89683   7
   0   5  -1 0.23983 0.76012   7
   0  -5   2 0.30490 1.02912   2
   0   5   2 1.05359 0.99348   2
   0  -5   2-0.80076 1.02575   3
   0   5  -2 0.56719 1.02916  15
   0  -5   2-0.25867 0.76555  14
   0  -5  -2 0.04336 0.63058  14
   0  -5   2-0.65993 0.83064  17
   0  -5  -2 0.05986 0.84974  17
   0  -5   2-0.29284 0.66422  10
   0   5   2-1.16906 0.94641  11
   0  -5   2-1.56650 1.13512  11
   0  -5  -2-0.14979 0.44166  12
   0  -5  -2 0.21269 0.97309   9
   0  -5   2 0.18146 0.87142   9
   0   5   2-0.87215 0.86051   7
   0   5  -2 0.31999 0.70749   7
   0   5   3-0.11711 0.97657   2
   0  -5   3-0.80097 1.07838   3
   0  -5   3-0.70819 1.07288   2
   0   5  -3-0.11389 1.02203  15
   0  -5   3-0.62995 0.85643  14
   0  -5  -3 0.22883 0.55875  14
   0  -5  -3-0.06191 0.87024  17
   0  -5   3 1.93710 1.18366  11
   0   5  -3 0.69591 0.98185  13
   0  -5  -3 0.28028 0.41253  12
   0   5   3 0.47831 0.92930  11
   0  -5   3 0.22182 0.70379  10
   0  -5   3-0.43371 0.85834   9
   0  -5  -3-0.88116 1.03315   9
   0   5  -3-0.27787 0.67792   7
   0   5   3-1.02769 0.95430   7
   0   5   4 0.46874 0.94935   2
   0  -5   4 0.10096 1.06563   2
   0  -5   4-0.19993 1.08001   3
   0  -5  -4-0.71168 0.90785  17
   0   5  -4-0.34198 1.02970  15
   0  -5  -4 0.06613 0.52881  14
   0  -5   4-0.30131 0.85248  14
   0   5   4-1.39936 0.97736  13
   0  -5   4-1.21996 1.21804  11
   0   5   4 0.28366 0.92882  11
   0   5  -4 0.34934 1.04039  13
   0  -5  -4 0.56925 1.01717   9
   0  -5   4-0.16487 0.82892   9
   0   5  -4 0.38781 0.63596   7
   0   5   4 0.73588 0.98161   7
   0  -5  -5 0.20295 1.10459   2
   0  -5   5-0.10079 1.10369   2
   0  -5  -5-1.51242 1.13789   3
   0  -5   5-0.49966 1.11355   3
   0   5   5 0.58544 0.96382   2
   0  -5  -5-1.15203 0.97709  17
   0   5   5 1.75796 1.02593  13
   0   5  -5-0.11498 1.05206  15
   0  -5   5-1.34536 1.16812  13
   0  -5   5 1.82849 1.00560  16
   0  -5  -5 0.22612 0.49284  14
   0  -5   5-0.64542 0.91553  14
   0  -5   5-0.47481 0.70816   5
   0   5  -5 1.40592 1.02797  13
   0  -5   5-0.91320 1.21624  11
   0   5   5-0.65605 0.93576  11
   0  -5  -5 0.47058 1.04405   9
   0  -5   5-0.31254 0.85939   9
   0   5  -5 0.15049 0.57116   7
   0   5   5 0.09829 1.03404   7
   0  -5   6-0.79823 1.14012   3
   0   5   6 0.11701 1.01962   2
   0  -5  -6-1.01292 1.14794   2
   0  -5   6-1.50241 1.13197   2
   0   5  -6 0.11636 1.02804   2
   0  -5  -6-0.40350 1.14321   3
   0  -5  -6-0.42824 0.97411  17
   0   5   6 0.35456 1.03464  13
   0  -5  -6-0.04759 0.46110  14
   0  -5   6-0.34433 0.98629  14
   0  -5   6-0.91066 1.18025  13
   0  -5   6 0.16033 1.00845  16
   0   5  -6 0.11664 1.06732  15
   0  -5   6-1.71972 0.85977   5
   0   5   6 1.11831 0.96147  11
   0  -5   6-0.58652 1.23218  11
   0   5  -6 0.94017 1.03119  13
   0  -5  -6 1.21260 1.10488   9
   0  -5   6-0.51685 0.82047   9
   0   5   6-0.94201 1.13598   7
   0   5  -6 0.09707 0.46466   7
   0  -5   6-0.81686 0.93972   8
   0   5   7-0.46734 1.01570   2
   0  -5  -7-1.61188 1.17284   3
   0  -5   7-0.09951 1.09776   3
   0  -5   7 0.19899 1.07824   2
   0  -5  -7-0.70474 1.07443   2
   0   5  -7-0.92912 1.04460   2
   0  -5  -7 0.60124 1.00102  17
   0  -5   7 1.70014 1.01730  16
   0   5   7-1.54755 1.11216  13
   0  -5   7-0.23106 1.16583  13
   0  -5   7-0.82208 1.08272  14
   0  -5  -7-0.67188 0.41699  14
   0  -5   7-1.66584 0.94680   5
   0  -5   7-0.60181 1.31806  11
   0   5   7 0.53793 0.54370  10
   0   5   7-0.18615 0.97144  11
   0   5  -7 1.65423 1.02480  13
   0  -5  -7-0.12488 1.08567   9
   0  -5   7 0.06919 0.82948   9
   0   5   7 0.22193 1.09009   7
   0  -5   7-0.40869 0.97134   8
   0   5   7-0.24925 0.43391   6
   0  -5  -8-1.29971 1.10297   2
   0  -5   8-0.59647 1.13599   3
   0  -5  -8-2.31867 1.20701   3
   0   5   8 1.28258 1.07824   2
   0   5  -8-1.04218 1.06639   2
   0  -5   8 1.18912 1.08682   2
   0  -5  -8-1.18497 1.05750  17
   0   5   8-0.39808 1.12791  17
   0  -5   8-0.40981 0.98137  16
   0  -5   8-0.96715 1.07164  14
   0  -5  -8 0.01659 0.37170  14
   0  -5  -8-0.26711 0.35530  14
   0  -5   8-0.98381 0.91838   5
   0   5   8-0.49824 0.60774  10
   0   5  -8 0.83770 1.01319  13
   0   5   8-0.55975 0.97372  11
   0  -5   8-0.37051 1.31395  11
   0  -5  -8-0.51398 1.14301   9
   0  -5   8-0.51632 0.76994   9
   0   5   8 0.58692 1.17421   7
   0  -5   8-0.97771 1.00174   8
   0  -5  -9-1.60888 1.18582   3
   0   5  -9 1.38632 1.09450   2
   0  -5   9-1.78177 1.17623   3
   0  -5  -9-0.59606 1.11800   2
   0   5   9-0.46508 1.07286   2
   0  -5   9-1.27739 1.09337   2
   0  -5   9-0.08351 1.02785  16
   0  -5  -9-0.33241 1.06737  17
   0   5   9 1.15979 1.19154  17
   0  -5  -9-0.01487 0.34225  14
   0  -5  -9-0.01549 0.32692  14
   0  -5   9 0.20455 1.11498  14
   0  -5   9-1.27072 0.99647   5
   0   5  -9 1.45039 1.06049  13
   0   5   9 1.22012 0.99374  11
   0  -5  -9 0.26422 1.19074   9
   0  -5   9 0.29897 0.77210   9
   0  -5   9-0.40650 1.02495   8
   0   5   9 0.37150 1.24519   7
   0  -5  10-0.68153 1.10188   2
   0   5  10-0.11590 1.06507   2
   0  -5 -10-1.28132 1.15644   2
   0   5 -10-0.46064 1.08676   2
   0  -5 -10-1.90397 1.21009   3
   0  -5  10-0.78792 1.11773   3
   0   5  10-0.22300 1.29977  17
   0  -5 -10-1.04809 1.13862  17
   0  -5  10-0.51240 1.08267  16
   0  -5  10 0.70807 1.23364  15
   0  -5 -10 0.09131 0.32194  14
   0  -5  10-0.32317 1.13701  14
   0  -5  10-1.68531 1.07421   5
   0   5 -10 1.60064 1.09521  13
   0   5  10 1.23122 1.01858  11
   0  -5 -10-0.67856 1.19899   9
   0  -5  10-0.93123 0.76526   9
   0  -5  10 0.08115 1.03220   8
   0   5  10 0.65123 1.26529   7
   0   5  11-1.03892 1.11295   2
   0  -5  11-0.97541 1.07759   3
   0  -5  11-0.67529 1.17480   2
   0   5 -11-0.80432 1.14114   2
   0  -5 -11-1.29672 1.17182   3
   0  -5 -11-1.17281 1.21834   2
   0  -5 -11-0.45824 1.15027  17
   0  -5  11 0.08776 1.02433  16
   0   5  11 0.46967 1.34528  17
   0  -5 -11-0.13913 0.36840  14
   0  -5  11 0.84059 1.26341  15
   0  -5  11 0.11318 1.19838  14
   0   5 -11 2.25356 1.15287  14
   0   5  11 0.12877 0.88622   5
   0  -5  11-1.74132 1.16882   5
   0   5  11-0.86214 1.02706  11
   0  -5  11 1.33084 0.69357   9
   0  -5  11-0.81039 1.03866   8
   0   5  11-0.68377 1.34832   7
   0  -5 -12-0.79198 1.12347   3
   0  -5  12-0.87046 1.08238   3
   0  -5  12-1.14199 1.18767   2
   0  -5 -12 0.09683 1.13463   2
   0  -5  12 1.17637 1.09669  16
   0  -5 -12-0.96101 1.18421  17
   0   5  12 2.34454 1.41379  17
   0  -5 -12-0.02074 0.44853  14
   0   5 -12 0.79264 1.18816  14
   0  -5  12 0.12254 1.33993  15
   0  -5  12 0.35585 1.12379  14
   0  -5  12-1.33450 1.22140   5
   0   5  12-0.44384 0.98229   5
   0   5  12 0.48617 1.06163  11
   0  -5  12-0.77445 0.68290   9
   0  -5  12-0.48606 1.06156   8
   0   5  12 0.14330 1.38154   7
   0  -5  13-0.38285 1.04500   3
   0  -5 -13 0.88197 1.12427   3
   0  -5 -13-1.43825 1.17737   2
   0  -5  13 0.84694 1.04561   2
   0  -5  13 0.46872 1.12368  16
   0   5  13 1.81234 1.45890  17
   0  -5 -13-0.30153 1.25147  17
   0  -5  13-0.25028 1.29745  15
   0   5 -13-0.13908 1.23983  14
   0  -5  13-0.12416 1.24848  14
   0  -5  13-0.25666 1.32168  13
   0  -5 -13-0.29573 0.49843  14
   0  -5 -13-0.10664 1.24148   4
   0  -5  13-0.24061 1.18179   5
   0   5  13-0.25014 1.04527   5
   0  -5  13 1.03062 0.61751   9
   0  -5  13 0.08120 1.09010   8
   0  -5  14-1.60501 1.15833   3
   0  -5 -14-2.32641 1.30166   3
   0  -5  14-2.69642 1.19205   2
   0  -5 -14-3.40568 1.24767   2
   0   5  14-0.54298 1.45117  17
   0  -5  14-1.40160 1.09365  17
   0  -5 -14 0.20960 1.28421  17
   0  -5  14-2.71874 1.18422  16
   0  -5  14 0.13052 1.38227  13
   0  -5 -14-0.23308 0.53659  14
   0  -5  14 0.51915 1.30997  14
   0  -5  14 0.12831 1.36319  15
   0   5 -14 0.87641 1.37596  14
   0  -5  14-1.86393 1.29265   4
   0  -5 -14-1.79350 1.30188   4
   0   5  14-1.66077 1.21810   5
   0  -5  14-0.25892 1.34482   5
   0   5  14 1.13971 0.91734  12
   0  -5  14 0.40782 0.55854   9
   0  -5  14 0.65403 1.11082   8
   0  -5  15-0.54895 1.04687   2
   0  -5 -15-1.30671 1.17148   2
   0   5  15 0.28456 1.49455  17
   0  -5  15 1.48426 1.13376  17
   0  -5  15 0.30103 1.15278  16
   0  -5 -15 0.65712 1.36837  17
   0  -5 -15-0.23565 0.59186  14
   0  -5  15 2.03080 1.35181  14
   0   5 -15 1.99056 1.44207  14
   0  -5  15-0.39490 1.40914  15
   0  -5  15-1.42989 1.20450   4
   0   5  15-1.32203 1.29492   5
   0  -5 -15-0.72794 1.29339   4
   0  -5  15-1.94098 1.48185   5
   0  -5  15-0.92864 1.37094  13
   0   5  15 0.41070 0.93779  12
   0  -5  15 0.41389 1.10914   8
   0  -5 -15-1.71957 1.28126   3
   0  -5  15-0.55796 1.16057   3
   0  -5  16-3.31651 1.26326   2
   0  -5 -16-3.20187 1.29614   2
   0  -5 -16-1.36537 1.48251  17
   0   5  16 0.14898 1.57319  17
   0  -5  16-0.29543 1.16974  17
   0  -5  16-0.10369 1.14152  16
   0   5 -16 3.04483 1.59797  14
   0  -5 -16 0.30600 0.65785  14
   0  -5  16-1.18369 1.61379   5
   0  -5  16-1.90574 1.29061   4
   0   5  16-2.54382 1.44263   5
   0  -5 -16-2.34831 1.34433   4
   0   5  16-0.58847 1.03058  12
   0  -5  16-1.09477 1.15255   8
   0  -5 -16-0.15652 1.49243   9
   0  -5  16-1.73718 1.27114   3
   0  -5 -16-2.63803 1.32771   3
   0  -5 -17-4.11611 1.32320   2
   0  -5  17-3.41808 1.29714   2
   0  -5  17 0.10407 1.21474  17
   0   5  17 0.46758 1.63572  17
   0  -5  17 0.21389 1.24816  16
   0  -5 -17 0.71056 1.48261  17
   0  -5 -17-0.25866 0.72623  14
   0   5 -17-0.66956 1.53293  14
   0   5  17-3.95664 1.54619   5
   0  -5  17-2.74606 1.36514   4
   0  -5 -17-1.19910 1.42358   4
   0  -5  17-2.83002 1.68158   5
   0   5  17-0.23657 1.07697  12
   0  -5  17 0.25805 1.17223   8
   0  -5 -17-2.39523 1.65676   9
   0  -5 -17-2.68100 1.38790   3
   0  -5  17-1.69904 1.30724   3
   0  -5  18-2.73707 1.19523   2
   0  -5 -18-0.69839 1.15264   2
   0  -5  18 0.32954 1.24527  17
   0   5  18 1.13981 1.71616  17
   0  -5 -18 0.23922 0.75736  14
   0   5 -18 1.04723 1.55973  14
   0  -5  18-1.66679 1.67632   5
   0  -5 -18-2.14872 1.37210   4
   0  -5  18-1.62574 1.31913   4
   0   5  18-1.67352 1.52618   5
   0   5  18 1.17915 1.09728  12
   0  -5  18-0.35437 1.23117   8
   0  -5 -18-1.30265 1.58807   9
   0  -5 -18-1.62624 1.20252   3
   0  -5  18-1.39022 1.16805   3
   0  -5  19-1.58065 1.23864   2
   0  -5 -19-2.80207 1.26618   2
   0  -5  19-0.92824 1.34002  17
   0   5  19-0.17000 1.81546  17
   0  -5 -19 0.10499 0.80915  14
   0   5 -19-2.36271 1.67141  14
   0  -5  19-1.41329 1.83588   5
   0   5  19-1.37965 1.62215   5
   0  -5  19-2.96429 1.39201   4
   0  -5 -19-0.56832 1.40754   4
   0   5  19-1.79181 1.15514  12
   0  -5 -19-1.82172 1.64015   9
   0  -5  19 0.18146 1.27723   8
   0  -5 -19-2.28605 1.24004   3
   0  -5  19-3.12013 1.25248   3
   0  -5  20-2.85136 1.32980   3
   0  -5 -20-2.81469 1.37804   3
   0  -5  20-4.51071 1.34429   2
   0  -5 -20-3.86621 1.34626   2
   0  -5  20-0.73368 1.41855  17
   0   5  20 5.13756 1.90707  17
   0  -5 -20-0.22854 0.88232  14
   0   5 -20-0.37766 1.74447  14
   0  -5 -20-2.91935 1.37834   4
   0  -5  20-1.86283 2.06560   5
   0  -5  20-3.39671 1.41317   4
   0   5  20-2.50907 1.79285   5
   0   5  20 0.56937 1.22959  12
   0  -5  20-0.65213 1.32748   8
   0  -5 -20-3.02931 1.79515   9
   0   5  20-1.74951 2.01388   7
   0  -5 -21-3.69805 1.32349   3
   0  -5  21-3.42882 1.33606   3
   0  -5  21-2.67338 1.34718   1
   0  -5 -21-2.53648 1.21328   2
   0  -5  21-1.94176 1.18903   2
   0   5  21 0.18457 1.97524  17
   0  -5  21 1.03079 1.46152  17
   0  -5 -21 0.61713 0.94166  14
   0  -5  21-4.97715 1.47054   4
   0   5  21-4.86007 1.93664   5
   0  -5  21-2.54436 2.08446   5
   0  -5 -21-5.51289 1.48486   4
   0   5  21-1.90376 1.32210  12
   0  -5  21 0.57492 1.31516   8
   0  -5 -21-1.02474 1.76180   9
   0   5  21-2.20908 2.21108   7
   0  -5 -22-5.21826 1.33437   2
   0   5  22-0.95973 2.07424  17
   0  -5  22-0.67588 1.57847  17
   0  -5 -22-1.19126 1.00718  14
   0   5 -22-0.59230 1.67565  16
   0  -5  22-3.56720 1.48644   4
   0  -5  22-5.56090 2.28850   5
   0   5  22-5.30849 2.20402   5
   0  -5 -22-5.13659 1.51154   4
   0   5  22-2.42489 1.37131  12
   0  -5  22 0.58827 1.34502   8
   0  -5 -22-2.24624 1.87647   9
   0   5  22-3.52057 2.30766   7
   0  -5 -23-1.41738 1.22504   3
   0  -5 -23-1.93608 1.29287   2
   0  -5  23-0.59358 1.21846   1
   0  -5 -23-1.68456 1.30136   1
   0   5  23-0.39875 2.10195  17
   0  -5  23 0.28365 1.61960  17
   0   5 -23-2.14037 1.68772  16
   0  -5 -23 0.49287 1.02847  14
   0   5  23-2.79950 2.15196   5
   0  -5  23-5.60709 2.39709   5
   0  -5 -23-2.79941 1.43205   4
   0  -5  23-3.12161 1.43767   4
   0   5  23-0.11074 1.39132  12
   0  -5 -23-0.87324 1.72939   9
   0  -5  23-1.50410 1.43612   8
   0   5  23-2.13286 2.30167   7
   0  -5 -24-2.16371 1.20818   3
   0  -5 -24-5.26561 1.30383   2
   0  -5  24-5.26877 1.40893   1
   0  -5 -24-5.03496 1.41392   1
   0   5  24-0.62051 2.17410  17
   0  -5  24 0.29716 1.73368  17
   0   5 -24 1.41806 1.70604  16
   0  -5 -24-0.14910 1.08043  14
   0  -5  24-6.55550 2.59407   5
   0   5  24-4.24498 2.35467   5
   0  -5  24-3.94748 1.47450   4
   0  -5 -24-5.97508 1.52675   4
   0   5  24-1.27479 1.51162  12
   0  -5 -24-4.05855 2.01339   9
   0   5  24-3.73016 2.42494   7
   0  -5 -25 0.34571 1.18887   1
   0   5 -25 4.38235 1.83445  16
   0   5  25-1.07111 2.28262  17
   0  -5  25 2.17389 1.82898  17
   0  -5 -25-2.69441 1.32763   4
   0  -5  25-0.47152 2.37077   5
   0   5  25-1.16117 2.16280   5
   0  -5 -25-4.09084 2.06528   9
   0   5  25-0.22573 2.22570   7
   0  -5 -26-4.53672 1.36952   1
   0   5 -26 2.17230 1.91023  16
   0  -5  26 1.29336 1.85590  17
   0   5  26-0.44352 2.43827  17
   0   5  26-4.05907 2.39008   5
   0  -5  26-5.90595 2.82175   5
   0  -5 -26-2.86655 2.17174   9
   0   5  26-3.47719 2.72919   7
   0  -5 -27 0.91229 1.07848   1
   0   5  27-0.91661 2.46844  17
   0  -5  27-0.16832 1.96499  17
   0  -5  27-2.82076 2.51929   5
   0  -5 -27-1.78989 1.14950   4
   0   5  27-4.44476 2.45455   5
   0   5 -27 3.26269 2.00204  16
   0  -5 -27-1.97995 1.99170   9
   0   5  27-4.03998 2.64460   7
   0  -5  28 0.52432 1.96294  17
   0   5  28 0.94596 2.51704  17
   0  -5  28-3.45633 2.65103   5
   0   5  28 1.10422 2.35805   5
   0   5 -28-2.11448 1.98459  16
   0  -5 -28-5.41751 2.08992   9
   0   5  28-1.70341 2.61817   7
   0   5  29-2.92087 2.67050  17
   0  -5  29-1.27096 2.07608  17
   0   5  29-2.74853 2.62180   5
   0  -5  29-4.97061 3.07812   5
   0   5 -29 0.54235 2.09778  16
   0  -5 -29-0.90379 2.14122   9
   0   5  29-1.24319 2.73188   7
   0   5  30-0.25058 2.74827  17
   0  -5  30 0.37587 2.23628  17
   0   5  30 0.23754 2.60137   5
   0  -5  30-2.57460 2.95634   5
   0   5 -30 2.40375 2.18361  16
   0  -5 -30-2.69662 2.14454   9
   0  -5 -30-2.31551 2.06295   8
   0   5  30-1.01500 2.89959   7
   0   5 -31 0.37755 2.26038  16
   0  -5 -31-2.18341 2.11579   8
   0  -5 -31-2.86226 2.10194   9
   0  -5  31-0.19416 2.28708  17
   0   5  31-0.25728 2.69404  17
   0   5  31 0.24572 2.78875   5
   0  -5  31 0.29507 2.99325   5
   0   5 -32 3.65845 2.26489  16
   0   5  32-1.01168 2.76547   5
   0  -5  32 1.39978 2.35516  17
   0  -5 -32-1.06524 2.10699   9
   0  -5 -32-2.20712 2.11577   8
   0   5  33-3.12325 3.06285   5
   0  -5 -33 0.35038 2.18580   9
   0  -5 -33-2.77749 2.24052   8
   0  -5  33-3.28933 2.48114  17
   0  -5 -34-0.34607 2.24863   9
   0   6   0 17.8586 1.78768   2
   0  -6   0 19.3948 1.87051   3
   0  -6   0 20.6542 1.87263   2
   0   6   0 20.3644 1.95255  15
   0  -6   0 19.1158 1.42647  14
   0  -6   0 21.5898 1.56961  17
   0   6   0 24.5524 1.85595  11
   0  -6   0 23.0579 1.77544   9
   0   6   0 19.7214 1.59738   7
   0  -6  -1 39.7390 2.61345   3
   0  -6   1 39.4511 2.56232   3
   0   6   1 43.7586 2.67055   2
   0  -6  -1 40.3641 2.62200   2
   0   6  -1 38.3867 2.61274   2
   0  -6   1 39.3629 2.59018   2
   0  -6  -1 37.8823 2.16828  14
   0  -6   1 42.1562 2.24175  14
   0   6  -1 42.4270 2.64776  15
   0   6   1 45.1246 2.68346  15
   0  -6   1 40.6237 2.29785  17
   0  -6  -1 37.1305 2.28373  17
   0   6   1 41.1952 2.55466  11
   0  -6  -1 36.5725 1.97795  12
   0  -6   1 44.4120 2.51195   9
   0  -6  -1 39.8268 2.53585   9
   0   6   1 41.9644 2.39389   7
   0   6  -1 40.0251 2.27500   7
   0  -6   2 19.1454 1.92586   3
   0   6   2 24.8968 1.96286   2
   0  -6   2 20.2509 1.91303   2
   0  -6   2 23.9626 1.56959  14
   0   6  -2 28.1199 2.00715  15
   0  -6  -2 24.1630 1.41300  14
   0  -6   2 22.0982 1.59108  17
   0  -6  -2 21.0074 1.61880  17
   0   6   2 21.4644 1.81455  11
   0  -6   2 19.9063 1.43476  10
   0  -6   2 21.4101 1.99065  11
   0  -6  -2 18.2583 1.17234  12
   0  -6   2 25.2397 1.79849   9
   0  -6  -2 26.4125 1.89373   9
   0   6  -2 22.5023 1.54599   7
   0   6   2 22.7900 1.72627   7
   0  -6   3 55.1983 3.14106   3
   0  -6   3 54.6016 3.16389   2
   0   6   3 56.0736 3.18312   2
   0  -6   3 50.5094 2.85121  14
   0   6   3 58.2061 3.20192  13
   0  -6  -3 54.7786 2.66400  14
   0   6  -3 55.5590 3.17604  15
   0  -6  -3 52.7219 2.86487  17
   0  -6   3 49.4970 2.82841  17
   0   6   3 53.5793 3.04288  11
   0  -6   3 55.2573 3.22151  11
   0  -6   3 49.7035 2.75670  10
   0  -6  -3 49.8292 3.13592   9
   0  -6   3 52.7553 3.01268   9
   0   6  -3 52.3666 2.76107   7
   0   6   3 54.1246 3.00297   7
   0  -6   4 81.8017 4.72016   2
   0  -6   4 93.1415 4.77458   3
   0   6   4 93.8411 4.83104   2
   0   6  -4 101.785 4.85315  15
   0  -6  -4 93.6975 4.30339  14
   0   6   4 97.6502 4.82048  13
   0  -6   4 93.1864 4.56061  14
   0  -6   4 88.3926 4.47817  17
   0  -6  -4 96.6074 4.52660  17
   0  -6   4 81.7281 4.42492  10
   0   6   4 91.5747 4.67240  11
   0  -6   4 91.1871 4.81907  11
   0   6  -4 98.1789 4.81885  13
   0  -6   4 86.6872 4.60084   9
   0  -6  -4 91.7619 4.82008   9
   0   6  -4 84.7724 4.35975   7
   0   6   4 93.0268 4.68327   7
   0  -6  -5 21.6350 1.89742   3
   0   6   5 20.8674 1.82864   2
   0  -6   5 17.9621 1.78784   3
   0  -6  -5 16.4453 1.85346   2
   0  -6   5 21.0267 1.89614   2
   0   6  -5 20.6387 1.87895  15
   0   6   5 20.5740 1.82043  13
   0  -6  -5 19.8434 1.16173  14
   0  -6   5 20.8446 1.75870  16
   0  -6   5 20.3948 1.63740  14
   0  -6  -5 20.0058 1.58473  17
   0  -6   5 19.8183 1.51317  10
   0   6  -5 23.2989 1.88657  13
   0   6   5 22.5900 1.72871  11
   0  -6   5 19.0231 1.98170  11
   0  -6   5 19.0854 1.60770   9
   0  -6  -5 17.7595 1.81394   9
   0   6  -5 14.9503 1.23567   7
   0   6   5 17.7058 1.75309   7
   0   6   6 36.4222 2.46197   2
   0   6  -6 41.3606 2.47802   2
   0  -6   6 38.8289 2.45066   3
   0  -6  -6 35.9195 2.41085   3
   0  -6  -6 32.8329 2.42721   2
   0  -6   6 32.9314 2.38324   2
   0  -6   6 33.9795 2.24882  14
   0   6   6 39.6393 2.46346  13
   0   6  -6 41.3889 2.48529  15
   0  -6  -6 33.9384 1.73847  14
   0  -6   6 37.4774 2.31553  16
   0  -6  -6 38.7375 2.21382  17
   0   6   6 33.0730 2.25416  11
   0  -6   6 32.8441 2.13188  10
   0  -6   6 36.9253 2.57516  11
   0   6  -6 32.9998 2.34468  13
   0  -6  -6 35.6868 2.45226   9
   0  -6   6 34.5748 2.18142   9
   0   6   6 34.4323 2.39338   7
   0   6  -6 30.0154 1.78153   7
   0  -6   6 36.6751 2.24823   8
   0  -6  -7 40.8001 2.72514   3
   0  -6   7 47.5418 2.75780   2
   0   6  -7 46.9138 2.79871   2
   0  -6   7 42.5738 2.73001   3
   0   6   7 39.7756 2.71338   2
   0  -6  -7 45.0318 2.76906   2
   0  -6  -7 40.6763 2.01405  14
   0   6   7 44.7219 2.76982  13
   0  -6   7 44.8922 2.63813  14
   0  -6  -7 45.3990 2.53942  17
   0  -6   7 40.1204 2.60241  16
   0   6   7 47.7714 2.64950  11
   0   6  -7 44.8238 2.75561  13
   0  -6   7 36.7961 2.83197  11
   0  -6  -7 45.1316 2.81836   9
   0  -6   7 43.6145 2.49707   9
   0  -6   7 42.1807 2.56264   8
   0   6   7 44.4287 2.75621   7
   0  -6   8 84.7010 4.55575   2
   0  -6   8 88.0354 4.58218   3
   0  -6  -8 92.4082 4.61472   3
   0   6  -8 84.0544 4.61748   2
   0   6   8 86.4740 4.64971   2
   0  -6  -8 87.3925 4.59230   2
   0  -6   8 87.2979 4.48890  14
   0   6   8 93.6991 4.69544  13
   0  -6   8 86.2349 4.64581  13
   0  -6   8 84.3961 4.45941  16
   0  -6  -8 85.1295 4.41526  17
   0  -6   8 83.7020 4.70086  11
   0   6   8 91.8708 4.52597  11
   0   6  -8 82.8897 4.60794  13
   0  -6   8 87.9664 4.34816   9
   0  -6  -8 87.4792 4.69994   9
   0   6   8 93.0319 4.67220   7
   0  -6   8 84.8521 4.44497   8
   0  -6   8 81.6113 4.30854   5
   0  -6  -9 120.993 6.17967   2
   0   6   9 122.514 6.26116   2
   0  -6  -9 119.567 6.18395   3
   0  -6   9 125.004 6.20297   3
   0  -6   9 123.150 6.17405   2
   0   6  -9 115.964 6.22635   2
   0  -6   9 115.581 6.12165  14
   0   6   9 127.463 6.28383  13
   0  -6   9 125.517 6.09815  16
   0  -6  -9 125.426 6.06501  17
   0   6  -9 127.556 6.28278  13
   0   6   9 132.933 6.14635  11
   0  -6   9 129.063 6.38207  11
   0  -6   9 124.465 5.95831   9
   0  -6  -9 125.337 6.32258   9
   0  -6   9 119.181 5.99421   5
   0   6   9 119.374 6.25896   7
   0  -6   9 125.814 6.08278   8
   0  -6 -10 30.6684 2.18284   3
   0  -6 -10 35.9827 2.20135   2
   0  -6  10 28.7353 2.11548   2
   0  -6  10 35.5914 2.17113   3
   0   6  10 39.0722 2.27479   2
   0  -6 -10 33.9806 2.04699  17
   0  -6  10 30.5318 2.03117  16
   0  -6  10 33.2116 2.11916  14
   0   6  10 31.9069 2.22851  13
   0   6 -10 30.7573 2.15716  13
   0   6  10 21.6761 1.48606  10
   0   6  10 31.6223 2.02472  11
   0  -6  10 33.7789 2.40078  11
   0  -6  10 37.4355 1.81025   9
   0  -6 -10 35.3331 2.35698   9
   0   6  10 32.4432 2.33007   7
   0  -6  10 28.2820 1.93296   5
   0  -6  10 35.4874 2.04727   8
   0  -6 -11 12.4896 1.58536   3
   0  -6  11 9.96959 1.58031   3
   0  -6 -11 8.46636 1.53182   2
   0  -6  11 10.1780 1.52467   2
   0  -6 -11 9.87491 1.49193  17
   0   6  11 15.0895 1.77177  17
   0  -6  11 11.0284 1.45476  16
   0  -6  11 9.45730 1.53936  14
   0   6  11 12.0363 1.64854  13
   0  -6  11 9.44393 1.41156   5
   0   6  11 10.1593 0.97500  10
   0   6  11 9.39547 1.47461  11
   0  -6 -11 12.1036 1.72115   9
   0  -6  11 11.0091 1.14681   9
   0   6  11 11.8705 1.78449   7
   0  -6  11 11.1348 1.47480   8
   0   6  11 8.04188 1.06329   6
   0  -6 -12 1.05426 1.35815   3
   0  -6  12-0.34837 1.39695   3
   0  -6 -12 0.80559 1.38788   2
   0  -6  12 0.45342 1.42262   2
   0  -6  12 2.94451 1.25439  16
   0  -6 -12 0.81516 1.34511  17
   0   6  12 5.68690 1.60425  17
   0  -6  12 3.08306 1.44116  14
   0  -6  12 3.87532 1.62627   4
   0  -6 -12 3.41272 1.49104   4
   0  -6  12-1.22095 1.36775   5
   0   6  12 0.85620 0.82107  10
   0   6  12 2.95970 1.27619  11
   0  -6  12 0.54173 0.89808   9
   0  -6 -12 1.97710 1.50904   9
   0  -6  12 1.70927 1.24097   8
   0   6  12 2.22481 1.61049   7
   0  -6  13 12.7857 1.59278   3
   0  -6 -13 10.5743 1.59646   3
   0  -6  13 10.6401 1.54306   2
   0  -6 -13 9.57714 1.57085   2
   0  -6  13 9.16735 1.45221  16
   0  -6 -13 11.2416 1.61971  17
   0   6  13 12.0453 1.87600  17
   0  -6  13 12.4629 1.71405  14
   0   6  13 12.1154 1.52718  11
   0  -6  13 11.1621 1.46007   8
   0   6  13 12.7487 1.92652   7
   0  -6  13 12.5233 1.10727   9
   0  -6  13 8.05972 1.52427   5
   0  -6 -13 10.0294 1.70048   4
   0  -6  13 10.7503 1.71625   4
   0  -6 -14 128.008 6.72394   2
   0  -6  14 125.386 6.69972   2
   0  -6 -14 136.482 6.76372   3
   0  -6  14 137.117 6.74839   3
   0  -6 -14 141.485 6.75450  17
   0  -6  14 149.457 6.74256  16
   0   6  14 148.518 6.97055  17
   0  -6  14 136.715 6.59153  17
   0  -6  14 135.692 6.80477   4
   0  -6 -14 134.272 6.81742   4
   0   6  14 140.676 6.71849  11
   0  -6  14 131.785 6.62524   8
   0  -6  14 132.982 6.35471   9
   0   6  14 140.472 7.07076   7
   0  -6  14 131.454 6.80662   5
   0  -6  15 22.3878 1.87133   3
   0  -6 -15 18.3287 1.88713   3
   0  -6 -15 20.8773 1.98354  17
   0   6  15 20.4896 2.24791  17
   0  -6  15 18.6965 1.84413  16
   0  -6  15 24.2284 1.80885  17
   0  -6  15 18.3652 1.94295   4
   0  -6  15 19.7369 2.03089   5
   0  -6 -15 26.2961 2.08291   4
   0  -6  15 21.2968 1.83330   2
   0  -6 -15 24.6129 1.95963   2
   0   6  15 19.9688 1.87358  11
   0  -6  15 17.2625 1.25279   9
   0  -6  15 20.6327 1.81419   8
   0   6  15 20.2192 2.31416   7
   0  -6  16 76.2734 4.29747   2
   0  -6 -16 80.5084 4.36962   2
   0  -6 -16 77.1814 4.37571   3
   0  -6  16 82.4024 4.37795   3
   0  -6  16 87.0086 4.28192  17
   0  -6  16 89.9582 4.39222  16
   0   6  16 94.9044 4.73675  17
   0  -6  16 79.3096 4.40112   4
   0  -6 -16 81.8699 4.45839   4
   0   6  16 80.7526 4.34626  11
   0  -6  16 76.7453 4.25880   8
   0  -6  16 78.6730 4.54757   5
   0   6  16 79.9673 4.75973   7
   0  -6  17 16.6350 1.77173   3
   0  -6 -17 16.3633 1.82799   3
   0   6  17 20.1564 2.29305  17
   0  -6  17 21.0623 1.78343  17
   0  -6 -17 17.4314 1.96608   4
   0  -6  17 16.3826 2.06351   5
   0  -6  17 17.8496 1.89692   4
   0  -6  17 19.0862 1.75973   2
   0  -6 -17 15.1636 1.74698   2
   0   6  17 18.1204 1.85926  11
   0  -6  17 16.7346 1.75006   8
   0  -6 -17 18.9668 2.24065   9
   0   6  17 15.9505 2.26964   7
   0  -6 -18 60.7391 3.36697   2
   0  -6 -18 58.0576 3.38571   3
   0  -6  18 61.7949 3.39064   3
   0  -6  18 57.2124 3.29497   2
   0  -6  18 65.7867 3.42400  17
   0   6  18 62.7722 3.86324  17
   0  -6 -18 53.9275 3.43943   4
   0  -6  18 57.7238 3.43438   4
   0   6  18 53.8811 3.36072  11
   0  -6  18 57.2521 3.31343   8
   0  -6 -18 64.5572 3.84236   9
   0   6  18 54.5239 3.41393   5
   0  -6  18 54.5983 3.67863   5
   0  -6  19 2.90724 1.30400   3
   0  -6 -19 2.76394 1.36755   3
   0  -6  19 1.84492 1.40266  17
   0   6  19 4.84460 2.06092  17
   0  -6  19 0.91976 1.43987   4
   0  -6  19 0.88219 1.83501   5
   0  -6 -19 3.04893 1.61410   4
   0  -6  19 1.81655 1.27193   2
   0  -6 -19 3.08615 1.37645   2
   0   6  19 0.11502 1.38564  11
   0  -6 -19 2.82419 1.77239   9
   0   6  19 2.85394 1.57098   5
   0  -6 -20 3.31575 1.43422   3
   0  -6  20 4.96751 1.57425  17
   0   6  20 5.76293 2.09358  17
   0  -6  20 0.78131 1.68830   4
   0  -6  20 3.91532 2.04309   5
   0  -6 -20 3.64427 1.73024   4
   0  -6  20 3.15033 1.41693   2
   0  -6 -20 4.51153 1.46586   2
   0   6  20 5.91834 1.55543  11
   0  -6 -20 5.90706 1.89704   9
   0   6  20 2.80277 1.75222   5
   0  -6 -21-0.10078 1.39105   3
   0  -6  21-0.25445 1.52697  17
   0   6  21 0.77122 2.06716  17
   0  -6 -21 1.10014 1.52980   4
   0  -6  21 2.35223 2.00875   5
   0  -6  21-0.21650 1.46611   4
   0  -6 -21 1.56002 1.32309   2
   0   6  21-0.62015 1.19524  12
   0  -6 -21 1.15568 1.81402   9
   0   6  21-0.99790 1.68333   5
   0  -6 -22 1.17060 1.57068   3
   0  -6 -22 5.17849 1.44843   2
   0  -6  22 4.49095 1.53824   1
   0  -6  22 6.03226 1.65253   4
   0  -6  22 4.31497 2.18931   5
   0  -6 -22 5.71604 1.66343   4
   0  -6  22 7.19700 1.77065  17
   0   6  22 11.1828 2.34057  17
   0   6  22 7.94691 1.41683  12
   0  -6 -22 7.61281 2.04190   9
   0   6  22 3.18443 1.90391   5
   0  -6 -23 17.1501 1.75655   2
   0  -6  23 15.7231 1.81355   1
   0  -6 -23 17.2246 1.83714   1
   0  -6  23 20.9573 1.93006   4
   0  -6  23 19.5570 2.61546   5
   0  -6 -23 22.9083 1.95659   4
   0   6  23 19.1949 2.74102  17
   0  -6  23 19.4771 2.18885  17
   0  -6 -23 18.3366 2.43142   9
   0   6  23 18.7908 2.31736   5
   0  -6 -24-3.32394 1.69131   1
   0  -6  24-0.65482 1.56881   4
   0  -6 -24-1.70730 1.65747   4
   0  -6  24-5.62760 2.54149   5
   0   6  24 2.77349 2.41219  17
   0  -6  24-0.58229 1.81824  17
   0  -6 -24 1.19135 2.12022   9
   0   6  24-3.38613 2.17583   5
   0  -6 -25 22.7902 1.91335   1
   0  -6  25 18.7612 2.97181   5
   0  -6 -25 16.0455 1.93606   4
   0   6  25 22.4804 2.94089  17
   0  -6  25 23.3355 2.38100  17
   0  -6 -25 18.1887 2.54940   9
   0   6  25 20.2967 2.99940   7
   0   6  25 14.4286 2.54795   5
   0  -6 -26 29.3620 2.31585   1
   0  -6  26 37.8148 2.92140  17
   0   6  26 40.2182 3.44948  17
   0  -6 -26 34.5602 3.16374   9
   0   6  26 36.8573 3.56197   7
   0   6  26 30.7628 3.10964   5
   0  -6 -26 32.1781 2.37923   4
   0  -6  26 32.7506 3.48465   5
   0   6  27 35.3467 3.53490  17
   0  -6  27 37.4080 3.06714  17
   0  -6 -27 36.8745 3.21719   9
   0   6  27 39.9552 3.73420   7
   0   6  27 27.4263 3.16175   5
   0  -6  27 40.8375 3.78285   5
   0  -6  28 3.56251 2.18990  17
   0   6  28 11.8015 2.78106  17
   0  -6 -28 5.44763 2.32420   9
   0   6  28 2.02436 2.38732   5
   0   6  28 5.94720 2.81240   7
   0  -6  28 6.06073 2.82675   5
   0  -6  29 4.02787 2.21893  17
   0   6  29 0.24741 2.72225  17
   0  -6  29-1.63309 2.85999   5
   0   6  29 3.14770 2.52890   5
   0  -6 -29 1.41032 2.21729   9
   0  -6 -30 2.21064 2.29020   9
   0  -6  30-1.69001 3.08452   5
   0  -6 -31 15.7081 2.60204   9
   0   7   0-0.16969 1.46828   2
   0   7   0 0.63931 1.46563  15
   0  -7   0 0.33923 0.93135  14
   0  -7   0-0.27535 1.07636  17
   0  -7   0 0.16628 0.57823  12
   0  -7   0 1.79916 1.37452   9
   0   7   0 1.23785 1.13698   7
   0   7  -1-0.84755 1.44208   2
   0   7   1 0.67932 1.42697   2
   0   7  -1 0.79903 1.44669  15
   0   7   1-1.28705 1.47210  15
   0  -7   1-0.07409 0.96691  14
   0  -7  -1-0.85845 0.89539  14
   0  -7   1-0.88351 1.07255  17
   0  -7  -1 0.21085 1.06651  17
   0   7   1-0.81286 1.41654  13
   0  -7  -1-0.07790 0.36756  12
   0  -7   1-0.13387 1.33665   9
   0  -7  -1-0.14287 1.33475   9
   0   7   1 0.09588 1.22091   7
   0   7  -1 0.64443 1.10772   7
   0   7   2 0.67964 1.44547   2
   0  -7   2 0.56174 1.04939  14
   0   7   2 2.26021 1.51737  15
   0  -7  -2 0.54550 0.80380  14
   0   7  -2 0.47777 1.41970  15
   0  -7   2-0.06760 1.10993  17
   0  -7  -2 0.14459 1.07390  17
   0   7   2 0.65117 1.47371  13
   0  -7  -2-0.29460 1.42013   9
   0  -7   2-0.77612 1.31430   9
   0   7   2-1.75696 1.31596   7
   0   7  -2-0.79926 1.11351   7
   0   7   3-0.33968 1.50048   2
   0  -7  -3 0.42603 0.74231  14
   0   7  -3 0.15901 1.44883  15
   0  -7   3-1.46475 1.22206  14
   0  -7   3 0.06695 1.09943  17
   0  -7  -3-0.22389 1.07702  17
   0   7   3-0.65255 1.42811  13
   0   7   3 0.40156 1.30521  11
   0  -7   3-0.86625 1.66306  11
   0  -7   3-0.62381 1.31684   9
   0  -7  -3 0.15131 1.39916   9
   0   7   3 0.55270 1.32504   7
   0   7  -3-0.96211 1.05049   7
   0   7   4 0.33963 1.46227   2
   0   7  -4 0.47879 1.45104  15
   0  -7   4-1.10555 1.14846  14
   0  -7  -4 0.31563 0.67380  14
   0  -7   4 0.10883 1.38421  16
   0  -7  -4 0.93020 1.13756  17
   0  -7   4-1.06910 1.11865  17
   0  -7   4-0.13090 0.96288  10
   0  -7   4-0.44299 1.56597  11
   0   7   4-0.32672 1.41339  13
   0   7   4 0.13148 1.35422  11
   0  -7   4-0.59848 1.30102   9
   0  -7  -4 1.09061 1.52486   9
   0   7   4-0.94136 1.41224   7
   0   7  -4-1.19592 0.94845   7
   0   7   5-0.50884 1.52893   2
   0  -7  -5-0.27087 0.58677  14
   0  -7   5-1.62442 1.38810  16
   0  -7   5-0.19581 1.18673  14
   0   7  -5 0.48098 1.43892  15
   0  -7   5-1.48647 1.15963  17
   0  -7  -5 0.40295 1.20694  17
   0   7   5-0.51741 1.33686  11
   0   7   5-1.31375 1.47385  13
   0  -7   5-1.05659 1.71539  11
   0  -7   5 0.29366 1.05603  10
   0  -7  -5 1.75769 1.50499   9
   0  -7   5-1.72453 1.30486   9
   0   7   5 0.12477 1.48087   7
   0   7  -5-1.17412 0.87862   7
   0   7   6-1.01731 1.59710   2
   0  -7  -6-0.33572 1.19602  17
   0  -7   6 0.47961 1.15689  17
   0   7   6-1.01878 1.30319  11
   0   7  -6-0.65394 1.45449  13
   0  -7   6-1.21462 1.15496  10
   0   7  -6 0.64985 1.50256  15
   0  -7  -6-0.13770 0.37988  14
   0   7   6-0.16468 1.47494  13
   0  -7   6-1.03811 1.32654  14
   0  -7   6-0.64812 1.42313  16
   0  -7  -6 1.47250 1.53499   9
   0  -7   6-2.30585 1.34389   9
   0   7   6-0.92272 1.59203   7
   0   7  -6-3.15994 0.85138   7
   0  -7  -7 0.08734 1.25717  17
   0  -7   7 0.34952 1.19163  17
   0  -7   7-0.86511 1.40828  16
   0  -7   7-1.77466 1.26189  10
   0   7   7 0.25125 1.28307  11
   0   7  -7-1.15088 1.49485  13
   0  -7   7-1.09449 1.31362  14
   0   7   7-0.66290 1.49055  13
   0  -7  -7 0.67015 1.54600   9
   0  -7   7 0.10442 1.20132   9
   0   7   7 2.49710 1.64851   7
   0  -7   7-0.60125 0.86796   6
   0  -7   8 1.72856 1.38022  16
   0  -7  -8 0.18198 1.28378  17
   0  -7   8-1.95799 1.51556  14
   0   7   8 0.99832 1.50960  13
   0   7   8-1.11758 1.30235  11
   0  -7   8-0.19230 1.21231  10
   0   7  -8-0.33229 1.48452  13
   0  -7   8-0.79421 1.21772   9
   0  -7  -8-2.05997 1.69566   9
   0   7   8 0.14580 1.66606   7
   0  -7  -9-0.66323 1.33936  17
   0  -7   9 1.30365 1.36071  16
   0   7   9 1.50456 1.60583  13
   0  -7   9-1.69032 1.47935  14
   0  -7  -9-1.26242 1.76868   4
   0   7   9-0.98492 1.30594  11
   0   7  -9 0.50169 1.51416  13
   0  -7   9-2.15476 1.24436   9
   0  -7  -9-1.57915 1.64607   9
   0   7   9-0.30533 1.63953   7
   0  -7 -10 0.78905 1.35758  17
   0  -7  10 0.87688 1.40026  16
   0  -7  10 0.12639 1.39833  14
   0   7  10-2.01696 1.55419  13
   0  -7  10-2.78810 1.81027   4
   0  -7 -10-1.72725 1.77210   4
   0   7 -10 0.84434 1.48169  13
   0   7  10 0.48964 1.34047  11
   0  -7  10 0.70730 1.14654   9
   0  -7 -10-1.61340 1.71841   9
   0   7  10 0.15953 1.69976   7
   0  -7  11-0.99954 1.38710  16
   0  -7 -11-0.30760 1.33775  17
   0   7  11-0.50704 1.54748  13
   0  -7  11-1.18852 1.62820  14
   0  -7 -11-2.18500 1.88081   4
   0  -7  11-2.92480 1.80457   4
   0   7  11 1.33778 1.36595  11
   0  -7  11-1.88826 1.24409   9
   0  -7 -11-1.27913 1.74571   9
   0   7  11-3.49650 1.89028   7
   0  -7 -12-0.10665 1.45948  17
   0   7  12-1.18996 1.54995  13
   0  -7  12-1.98346 1.77711   4
   0  -7 -12-2.94372 1.83264   4
   0   7  12-1.33288 1.34953  11
   0  -7 -12 0.37271 1.69894   9
   0  -7  12-0.98386 1.11028   9
   0   7  12-3.12110 1.96313   7
   0  -7 -13-0.66366 1.50179  17
   0   7  13 0.68436 1.62626  13
   0  -7  13-4.23012 1.90433   4
   0  -7 -13-3.06791 1.97199   4
   0   7  13-0.48243 1.33307  11
   0  -7 -13-0.57029 1.84856   9
   0  -7  13-3.07405 1.19548   9
   0   7  13-2.70286 2.04373   7
   0  -7  14 0.53492 1.16705  17
   0   7  14 0.51683 1.63538  13
   0  -7  14-0.24717 1.44620   5
   0  -7 -14-1.36366 1.79819   4
   0  -7  14-2.53880 1.81644   4
   0   7  14-0.96260 1.37299  11
   0  -7  14 0.89141 0.97004   9
   0  -7 -14 2.90283 1.82253   9
   0   7  14-0.57756 0.91423   6
   0   7  14-1.86995 1.99240   7
   0  -7  15-0.83988 1.19103  17
   0   7  15 1.21371 1.63724  13
   0  -7  15-2.94530 1.87812   4
   0  -7  15-3.60246 1.69621   5
   0  -7 -15-1.19542 1.86151   4
   0   7  15 0.35961 1.39670  11
   0   7  15 0.58465 0.81254  10
   0  -7  15-2.14842 0.97300   9
   0   7  15-3.29481 2.04645   7
   0   7  15-3.87815 1.23441   6
   0   7  16 1.22161 1.72793  13
   0  -7  16-3.77078 1.94024   4
   0  -7 -16-5.74411 2.09898   4
   0  -7  16-6.01697 1.96907   5
   0   7  16-2.39149 1.45215  11
   0   7  16 0.46202 0.88372  10
   0   7  16 1.86815 2.00879  17
   0  -7  16 0.58682 1.25628  17
   0   7  16-2.60846 2.24306   7
   0   7  17 0.52686 1.67075  13
   0  -7  17-0.15266 1.68921   5
   0  -7  17-1.85418 1.84206   4
   0  -7 -17-0.14492 1.79435   4
   0   7  17-0.47710 1.40880  11
   0   7  17-0.97805 1.00539  10
   0  -7  17 1.12692 1.33174  17
   0   7  17-3.34396 2.12030  17
   0   7  17-2.26357 1.38765   6
   0   7  17-0.20726 2.09532   7
   0  -7  18-1.39704 1.33546  17
   0   7  18-1.27603 2.06609  17
   0   7  18 0.35354 1.73364  13
   0   7  18 1.30923 1.45500  11
   0   7  18-0.21400 2.11787   7
   0  -7 -18-2.06541 2.09887   9
   0  -7 -18-0.85226 1.80502   4
   0  -7  18 0.64899 1.76118   5
   0  -7  18-3.63071 1.85645   4
   0  -7  19-0.51526 1.90860   5
   0  -7 -19-1.80338 1.91846   4
   0  -7  19-1.22849 1.79070   4
   0  -7  19-0.45059 1.46102  17
   0   7  19-1.88327 2.15201  17
   0   7  19-0.35571 1.47491  11
   0  -7 -19 1.25702 2.00453   9
   0   7  19 0.22061 2.23394   7
   0  -7  20-2.35453 2.16447   5
   0  -7  20-4.39051 1.90692   4
   0  -7 -20-1.62030 1.97166   4
   0  -7  20-1.88592 1.60301  17
   0   7  20-0.19439 2.16768  17
   0   7  20-0.59076 1.48343  11
   0  -7 -20-2.11724 2.16015   9
   0   7  20-0.45381 2.32661   7
   0  -7  21-0.37988 2.25597   5
   0  -7 -21-3.53970 2.02623   4
   0  -7  21-4.14183 2.00495   4
   0   7  21-3.01060 2.39261  17
   0  -7  21-0.12330 1.58109  17
   0  -7 -21-0.21365 2.15401   9
   0   7  21-2.56720 2.59099   7
   0  -7  22-3.59025 1.87270   1
   0  -7 -22-3.04007 2.01578   4
   0  -7  22-5.00011 1.99632   4
   0  -7  22-2.59504 2.36646   5
   0  -7  22 1.93220 1.71516  17
   0   7  22-3.72266 2.50963  17
   0  -7 -22-4.32261 2.48282   9
   0   7  22-3.11333 2.69062   7
   0  -7 -23-8.12652 2.14373   1
   0  -7  23-5.86943 2.14404   4
   0  -7 -23-7.28879 2.14977   4
   0   7  23-3.41233 2.62126  17
   0  -7  23 2.14880 1.81814  17
   0  -7 -23-8.91984 2.75696   9
   0   7  23-7.37122 3.03782   7
   0   7  24-4.82857 2.70642  17
   0  -7 -24-1.53182 2.34109   9
   0  -7 -24-1.65713 1.77249   1
   0  -7 -24-2.76923 1.88487   4
   0  -7  24-0.87012 2.41219   5
   0  -7  25-9.96039 3.25213   5
   0  -7 -25-11.2053 2.86447   9
   0  -7  26 0.70641 2.65368   5
   0   7  26-1.39176 2.70740  17
   0  -7 -26 1.10083 2.38943   9
   0  -7  27-1.21942 2.72536   5
   0   7  27 1.19105 2.79118  17
   0  -7 -27-0.22029 2.49984   9
   0  -7  28-5.54245 2.98895   5
   0  -8   0 111.474 5.64182  17
   0  -8   0 120.610 5.63036  14
   0   8   0 126.091 6.23556  15
   0   8   0 119.813 6.19018  13
   0  -8   0 114.476 6.05960   9
   0   8   0 108.126 5.75808   7
   0  -8  -1 14.9560 1.48498  17
   0  -8   1 14.2031 1.44812  17
   0  -8   1 17.7151 1.41363  14
   0   8  -1 22.7453 2.16483  15
   0  -8  -1 16.1855 1.30304  14
   0   8   1 14.3215 2.10237  15
   0  -8   1 20.5640 2.34696   4
   0  -8  -1 21.8680 2.29469   4
   0   8   1 23.2054 2.18944  13
   0   8  -1 21.3920 2.16827  13
   0  -8   1 19.0604 1.92602   9
   0  -8  -1 16.9461 1.99846   9
   0   8  -1 21.2544 1.61873   7
   0   8   1 16.4609 1.72313   7
   0  -8  -2 24.0955 1.70855  17
   0  -8   2 21.7894 1.66209  17
   0  -8   2 24.8741 1.68942  14
   0  -8  -2 22.3634 1.41411  14
   0   8   2 19.0650 2.25747  15
   0   8  -2 22.6116 2.27789  15
   0  -8   2 23.4808 2.51617   4
   0   8   2 24.2861 2.27131  13
   0  -8  -2 24.0645 2.23945   9
   0  -8   2 24.9575 2.13469   9
   0   8  -2 17.5005 1.69355   7
   0   8   2 21.4155 1.99132   7
   0  -8  -3 13.2535 1.48602  17
   0  -8   3 11.9898 1.43230  17
   0   8  -3 17.9101 2.11808  15
   0  -8   3 10.5215 1.46027  14
   0   8   3 13.0887 2.09433  15
   0  -8   3 15.2077 2.25696   4
   0   8   3 13.2027 1.99340  13
   0  -8   3 14.2730 1.81934   9
   0  -8  -3 14.3302 1.99322   9
   0   8  -3 9.98501 1.36676   7
   0   8   3 10.6933 1.79207   7
   0  -8  -4 3.85958 1.27464  17
   0   8   4 0.56632 1.88100  15
   0   8  -4 6.53784 1.87986  15
   0  -8   4 5.18789 1.33711  14
   0  -8   4 6.21490 2.06288   4
   0   8   4 1.67398 1.72672  13
   0  -8  -4 1.92150 1.77849   9
   0  -8   4 3.29228 1.54715   9
   0   8  -4 3.53000 1.08020   7
   0   8   4 1.53257 1.63345   7
   0  -8  -5 0.25082 1.29900  17
   0   8  -5 3.11085 1.83062  15
   0  -8   5-0.62464 1.46382  14
   0  -8   5-0.36456 1.96357   4
   0   8   5 0.74451 1.72849  13
   0  -8   5-0.13213 1.54659   9
   0  -8  -5-1.79231 1.84625   9
   0   8   5-3.78897 1.74023   7
   0   8  -5-1.76972 1.01809   7
   0  -8  -6 1.65177 1.38179  17
   0  -8   6 1.10144 1.64919  14
   0  -8  -6-0.73401 2.15486   4
   0  -8   6 0.90869 2.14241   4
   0   8   6 4.45837 1.57052  11
   0   8   6 5.04579 1.80746  13
   0  -8   6 1.97159 1.21790  10
   0  -8   6 2.90976 1.54881   9
   0  -8  -6 1.28232 1.89207   9
   0   8   6 0.85735 1.94667   7
   0  -8  -7 11.6651 1.57856  17
   0  -8   7 3.36481 1.84405  14
   0  -8  -7 7.13645 2.20600   4
   0  -8   7 10.1402 2.18906   4
   0   8   7 13.2849 1.76156  11
   0  -8   7 8.70544 1.41142  10
   0   8  -7 11.4298 1.93316  13
   0   8   7 7.67888 1.88341  13
   0  -8  -7 10.6664 2.09729   9
   0  -8   7 8.22829 1.65965   9
   0   8   7 7.52050 1.94062   7
   0  -8   8 8.17775 1.63607  14
   0  -8   8 8.83602 2.13364   4
   0  -8  -8 11.6681 2.20477   4
   0   8   8 10.7145 1.71782  11
   0  -8   8 8.30806 1.44871  10
   0   8   8 9.20509 1.97400  13
   0   8  -8 15.0460 2.09033  13
   0  -8   8 10.2654 1.62293   9
   0  -8  -8 12.0370 2.13722   9
   0   8   8 8.98669 1.98330   7
   0   8   9 1.31959 1.79050  13
   0  -8   9 0.71761 2.03678   4
   0  -8  -9 1.08862 2.01106   4
   0   8   9 3.15188 1.54555  11
   0  -8   9 1.20152 1.37557  10
   0   8  -9 0.75961 1.76423  13
   0  -8   9 0.87652 1.39942   9
   0  -8  -9 0.38968 1.85781   9
   0   8   9 2.14437 1.84167   7
   0   8  10 44.1853 3.17750  13
   0  -8 -10 38.9035 3.23833   4
   0  -8  10 40.8242 3.23983   4
   0  -8  10 33.7071 2.70795  10
   0   8 -10 43.0923 3.14406  13
   0   8  10 45.9026 2.91474  11
   0  -8 -10 49.4893 3.35059   9
   0  -8  10 49.1665 2.74662   9
   0   8  10 43.7142 3.21426   7
   0   8  11 29.8841 2.58432  13
   0  -8  11 29.0155 2.74970   4
   0  -8 -11 18.5931 2.60886   4
   0  -8  11 22.4629 2.15698  10
   0   8  11 27.5391 2.29574  11
   0  -8 -11 30.5772 2.74201   9
   0  -8  11 26.6149 2.03066   9
   0   8  11 28.8442 2.71998   7
   0   8  12-0.19111 1.77464  13
   0  -8 -12-1.23930 2.09864   4
   0  -8  12-3.15395 2.14412   4
   0  -8  12 0.12336 1.52034  10
   0   8  12 0.13116 1.56075  11
   0  -8  12-1.16694 1.40982   9
   0  -8 -12-0.41214 2.04298   9
   0   8  12 0.18621 2.08694   7
   0  -8  13 145.076 6.78207  17
   0   8  13 137.492 7.31270  13
   0  -8  13 131.359 7.28681   4
   0  -8 -13 139.852 7.36272   4
   0   8  13 149.336 7.03625  11
   0  -8  13 132.117 6.98649  10
   0  -8  13 140.855 6.75980   9
   0  -8 -13 130.476 7.40163   9
   0   8  13 138.434 7.39705   7
   0  -8  14 3.98821 1.38825  17
   0   8  14 2.68996 1.91938  13
   0  -8  14-0.17126 2.27491   4
   0  -8 -14-2.07738 2.30413   4
   0   8  14 4.33897 1.59740  11
   0  -8 -14 1.27971 2.23395   9
   0  -8  14-1.00832 1.31455   9
   0   8  14 0.60083 2.32310   7
   0   8  15-0.96365 1.93983  13
   0  -8  15-4.05704 2.25527   4
   0  -8 -15-2.56525 2.26559   4
   0   8  15-1.00812 1.57851  11
   0  -8 -15-1.94935 2.23984   9
   0   8  15-1.86366 2.42470   7
   0   8  16 6.34415 1.61853  11
   0  -8  16 2.16486 2.14733   4
   0  -8 -16 1.85342 2.15607   4
   0   8  16 9.84398 2.43665   7
   0   8  16 6.38023 1.96518  13
   0  -8  17 1.30814 2.06327   4
   0  -8 -17 3.14395 2.03128   4
   0   8  17 4.63209 2.40261   7
   0   8  17-0.19403 1.94609  13
   0  -8 -18 2.26942 2.05095   4
   0  -8  18 0.32018 1.96859   4
   0   8  18 0.45444 2.40242   7
   0   8  18 0.97210 1.94172  13
   0  -8 -19-0.15848 2.16900   4
   0  -8  19 0.78378 2.12911   4
   0   8  19-1.16854 2.55541   7
   0   8  19 0.97498 2.01169  13
   0  -8  20 10.8727 2.19811   4
   0  -8 -20 7.09988 2.22252   4
   0   8  20 10.0744 2.75056   7
   0  -8 -20 10.1355 2.54212   9
   0   8  20 6.63626 2.11365  13
   0   8  21 16.2137 2.34842  13
   0   8  21 17.2218 2.95513   7
   0  -8 -21 14.4088 2.40419   4
   0  -8  21 11.6092 2.28130   4
   0  -8 -21 15.8251 2.71354   9
   0  -8  21 16.5783 2.22719   1
   0  -8 -22 2.90220 2.04132   4
   0  -8  22 5.89694 2.00692   4
   0   8  22-2.01386 2.77797   7
   0  -8 -22-0.70235 2.40846   9
   0   8  22 0.58655 2.05848  13
   0  -8 -23 7.66126 2.19002   4
   0   8  23 13.4775 2.30809  13
   0  -8 -23 8.02139 2.68329   9
   0  -8 -23 7.64686 2.11865   1
   0   8  24 3.70298 2.18450  13
   0   8  24-4.42333 2.83178  17
   0  -8 -24-1.90848 2.00418   1
   0  -8 -24-1.73227 2.17108   4
   0   8  25 7.38086 2.30337  13
   0   8  25 3.85274 2.88243  17
   0   8  26 6.76611 2.38493  13
   0   9   0-1.63274 2.04178  15
   0  -9   0-1.44773 2.30824   4
   0   9   0-0.62026 1.86807  13
   0  -9   0-0.17330 1.80314   9
   0   9   0-0.79639 1.47099   7
   0   9  -1-1.62378 1.95763  15
   0   9   1 1.23394 1.91028  15
   0  -9   1-0.62012 2.23385   4
   0  -9  -1-1.86176 2.36425   4
   0   9   1-2.06848 1.90547  13
   0   9  -1 0.41394 1.90261  13
   0  -9  -1-0.89295 1.88271   9
   0  -9   1-2.19291 1.82324   9
   0   9   1-0.87237 1.54074   7
   0   9  -1-2.50234 1.37275   7
   0   9  -2 3.23661 2.03408  15
   0   9   2 2.69886 2.00153  15
   0  -9   2-0.20653 2.27823   4
   0   9  -2-1.65186 1.93289  13
   0   9   2-2.07555 1.95859  13
   0  -9   2 1.47247 1.74595   9
   0  -9  -2-2.92289 1.88778   9
   0   9  -2 0.39351 1.28466   7
   0   9   2 1.76956 1.57279   7
   0   9   3-0.20902 1.94491  15
   0   9  -3 0.60669 1.91988  15
   0  -9   3-2.06125 2.34892   4
   0   9   3 0.82908 1.90473  13
   0  -9   3 0.95076 1.69908   9
   0  -9  -3-0.75014 1.93488   9
   0   9   3-1.64483 1.68702   7
   0   9  -3-1.40954 1.23961   7
   0   9  -4 0.40620 1.95914  15
   0   9   4 0.21148 1.96869  15
   0  -9   4-2.05375 2.29595   4
   0   9   4-0.41415 1.91185  13
   0  -9  -4-0.96130 1.99111   9
   0  -9   4-2.29811 1.69374   9
   0   9  -4-2.47141 1.16752   7
   0   9   4-1.21293 1.84390   7
   0   9   5 2.35699 2.08340  15
   0  -9   5-4.91535 2.44441   4
   0  -9  -5-3.51095 2.41843   4
   0   9   5-0.20706 1.91266  13
   0  -9  -5-0.78475 2.08898   9
   0  -9   5-3.10776 1.86155   9
   0   9   5-3.28054 1.89412   7
   0   9   6 1.08390 2.01723  15
   0  -9   6-2.45038 2.36494   4
   0  -9  -6 0.20592 2.31771   4
   0   9   6-1.03968 1.87865  13
   0  -9  -6-3.20270 2.05500   9
   0  -9   6-0.56900 1.70758   9
   0   9   6 0.15062 1.82798   7
   0   9   7-2.41555 2.09563  15
   0  -9   7-3.45285 2.51103   4
   0  -9  -7-1.63907 2.48844   4
   0  -9  -7-3.07121 2.18772   9
   0  -9   7-1.77112 1.76455   9
   0   9   7-3.17063 2.03695   7
   0   9   7-1.87284 1.99389  13
   0  -9   8-0.40428 2.40377   4
   0  -9  -8-4.28199 2.54056   4
   0  -9  -8-2.50320 2.22454   9
   0  -9   8-2.59787 1.74968   9
   0   9   8-1.32834 2.06243   7
   0   9   8-1.66562 2.00561  13
   0   9  -8-1.47137 2.01702  13
   0  -9   9-3.21157 2.43588   4
   0  -9  -9-2.42929 2.44182   4
   0  -9   9-3.20903 1.71930   9
   0  -9  -9-4.67483 2.36104   9
   0   9   9-5.73601 2.37329   7
   0   9   9-1.87553 2.00926  13
   0   9  -9 1.05669 1.95014  13
   0  -9  10-2.79556 2.37617   4
   0  -9 -10-0.40228 2.34200   4
   0  -9  10-1.51693 1.51703   9
   0  -9 -10 0.43244 2.12055   9
   0   9  10-1.99197 2.09198   7
   0   9  10 0.41724 1.97701  13
   0  -9 -11-1.99258 2.53547   4
   0  -9  11-4.34888 2.59409   4
   0  -9  11-3.27646 1.69839   9
   0  -9 -11-3.95799 2.45075   9
   0   9  11-5.09365 2.54147   7
   0   9  11-0.20889 1.98011  13
   0  -9 -12-1.57875 2.40948   4
   0  -9  12-1.95986 2.51777   4
   0  -9 -12-1.56498 2.30319   9
   0   9  12-2.54602 2.49154   7
   0   9  12 1.04341 2.07309  13
   0   9  12-0.84041 1.64841  11
   0  -9  13-1.55221 2.58637   4
   0  -9 -13-2.73402 2.44225   4
   0  -9 -13-4.54107 2.45162   9
   0   9  13-3.24669 2.62799   7
   0   9  13-0.20905 2.13410  13
   0  -9 -14-2.11881 2.36542   4
   0  -9  14-3.25905 2.43322   4
   0   9  14 1.88528 2.12865  13
   0  -9 -14-0.69154 2.31810   9
   0   9  14 0.20985 2.41416   7
   0  -9 -15-5.13391 2.64868   4
   0  -9  15-5.47758 2.54806   4
   0   9  15-1.04875 2.14433  13
   0  -9 -15-1.63076 2.49496   9
   0   9  15-4.98499 2.74003   7
   0  -9 -16-0.18703 2.32339   4
   0  -9  16 0.37169 2.30607   4
   0   9  16-0.62810 2.16714  13
   0  -9 -16-0.23589 2.40092   9
   0   9  16 0.22348 2.50089   7
   0  -9  17-0.36514 2.36500   4
   0  -9 -17 1.83487 2.35922   4
   0   9  17-1.46581 2.13493  13
   0  -9 -17 0.47781 2.46056   9
   0   9  17 0.22998 2.50341   7
   0   9  18-3.54779 2.74718   7
   0   9  18 0.83567 2.12037  13
   0  -9 -18-1.43706 2.35502   4
   0  -9  18-3.04242 2.41313   4
   0   9  19 0.24269 2.65371   7
   0  -9 -19 1.58043 2.30116   4
   0  -9  19-2.10188 2.32593   4
   0   9  19-1.25339 2.15161  13
   0  -9  20-1.70797 2.29740   4
   0  -9 -20 3.25175 2.33123   4
   0  -9  20-1.55931 2.05616   1
   0   9  20 0.83275 2.25942  13
   0  -9 -21-2.98635 2.32017   4
   0   9  21 0.62184 2.24335  13
   0  -9 -22-1.28191 2.36689   4
   0  -9 -22 0.16264 2.23012   1
   0   9  22 1.86120 2.31427  13
   0  -9 -23-2.77503 2.47822   4
   0   9  23-2.46488 2.31595  13
   0  -9 -23-4.09411 2.42818   1
   0  10   0 26.4202 2.96927  13
   0 -10   0 29.3931 3.36971   4
   0 -10   0 35.1662 2.97692   9
   0  10   0 33.1873 3.16006  15
   0  10  -1-1.55068 2.46533  15
   0  10   1 1.12268 2.45914  15
   0 -10   1-1.35598 2.67565   4
   0 -10  -1-1.35619 2.56892   4
   0  10   1 1.57840 2.14930  13
   0  10  -1 3.61825 2.18895  13
   0 -10   1 3.83699 2.09380   9
   0 -10  -1-0.19191 2.09260   9
   0  10   1 1.29046 1.64486   7
   0  10   2 27.2028 3.10928  15
   0  10  -2 30.1231 3.01211  15
   0 -10   2 27.7580 3.21773   4
   0  10   2 25.0101 2.89183  13
   0  10  -2 30.3760 2.94358  13
   0 -10  -2 26.9650 2.87833   9
   0 -10   2 28.9531 2.76148   9
   0  10   2 25.3036 2.38927   7
   0  10  -3-0.44413 2.35027  15
   0  10   3-3.19854 2.55203  15
   0 -10   3-7.87357 2.96216   4
   0  10   3-0.45081 2.10886  13
   0  10  -3-2.49139 2.24003  13
   0 -10  -3-1.20527 2.28560   9
   0 -10   3-2.23473 2.18942   9
   0  10   3-3.44135 2.11380   7
   0  10   4 12.2612 2.63766  15
   0 -10   4 11.6705 2.81757   4
   0  10  -4 12.4965 2.47293  13
   0  10   4 11.9551 2.36978  13
   0 -10   4 14.6613 2.26696   9
   0 -10  -4 8.64234 2.40783   9
   0  10   4 7.80694 2.08989   7
   0  10   5 1.40529 2.46130  15
   0 -10  -5 0.67677 2.62035   4
   0 -10   5 3.35730 2.58266   4
   0  10   5 1.12738 2.15426  13
   0 -10  -5 3.35502 2.20382   9
   0 -10   5 2.57889 1.95715   9
   0  10   5-0.29137 1.92223   7
   0  10   6-4.25907 2.69686  15
   0 -10   6-1.11490 2.58283   4
   0 -10  -6-1.79774 2.61325   4
   0  10   6-0.22541 2.21510  13
   0 -10   6-0.30961 1.87702   9
   0 -10  -6 2.78723 2.25646   9
   0  10   6-4.00813 2.08458   7
   0  10   7 28.3023 3.10586  15
   0 -10   7 24.1934 3.18474   4
   0 -10  -7 19.4621 3.20164   4
   0  10   7 22.0755 2.76456  13
   0 -10   7 22.3172 2.50373   9
   0 -10  -7 25.9337 2.93302   9
   0  10   7 18.9898 2.61875   7
   0  10   8-0.24247 2.58172  15
   0 -10  -8 7.56255 2.77479   4
   0 -10   8 0.66215 2.66741   4
   0  10   8 1.57398 2.25960  13
   0 -10  -8 4.21727 2.38950   9
   0  10   8 1.70446 2.28399   7
   0  10   9 11.5237 2.82467  15
   0 -10  -9 7.95140 2.85582   4
   0 -10   9 12.5080 2.80443   4
   0  10   9 10.3393 2.43143  13
   0 -10  -9 12.6424 2.64100   9
   0  10   9 4.81554 2.46911   7
   0  10  10 27.7253 3.61435  15
   0 -10  10 36.6126 3.55331   4
   0 -10 -10 32.6645 3.52009   4
   0  10  10 36.8326 3.32128  13
   0 -10 -10 30.6187 3.38746   9
   0  10  10 35.6743 3.27400   7
   0 -10 -11 93.2891 5.74113   4
   0 -10  11 100.291 5.81655   4
   0  10  11 87.6818 5.76081  15
   0  10  11 88.4627 5.55699  13
   0  10  11 91.2299 5.55385   7
   0 -10 -12 52.5465 4.11204   4
   0 -10  12 48.0732 4.05315   4
   0  10  12 48.3340 3.93341   7
   0  10  12 45.8367 3.83846  13
   0 -10  13 30.4095 3.34173   4
   0 -10 -13 27.1294 3.19910   4
   0  10  13 27.8442 3.22471   7
   0  10  13 22.7873 2.96069  13
   0 -10 -14-1.46260 2.73556   4
   0 -10  14 5.21031 2.82027   4
   0  10  14 5.58098 2.59859   7
   0  10  14 3.12160 2.33462  13
   0  10  15 7.97160 2.82302   7
   0  10  15 8.65162 2.51435  13
   0 -11   0-2.75018 2.41247   9
   0 -11   1-3.26900 2.33789   9
   0 -11   2 0.18728 2.20574   9
   0 -11   3 0.72763 2.21542   9
  -1   0   3 0.24563 0.31280  17
   1   0  -3 0.12730 0.34194  17
  -1   0  -3-0.04718 0.37320   5
   1   0   3-0.04958 0.39654   5
   1   0  -3 0.16369 0.27139  14
  -1   0   3 0.07207 0.33295  14
  -1   0  -3 0.08578 0.29582  14
   1   0   3 0.55364 0.38122  14
  -1   0   3 0.22335 0.28661   8
   1   0  -3 0.48076 0.27976   8
   1   0   3 0.12350 0.31255   7
  -1   0  -3 0.12131 0.33790   7
  -1   0   4 281.286 12.8662  17
   1   0   4 281.775 12.8693  17
   1   0  -4 281.376 12.8657  17
  -1   0  -4 293.461 12.8954   5
   1   0   4 301.726 12.9053   5
   1   0  -4 279.360 12.8621  14
   1   0   4 267.468 12.8815  14
  -1   0  -4 297.320 12.8816  14
   1   0  -4 267.159 12.8473   8
  -1   0   4 287.230 12.8144   9
   1   0   4 283.595 12.8624   7
  -1   0   5 0.33857 0.49602  17
   1   0   5-0.03062 0.48777  17
   1   0  -5-0.02916 0.54034  17
  -1   0  -5-0.28961 0.59639   5
   1   0   5-0.11699 0.55260   5
  -1   0  -5-0.59675 0.48972  14
   1   0  -5 0.03035 0.44796  14
  -1   0   5-0.18116 0.32474   9
   1   0   5 0.08432 0.48171   7
  -1   0  -6 1008.30 45.9586   5
   1   0   6 1026.61 45.9784   5
  -1   0  -6 1018.68 45.9411  14
   1   0  -6 1024.11 45.9351  14
   1   0   6 1020.65 45.9310  17
  -1   0   6 1004.61 45.9331  17
   1   0  -6 1013.94 45.9243  17
   1   0   6 1012.45 45.9205   7
   1   0   7 1.28525 0.58083  17
  -1   0   7-0.56122 0.60419  17
   1   0  -7-0.12053 0.68323  17
   1   0   7-0.54330 0.62420   5
  -1   0  -7 0.24645 0.73810   5
   1   0  -7 0.29919 0.55665  14
  -1   0  -7-0.04529 0.57676  14
   1   0  -7 0.26966 0.38271   9
   1   0   7 0.70048 0.59508   7
  -1   0   8 106.409 5.19981  17
   1   0   8 107.237 5.19258  17
   1   0   8 107.318 5.25664   5
  -1   0  -8 107.584 5.25093   5
  -1   0  -8 111.862 5.21409  14
   1   0  -8 110.174 5.19658  14
   1   0  -8 113.054 5.08119   9
  -1   0  -8 113.772 5.10868   8
   1   0   8 109.224 5.18464   7
   1   0   9 0.27715 0.61164  17
  -1   0   9-0.05588 0.63254  17
   1   0   9 1.25946 0.75378   5
  -1   0   9 0.26783 0.70234   5
   1   0  -9 0.60829 0.59671  14
  -1   0  -9 0.69359 0.61698  14
  -1   0  -9-0.16753 0.48086   8
   1   0  -9 0.15777 0.43315   9
   1   0   9 0.74937 0.65005   7
   1   0  10 7.92712 0.86240  17
  -1   0  10 7.04441 0.89092  17
   1   0  10 5.56055 0.93327   5
  -1   0  10 8.64734 0.94258   5
  -1   0 -10 5.52215 0.81120  14
   1   0 -10 5.98121 0.83443  14
   1   0 -10 6.95304 0.60565   9
   1   0 -10 6.61011 0.74354   8
  -1   0 -10 7.00039 0.72721   8
   1   0  10 6.10821 0.85039   7
   1   0  11 0.95898 0.83238  17
  -1   0  11 1.17173 0.82845  17
   1   0  11 0.43255 0.90010   5
  -1   0  11-0.57765 0.86841   5
  -1   0 -11 0.49449 0.75994  14
   1   0 -11 0.95159 0.75004  14
   1   0 -11-0.15116 0.67472   8
  -1   0 -11-0.42156 0.61893   8
   1   0 -11 0.63133 0.49925   9
   1   0  11 1.34546 0.77383   7
   1   0  12 159.999 7.66948  17
  -1   0  12 157.786 7.67464  17
  -1   0  12 169.833 7.75746   5
   1   0  12 167.664 7.77856   5
  -1   0  12 165.900 7.66882  14
  -1   0 -12 165.698 7.68207  14
   1   0 -12 157.686 7.66015  14
  -1   0 -12 159.747 7.53771   8
   1   0 -12 169.432 7.58895   8
   1   0 -12 160.454 7.48198   9
   1   0  12 160.528 7.63652   7
   1   0  13-0.65470 0.82325  17
  -1   0  13 0.24705 0.85835  17
  -1   0  13 0.29609 0.90341   5
   1   0  13 0.93126 0.92273   5
  -1   0 -13 0.92044 0.84321  14
   1   0 -13 0.08081 0.78838  14
  -1   0  13-0.07725 0.86731  14
   1   0  13-0.08119 0.88678  14
   1   0 -13 0.46978 0.70691   8
  -1   0 -13 1.55585 0.65606   8
   1   0 -13 0.62118 0.54682   9
   1   0  13 1.66592 0.88342   7
   1   0  14 67.7647 3.68862  17
  -1   0  14 69.5689 3.68800  17
   1   0  14 73.8089 3.83973   5
  -1   0  14 69.3132 3.79480   5
   1   0  14 78.9684 3.73594  14
   1   0 -14 68.9481 3.67883  14
  -1   0  14 73.3481 3.69684  14
  -1   0 -14 70.8951 3.69669  14
  -1   0 -14 71.2715 3.47430   9
   1   0 -14 70.4788 3.56663   8
  -1   0 -14 75.6643 3.54159   8
   1   0 -14 73.2934 3.45460   9
   1   0  14 73.8917 3.67012   7
   1   0  15-0.09578 0.95981  17
  -1   0  15 0.67251 0.91751  17
   1   0  15-1.08944 1.05732   5
  -1   0  15 0.92829 1.01590   5
   1   0 -15 1.40717 0.79240   8
   1   0 -15 0.65414 0.55126   9
  -1   0 -15 1.10399 0.71869   8
  -1   0 -15-0.27174 0.57122   9
  -1   0  15 0.62518 0.94127  14
  -1   0 -15 1.06654 0.84498  14
   1   0  15-0.28010 0.96176  14
   1   0 -15-0.93877 0.86278  14
   1   0  15 0.75400 0.88298   7
  -1   0  16 26.5042 1.81700  14
   1   0  16 26.4049 1.83144  14
  -1   0 -16 22.8017 1.75228  14
   1   0 -16 25.4675 1.74689  14
   1   0 -16 25.4726 1.45517   9
   1   0 -16 29.8510 1.66903   8
  -1   0 -16 26.2461 1.49361   9
  -1   0 -16 26.9000 1.58651   8
   1   0  16 27.3438 1.75016   7
  -1   0  16 22.7637 1.77095  17
   1   0  16 27.3530 1.82256  17
  -1   0  17 0.20282 1.00725  14
  -1   0 -17-0.22055 0.92903  14
   1   0  17-1.79100 1.09602  14
   1   0 -17 0.21382 0.95743  14
  -1   0 -17 0.44463 0.64625   9
  -1   0 -17 1.05726 0.82010   8
   1   0 -17 1.65427 0.86631   8
   1   0 -17-0.04467 0.61508   9
   1   0  17 1.04465 1.02301   7
  -1   0  17 1.21219 1.10626  17
   1   0  17 0.43968 1.01863  17
  -1   0  18 307.920 14.5069  14
  -1   0 -18 288.713 14.5039  14
   1   0  18 317.065 14.5332  14
   1   0 -18 304.244 14.5300  14
   1   0 -18 323.786 14.3862   8
  -1   0 -18 310.287 14.2549   9
  -1   0 -18 318.551 14.3375   8
   1   0 -18 311.808 14.2305   9
   1   0  18 309.565 14.4823   7
   1   0  18 305.717 14.5264  17
  -1   0  18 319.952 14.5619  17
   1   0  19 1.41080 1.24163  14
  -1   0 -19 0.12342 1.11815  14
   1   0 -19 1.91926 1.12374  14
  -1   0  19-0.45385 1.19262  14
   1   0 -19 2.08016 1.01662   8
  -1   0 -19 2.79724 0.95859   8
  -1   0 -19 0.58214 0.74122   9
   1   0 -19 0.61732 0.70507   9
  -1   0  19 0.10572 1.12380   7
   1   0  19 0.53097 1.13410   7
   1   0  19 1.74107 1.21794  17
  -1   0  19 0.37404 1.22781  17
  -1   0 -20 190.619 9.39510  14
   1   0  20 202.153 9.41231  14
   1   0 -20 197.034 9.39346  14
  -1   0  20 190.521 9.37327  14
   1   0 -20 196.034 9.03509   9
   1   0 -20 201.761 9.21906   8
  -1   0 -20 197.927 9.06344   9
  -1   0 -20 202.766 9.17632   8
   1   0  20 187.397 9.32902   7
  -1   0  20 177.566 9.30609   7
   1   0  20 196.040 9.40692  17
  -1   0  20 198.489 9.43316  17
   1   0 -21 0.66594 1.26711  14
  -1   0  21-0.50262 1.32654  14
  -1   0 -21 0.13709 1.28881  14
   1   0  21 1.42427 1.37772  14
  -1   0 -21 3.05906 1.05852   8
   1   0 -21 0.09035 1.09132   8
  -1   0 -21 0.33360 0.77366   9
   1   0 -21 1.27897 0.72835   9
  -1   0  21-0.58536 1.30112   7
   1   0  21 0.11734 1.28715   7
  -1   0  21-0.13957 1.39882  17
   1   0  21 0.13931 1.37383  17
   1   0 -22 142.285 7.26987  14
  -1   0  22 139.462 7.24522  14
  -1   0 -22 141.510 7.28942  14
   1   0  22 142.025 7.26663  14
   1   0 -22 153.919 7.08180   8
   1   0 -22 147.569 6.84709   9
  -1   0 -22 148.280 7.02242   8
  -1   0 -22 151.171 6.88697   9
   1   0  22 145.636 7.23347   7
  -1   0  22 143.194 7.22554   7
   1   0  22 148.447 7.32658  17
  -1   0  22 156.409 7.36606  17
  -1   0 -22 135.636 7.17883  16
   1   0  23-0.70817 1.42914  14
  -1   0 -23-1.05572 1.38874  14
   1   0 -23 0.87748 1.35787  14
  -1   0  23-2.06511 1.48057  14
  -1   0 -23 1.40064 1.16240   8
   1   0 -23 4.98699 1.25863   8
  -1   0 -23-0.33928 0.84133   9
   1   0 -23-0.05001 0.77680   9
   1   0  23-0.25672 1.41184   7
  -1   0  23-1.41234 1.39763   7
  -1   0  23 1.08538 1.49202  17
   1   0  23 0.61892 1.52830  17
   1   0 -23-0.84132 1.27485  16
  -1   0 -23-1.63852 1.26255  16
  -1   0 -24 6.13916 1.57296  14
  -1   0  24 7.18608 1.67123  14
   1   0 -24 6.10900 1.54904  14
  -1   0 -24 6.59684 1.00069   9
  -1   0 -24 8.35674 1.29777   8
   1   0 -24 4.47041 0.91995   9
   1   0 -24 6.39276 1.33424   8
   1   0  24 4.94904 1.52563   7
  -1   0  24 2.27627 1.58842   7
   1   0  24 10.0742 1.77384  17
  -1   0 -24 4.44495 1.40121  16
   1   0 -24 8.08235 1.52031  16
  -1   0  24 6.50644 1.68622  17
  -1   0 -25 0.32755 1.47621  14
   1   0 -25 0.15935 1.47351  14
  -1   0 -25-1.50629 1.19482   8
   1   0 -25-0.04863 0.80010   9
  -1   0 -25-1.39801 0.85184   9
   1   0 -25 1.88691 1.25191   8
  -1   0  25-0.13939 1.53987   7
   1   0  25-0.69561 1.55027   7
  -1   0  25-1.70443 1.71688  17
  -1   0 -25-0.75161 1.37549  16
   1   0  25-0.85168 1.61698  17
   1   0 -25 3.99697 1.45933  16
  -1   0 -26 2.04564 1.55681  14
   1   0 -26 0.82895 1.54594  14
   1   0 -26-0.75772 0.87495   9
  -1   0 -26 2.23184 1.24536   8
   1   0 -26 2.05788 1.35355   8
  -1   0 -26 1.41888 0.87695   9
   1   0  26-0.86548 1.68389   7
  -1   0  26-1.88215 1.60666   7
  -1   0  26 1.06942 1.79875  17
  -1   0 -26 1.57035 1.50849  16
   1   0 -26-0.80260 1.44399  16
   1   0  26 3.02900 1.82611  17
   1   0 -27-0.17230 1.64537  14
  -1   0 -27 1.23895 1.61961  14
  -1   0 -27-0.29986 1.28394   8
   1   0 -27 0.86287 0.80447   9
   1   0 -27-0.44646 1.29096   8
  -1   0 -27-0.10598 0.88054   9
   1   0  27 1.49393 1.65527   7
  -1   0  27-0.60027 1.61398   7
   1   0 -27-0.83626 1.44374  16
  -1   0 -27 1.63797 1.48932  16
   1   0  27 1.67615 1.79563  17
  -1   0  27 2.42075 1.85268  17
   1   0 -28 10.7325 1.98313  14
  -1   0 -28 10.9965 1.94539  14
   1   0 -28 7.24719 1.01824   9
  -1   0 -28 9.20242 1.09587   9
   1   0 -28 12.7895 1.66922   8
  -1   0 -28 11.5033 1.56087   8
   1   0  28 6.93024 1.94567   7
  -1   0  28 11.3315 2.05393   7
  -1   0 -28 12.9601 1.89834  16
   1   0  28 14.1888 2.24974  17
  -1   0  28 10.8735 2.15332  17
   1   0 -28 14.4493 1.89074  16
  -1   0 -29 1.70700 1.77905  14
   1   0 -29-2.03510 1.83733  14
   1   0 -29 0.50341 0.77466   9
   1   0 -29 0.11712 1.52041   8
  -1   0 -29 2.20749 1.40142   8
  -1   0 -29-0.37447 0.84750   9
   1   0  29 0.47656 1.77515   7
  -1   0  29 0.80108 1.81564   7
   1   0  29-2.22398 2.02225  17
  -1   0 -29 1.94755 1.56415  16
   1   0 -29-1.80613 1.70774  16
  -1   0  29-1.81841 1.96274  17
  -1   0 -30 11.3598 2.04991  14
   1   0 -30 14.7194 2.11565  14
   1   0 -30 6.93574 0.89318   9
   1   0 -30 9.12085 1.68555   8
  -1   0 -30 9.27260 1.59164   8
  -1   0 -30 5.41585 0.95680   9
   1   0  30 9.14840 2.05733   7
  -1   0  30 9.73048 2.04356   7
   1   0  30 10.4990 2.26682  17
  -1   0 -30 8.26704 1.89876  16
   1   0 -30 8.42690 1.92446  16
  -1   0  30 11.5352 2.26765  17
  -1   0 -31-1.00974 2.03775  14
   1   0 -31-0.59155 1.90468  14
  -1   0 -31 0.65881 1.45946   8
  -1   0 -31-0.36753 0.80432   9
   1   0 -31 0.48935 1.56281   8
   1   0  31-1.50932 1.93689   7
  -1   0  31-0.16939 1.96677   7
  -1   0  31-1.08781 2.25939  17
   1   0  31 1.52477 2.15150  17
  -1   0 -31 1.52153 1.83013  16
   1   0 -31 2.32287 1.82663  16
   1   0 -32 7.10116 2.18357  14
  -1   0 -32 12.0575 2.23924  14
   1   0 -32 11.4886 1.82502   8
  -1   0 -32 5.37123 1.63559   8
   1   0  32 9.10614 2.23326   7
  -1   0  32 5.56116 2.18341   7
  -1   0  32 6.08233 2.42893  17
  -1   0 -32 14.1388 2.13801  16
   1   0  32 8.34575 2.44677  17
   1   0 -32 4.79343 1.94674  16
   1   0  33 3.96433 2.38982  17
  -1   0  33-3.03011 2.52213  17
  -1   0 -33-3.84557 2.00659  16
   1   0 -33 1.44022 1.97619  16
  -1   0 -33 0.90876 1.60279   8
   1   0 -33-2.92011 1.67246   8
  -1   0  33 0.17752 2.14637   7
   1   0  33-0.70355 2.09280   7
  -1   0 -33-0.42681 2.10418  14
   1   0 -33 0.20826 2.12350  14
  -1   0  34-2.40684 2.78063  17
  -1   0 -34-4.99602 2.23629  16
   1   0  34 1.44354 2.52807  17
   1   0 -34-0.63520 2.20353  16
   1   0  34-7.17410 2.66512   7
  -1   0 -34 1.26258 1.73626   8
   1   0 -34 3.34981 1.85733   8
  -1   0 -34-5.24604 2.61127  14
   1   0 -34-2.13466 2.50217  14
  -1   0 -35-0.85488 2.26291  16
   1   0 -35-1.51961 2.26928  16
  -1   0  35 0.99276 2.61955  17
  -1   0 -35 2.66700 1.69323   8
   1   0 -35-1.95044 1.85719   8
  -1   0  35 2.94412 2.35577   7
   1   0  35-1.64246 2.37653   7
  -1   0 -35-1.11669 2.27316  14
   1   0 -35 3.71241 2.35570  14
   1   0 -36-1.83672 1.88694   8
  -1   0 -36-6.60232 2.94094  14
  -1  -1   0-0.14470 0.35986  13
  -1  -1   0-0.16736 0.28807   7
   1   1   0 0.10028 0.37126  11
   1   1   0 0.26869 0.32179  13
  -1  -1   0 0.46699 0.43259  11
  -1  -1   0 0.52433 0.28333  10
   1  -1   0 0.19771 0.29937   9
  -1   1   0-0.21735 0.36260   9
  -1  -1   0-0.18254 0.34601   2
   1   1   0 0.65719 0.34077   2
   1  -1   0 0.12693 0.34513   2
   1   1   0 0.13183 0.31306   3
  -1  -1   0-0.02108 0.35407   3
  -1   1   0 0.13322 0.31664   2
  -1   1   1 417.577 18.6899   2
  -1  -1  -1 408.282 18.6862   3
  -1  -1   1 412.877 18.6921   2
  -1  -1   1 415.493 18.6854   3
  -1  -1  -1 416.603 18.6936   2
   1   1  -1 397.500 18.6864   3
   1   1   1 400.937 18.6865   3
   1   1   1 416.172 18.6952   2
   1  -1  -1 409.388 18.6842   2
   1   1  -1 412.883 18.6961   2
   1  -1   1 415.873 18.6854   2
  -1   1  -1 412.472 18.6881   2
  -1  -1  -1 404.911 18.6420  17
   1  -1  -1 421.784 18.6866  17
  -1   1  -1 414.806 18.6803  15
  -1   1  -1 410.479 18.6989  13
   1  -1   1 423.859 18.7001  13
   1  -1   1 419.377 18.6659  14
   1   1  -1 422.998 18.7020  15
  -1  -1   1 416.907 18.6908  13
   1   1  -1 412.924 18.6874  13
  -1   1   1 411.547 18.6562  11
  -1  -1   1 407.689 18.7083  11
   1   1  -1 410.323 18.7081  11
   1  -1   1 398.947 18.6659   9
  -1   1   1 421.968 18.6924   9
   1  -1  -1 415.307 18.6913   9
  -1  -1  -1 418.230 18.6811   7
   1   1   2 216.756 9.77568   3
  -1  -1   2 222.440 9.77642   3
  -1  -1   2 218.153 9.78308   2
   1   1   2 215.787 9.78481   2
   1   1  -2 211.520 9.77581   3
   1  -1   2 213.095 9.77218   2
  -1   1   2 221.544 9.78017   2
   1  -1  -2 223.815 9.79448  17
  -1  -1   2 218.052 9.77757  16
  -1  -1  -2 215.439 9.75411  17
   1  -1   2 223.078 9.74844  16
  -1   1   2 212.584 9.79177  17
  -1  -1   2 214.691 9.78732  14
   1  -1   2 214.446 9.79125  13
  -1   1  -2 216.072 9.78908  13
  -1  -1   2 207.497 9.80233  15
   1   1  -2 226.202 9.80289  15
   1  -1   2 214.610 9.78169  14
  -1  -1  -2 208.724 9.74987   5
   1   1  -2 217.438 9.78650  13
  -1  -1   2 220.259 9.79095  13
  -1  -1  -2 180.430 9.75417  12
   1   1  -2 215.417 9.80987  11
  -1  -1   2 217.288 9.81162  11
   1  -1   2 214.284 9.74321   9
   1  -1  -2 217.253 9.79301   9
  -1   1   2 215.737 9.79260   9
  -1  -1   2 214.322 9.77103   8
   1   1   2 211.206 9.79554   7
   1  -1   2 221.970 9.77980   5
  -1  -1   3 169.317 7.73906   2
   1  -1   3 168.087 7.73001   2
  -1  -1   3 174.384 7.73194   3
  -1   1   3 171.549 7.73610   2
  -1   1   3 169.815 7.77027  17
   1   1  -3 168.206 7.75130  16
  -1  -1   3 177.960 7.75167  16
   1  -1   3 165.775 7.71788  16
  -1  -1  -3 169.312 7.73773  17
   1  -1  -3 170.532 7.76769  17
  -1  -1   3 165.429 7.77607  15
   1  -1   3 176.362 7.77624  14
  -1  -1   3 164.493 7.76610  14
  -1   1  -3 165.336 7.76932  14
   1   1  -3 164.922 7.76730  14
   1  -1   3 168.868 7.76607   5
  -1  -1  -3 172.245 7.73403   5
  -1  -1   3 177.012 7.76222  13
  -1  -1   3 169.621 7.78598  11
  -1   1  -3 171.454 7.75178  13
   1  -1  -3 173.310 7.76647   9
  -1   1   3 172.735 7.76576   9
   1  -1   3 155.832 7.68892   9
   1   1   3 173.997 7.77796   7
  -1  -1   3 177.155 7.73841   8
   1  -1   3 169.585 7.70716   8
  -1   1   4 188.183 8.61147   2
  -1  -1   4 196.728 8.60598   3
  -1  -1   4 194.027 8.61481   2
   1  -1   4 186.399 8.60248   2
  -1   1   4 184.899 8.66125  17
  -1  -1   4 189.176 8.60462  17
   1  -1   4 199.986 8.61227  16
   1  -1  -4 193.369 8.66106  17
  -1  -1  -4 188.182 8.63576  17
   1   1  -4 183.606 8.64154  16
  -1  -1   4 203.340 8.64263  16
   1  -1  -4 190.459 8.57485  14
  -1  -1   4 186.246 8.67037  14
  -1   1  -4 186.122 8.66966  14
   1   1  -4 186.004 8.66425  14
   1  -1   4 182.914 8.66782  14
  -1  -1  -4 193.231 8.63823   5
   1  -1   4 192.156 8.67529   5
   1  -1   4 190.659 8.60752   4
  -1   1  -4 192.103 8.63314  13
  -1   1   4 187.308 8.64867   9
  -1  -1   4 196.807 8.62119   8
   1  -1   4 171.943 8.55149   9
   1  -1   4 190.429 8.58951   8
   1   1   4 193.418 8.67860   7
  -1  -1   5 897.002 39.9656   3
  -1   1   5 877.041 39.9736   2
   1  -1   5 870.131 39.9641   2
  -1  -1   5 895.797 39.9745   2
  -1  -1   5 861.410 40.0454  14
   1  -1  -5 861.938 39.9633  14
  -1   1  -5 854.261 40.0524  14
   1   1  -5 884.605 40.0477  14
   1  -1   5 867.103 40.0513  14
  -1  -1  -5 869.603 39.9954  14
  -1   1   5 889.514 40.0434  17
  -1  -1   5 941.732 40.0187  16
  -1  -1   5 862.188 39.9903  17
   1  -1  -5 878.761 40.0320  17
  -1  -1  -5 885.599 40.0181  17
   1  -1   5 887.273 39.9903  16
   1  -1   5 866.485 39.9654   4
  -1  -1  -5 902.943 40.0240   5
   1  -1   5 900.389 40.0623   5
  -1  -1   5 922.029 39.9915   8
   1  -1   5 888.802 39.9591   8
   1   1   5 865.050 40.0547   7
   1  -1   5 907.835 39.9409   7
  -1  -1  -6 148.087 6.90735   2
  -1   1  -6 147.518 6.90413   2
  -1  -1   6 154.246 6.90962   2
  -1  -1   6 153.851 6.90020   3
   1  -1  -6 148.934 6.89759   2
  -1   1   6 153.087 6.90899   2
   1  -1   6 150.963 6.89779   2
  -1  -1  -6 146.774 6.90173   3
   1   1  -6 146.796 7.01320  14
   1  -1  -6 153.051 6.92449  14
  -1   1  -6 154.287 7.02609  14
  -1  -1  -6 151.671 6.95788  14
  -1  -1   6 153.396 7.02192  14
   1  -1   6 143.375 7.02193  14
  -1   1   6 138.309 6.93014  14
  -1   1   6 149.594 7.01133  17
  -1  -1   6 156.288 6.97689  16
  -1  -1   6 146.432 6.95443  17
   1  -1  -6 158.925 7.00947  17
  -1  -1  -6 151.261 6.98832  17
   1  -1   6 148.119 7.02957   5
  -1  -1  -6 156.168 7.00381   5
   1  -1  -6 147.939 6.90259   4
   1  -1   6 153.692 6.90239   4
  -1  -1   6 157.482 6.94490   8
   1  -1   6 157.777 6.90775   8
   1  -1   6 151.926 6.89756   7
   1  -1  -7 392.365 17.3718   2
  -1  -1  -7 374.816 17.3765   3
  -1   1   7 378.496 17.3830   2
   1  -1   7 375.317 17.3708   2
  -1   1  -7 364.254 17.3801   2
  -1  -1   7 380.119 17.3717   3
  -1  -1  -7 394.451 17.3830   2
  -1  -1   7 380.050 17.3809   2
  -1  -1  -7 392.826 17.4815  17
   1  -1  -7 385.860 17.4905  17
  -1   1   7 373.978 17.5052  17
  -1  -1   7 375.886 17.4543  17
  -1  -1   7 389.647 17.4644  16
   1  -1   7 382.636 17.5129  14
  -1  -1  -7 375.787 17.4473  14
   1   1  -7 382.495 17.5146  14
  -1   1   7 386.898 17.4288  14
  -1  -1   7 360.962 17.5027  14
  -1   1  -7 391.246 17.5245  14
   1  -1  -7 392.455 17.4261  14
   1  -1   7 389.104 17.3737   4
   1  -1   7 380.737 17.5405   5
  -1  -1  -7 386.447 17.4953   5
   1  -1  -7 371.733 17.3765   4
   1  -1   7 403.413 17.3966   8
  -1  -1   7 405.316 17.4330   8
  -1   1  -7 383.975 17.3943   8
   1  -1   7 395.075 17.3966   7
  -1  -1   8 10.0679 0.67494   3
  -1   1   8 11.1643 0.68652   2
  -1   1  -8 10.7240 0.68847   2
  -1  -1   8 12.3216 0.69682   2
  -1  -1  -8 10.6315 0.67437   3
  -1  -1  -8 11.7897 0.69758   2
  -1  -1  -8 12.2693 0.98680  17
  -1   1   8 11.2658 0.96804  17
   1  -1  -8 12.3083 0.99823  17
  -1  -1   8 10.8489 0.87798  17
  -1   1  -8 11.7179 0.93867  14
  -1   1   8 11.6554 0.85088  14
   1  -1  -8 10.3246 0.81225  14
   1   1   8 13.5129 0.92285  14
   1  -1   8 10.3595 1.00391  14
   1   1  -8 11.0086 0.94276  14
  -1  -1   8 11.6585 1.00604  14
  -1  -1  -8 11.9236 0.86593  14
   1  -1   8 11.7555 0.66838   2
   1  -1  -8 11.7991 0.67060   2
   1  -1  -8 10.9648 0.68862   4
   1  -1   8 11.4708 0.69864   4
   1  -1   8 11.5354 1.03008   5
  -1  -1   8 10.4265 0.96609   5
  -1   1  -8 11.1574 0.73245   8
  -1  -1   8 12.0181 0.84497   8
   1  -1   8 12.6059 0.78797   8
   1  -1   8 12.2015 0.79289   7
  -1  -1   9 63.8948 2.95066   3
  -1  -1  -9 61.1200 2.95475   3
  -1   1  -9 60.7321 2.95824   2
  -1   1   9 60.4216 2.96174   2
  -1  -1  -9 64.9489 2.96196   2
  -1  -1   9 61.9570 2.95914   2
   1  -1   9 59.6515 3.12215  17
   1  -1  -9 62.1305 3.17796  17
  -1  -1  -9 64.7414 3.16828  17
  -1  -1   9 65.9473 3.13339  17
  -1   1   9 63.1022 3.18477  17
   1   1   9 61.8439 3.16627  17
  -1   1   9 61.1981 3.08955  14
   1   1   9 62.8469 3.12521  14
   1  -1   9 61.8198 3.20554  14
  -1  -1  -9 63.3826 3.09846  14
  -1   1  -9 67.9461 3.20079  14
  -1  -1   9 61.1138 3.19508  14
   1   1  -9 61.3326 3.17847  14
   1  -1  -9 63.5143 3.08478  14
   1  -1  -9 63.5537 2.94637   2
  -1  -1   9 63.4420 2.94918   1
   1  -1   9 65.7318 2.94551   2
   1  -1   9 64.1691 3.22966   5
  -1  -1   9 64.0724 3.21787   5
   1  -1  -9 65.6194 2.95865   4
   1  -1   9 63.8675 2.95217   4
   1  -1   9 65.7085 3.03236   8
   1   1  -9 64.6900 3.05809   8
  -1  -1   9 65.7914 3.07481   8
   1  -1  -9 64.9888 3.09609   9
  -1   1  -9 64.0314 3.01202   8
   1   1   9 61.4248 3.18266   7
   1  -1   9 62.9849 3.04464   7
  -1  -1 -10 20.6810 1.08938   2
  -1   1  10 21.0404 1.09985   2
  -1  -1 -10 20.4246 1.08419   3
  -1  -1  10 21.4426 1.09017   2
  -1   1 -10 20.8394 1.09599   2
   1  -1  10 20.1570 1.07900   3
  -1  -1  10 19.5844 1.07267   3
  -1  -1  10 24.6078 1.39343  17
   1  -1  10 20.8863 1.36713  17
  -1   1  10 23.4241 1.47330  17
   1  -1 -10 23.5827 1.47548  17
   1   1  10 21.0350 1.42264  17
  -1  -1 -10 22.0078 1.42906  17
   1  -1  10 21.1255 1.46829  14
  -1  -1 -10 22.5390 1.33798  14
   1   1  10 24.0843 1.38819  14
  -1   1  10 24.5507 1.34517  14
  -1   1 -10 23.2543 1.42658  14
   1   1 -10 21.9235 1.40301  14
   1  -1 -10 22.6952 1.30056  14
   1  -1 -10 21.0696 1.07367   2
  -1  -1  10 20.5824 1.08157   1
  -1  -1 -10 20.3009 1.08956   1
   1  -1  10 21.8121 1.06765   2
   1  -1  10 20.5436 1.09104   4
   1  -1 -10 20.9337 1.09500   4
  -1  -1  10 22.6992 1.48886   5
   1  -1  10 21.9051 1.50423   5
  -1  -1  10 21.3613 1.30968   8
   1  -1 -10 22.8843 1.30324   9
   1   1 -10 20.9110 1.24881   8
  -1   1 -10 19.1375 1.18812   8
   1  -1  10 19.7968 1.23869   8
   1  -1  10 21.7708 1.25415   7
   1   1  10 19.5614 1.42644   7
   1  -1  11 30.1021 1.47537   3
  -1  -1 -11 31.8424 1.48572   2
  -1   1 -11 30.0795 1.48920   2
  -1  -1 -11 30.2843 1.47455   3
  -1   1  11 30.4462 1.49288   2
  -1  -1  11 30.3850 1.48277   2
  -1  -1  11 28.3794 1.46693   3
  -1  -1 -11 31.1673 1.84848  17
   1  -1  11 30.9030 1.78680  17
  -1  -1  11 30.8635 1.77721  17
  -1   1  11 31.2361 1.86060  17
   1   1  11 30.7220 1.84471  17
   1  -1 -11 30.3579 1.86126  17
   1   1  11 35.5216 1.80659  14
  -1   1 -11 30.8533 1.84271  14
  -1   1  11 28.6252 1.74325  14
   1   1 -11 31.1240 1.84242  14
   1  -1 -11 28.7859 1.71010  14
  -1  -1 -11 31.2673 1.73383  14
  -1  -1  11 27.8975 1.47335   1
   1  -1 -11 29.9610 1.46863   2
  -1  -1 -11 28.2676 1.47846   1
   1  -1  11 29.8247 1.46689   2
   1  -1 -11 31.4990 1.48438   4
  -1  -1  11 27.8368 1.86763   5
   1  -1  11 32.2945 1.92076   5
   1  -1  11 30.2058 1.47217   4
  -1  -1  11 30.0757 1.70035   8
   1  -1  11 32.3777 1.63360   8
  -1   1 -11 31.5375 1.61085   8
   1  -1 -11 31.0006 1.69994   9
   1   1 -11 36.3678 1.69533   8
   1  -1  11 33.0393 1.70425   7
   1   1  11 32.3178 1.86771   7
  -1  -1  12 733.993 32.5032   2
   1  -1 -12 728.070 32.5132   3
  -1  -1 -12 707.724 32.4965   3
  -1  -1 -12 714.148 32.5035   2
   1  -1  12 717.673 32.4990   3
  -1  -1  12 685.289 32.4914   3
  -1  -1 -12 736.375 32.7474  17
   1   1  12 725.308 32.7737  17
  -1   1  12 717.375 32.7887  17
   1  -1  12 730.223 32.7454  17
  -1  -1  12 709.444 32.7318  17
   1  -1 -12 727.202 32.7495  17
  -1  -1 -12 723.668 32.7233  14
  -1   1  12 735.834 32.7097  14
  -1   1 -12 729.500 32.7995  14
   1   1  12 745.690 32.7325  14
   1  -1 -12 724.778 32.7047  14
   1   1 -12 719.676 32.7939  14
  -1  -1  12 713.465 32.4928   1
   1  -1 -12 707.204 32.5002   1
  -1  -1 -12 716.201 32.4975   1
   1  -1 -12 721.061 32.4957   4
   1  -1  12 726.429 32.4899   4
  -1  -1  12 718.002 32.8339   5
   1  -1  12 751.503 32.8745   5
  -1   1 -12 744.546 32.6125   8
   1   1 -12 731.673 32.6479   8
   1  -1  12 720.145 32.6099   8
  -1  -1  12 757.239 32.6595   8
   1  -1 -12 733.084 32.6710   9
   1   1  12 729.982 32.7886   7
   1  -1  12 723.454 32.6548   7
  -1  -1 -13 353.458 17.2454   3
  -1  -1  13 390.365 17.2500   2
   1  -1  13 395.390 17.2459   3
   1  -1 -13 393.484 17.2630   3
  -1  -1 -13 392.871 17.2530   2
  -1   1  13 392.156 17.5964  17
   1  -1  13 386.908 17.5426  17
  -1  -1  13 396.084 17.5433  17
  -1   1 -13 401.939 17.5071  16
   1  -1 -13 398.115 17.5431  17
   1   1  13 390.328 17.5797  17
  -1  -1 -13 406.728 17.5488  17
  -1   1 -13 411.088 17.6187  14
  -1   1  13 407.153 17.5123  14
   1   1  13 403.324 17.5319  14
   1  -1 -13 401.377 17.5064  14
  -1  -1 -13 381.380 17.5115  14
   1   1 -13 395.744 17.6025  14
   1  -1  13 373.055 17.2419   1
  -1  -1  13 366.800 17.2416   1
  -1  -1 -13 368.656 17.2467   1
   1  -1 -13 369.748 17.2504   1
  -1  -1 -13 404.610 17.2579   4
  -1  -1  13 390.297 17.6495   5
   1  -1 -13 382.851 17.2468   4
   1  -1  13 370.614 17.2377   4
  -1  -1  13 352.998 17.2422   3
  -1  -1  13 397.973 17.2551   4
   1  -1  13 409.348 17.6912   5
   1   1 -13 370.533 17.2344   9
   1   1 -13 400.811 17.4347   8
  -1   1 -13 402.128 17.3922   8
   1  -1 -13 397.046 17.4507   9
  -1  -1 -13 390.208 17.4620   9
  -1  -1  13 399.916 17.4365   8
   1  -1  13 397.631 17.4501   7
   1   1  13 392.370 17.5816   7
   1  -1 -14 106.831 4.72604   3
   1  -1 -14 98.5919 4.71884   1
  -1  -1 -14 99.7533 4.71120   2
  -1  -1 -14 92.1719 4.70867   1
  -1  -1 -14 115.754 5.12540  17
   1  -1  14 115.188 5.12149  17
   1  -1 -14 114.286 5.11950  17
  -1   1  14 112.088 5.16828  17
   1   1  14 113.253 5.15451  17
  -1   1 -14 120.223 5.06904  16
  -1  -1  14 112.264 5.10742  17
  -1  -1 -14 111.841 4.71937   4
  -1  -1 -14 88.6846 4.70969   3
   1  -1 -14 92.8291 4.71219   4
   1  -1  14 119.277 5.29293   5
  -1  -1  14 107.780 5.21206   5
   1  -1 -14 115.713 5.06404  14
   1   1 -14 116.821 5.17944  14
   1   1  14 116.013 5.09551  14
  -1   1 -14 117.719 5.17943  14
  -1   1  14 119.968 5.08187  14
  -1  -1 -14 112.467 5.06701  14
   1   1 -14 114.251 4.96337   8
  -1   1 -14 115.026 4.91942   8
  -1   1 -14 114.668 4.77711   9
   1  -1 -14 118.874 4.98794   9
   1   1 -14 109.634 4.72334   9
  -1  -1 -14 111.234 4.98452   9
   1  -1  14 116.429 5.00057   7
   1   1  14 111.944 5.15692   7
  -1   1  15 121.394 6.19987  17
  -1  -1 -15 134.365 6.16465  17
  -1  -1  15 123.219 6.12741  17
   1   1  15 131.866 6.21007  17
   1  -1 -15 128.135 6.15214  17
  -1   1 -15 131.112 6.10516  16
   1  -1  15 125.929 6.14649  17
  -1  -1  15 123.113 6.26168   5
   1  -1  15 126.058 6.29707   5
   1   1  15 129.696 6.12957  14
  -1   1  15 132.996 6.11518  14
   1   1 -15 128.879 6.20992  14
  -1  -1 -15 121.233 6.10036  14
  -1   1 -15 132.727 6.22055  14
   1  -1 -15 125.614 6.09754  14
   1  -1 -15 134.141 6.02341   9
   1   1 -15 127.742 5.99886   8
  -1  -1 -15 123.233 6.01827   9
   1   1 -15 120.184 5.77190   9
  -1   1 -15 135.098 5.96870   8
   1  -1 -15 127.067 6.05108   8
  -1   1 -15 129.363 5.82073   9
   1  -1  15 126.566 6.04233   7
   1   1  15 131.430 6.20482   7
   1   1  16 58.8038 3.31081  17
  -1   1  16 62.2186 3.33962  17
  -1   1 -16 64.0719 3.19877  16
   1  -1 -16 62.8199 3.28048  17
  -1  -1  16 63.3380 3.26220  17
   1  -1  16 57.3981 3.23537  17
   1  -1  16 67.5210 3.49615   5
  -1  -1  16 58.0604 3.39758   5
   1  -1 -16 58.4886 3.18499  14
  -1   1 -16 57.0318 3.29070  14
   1   1  16 60.4286 3.24234  14
  -1   1  16 65.1278 3.23922  14
  -1  -1 -16 62.1919 3.21125  14
   1   1 -16 59.4085 3.30458  14
   1  -1 -16 61.1428 3.07981   9
  -1   1 -16 60.6724 3.03619   8
   1  -1 -16 64.9073 3.15517   8
  -1  -1 -16 62.7040 3.11544   9
  -1   1 -16 61.8551 2.86777   9
   1   1 -16 57.6966 2.81348   9
   1   1 -16 65.0140 3.10427   8
   1   1  16 60.9221 3.30187   7
   1  -1  16 64.6775 3.16473   7
  -1  -1  16 57.2078 3.12021   7
  -1   1  17 1.87318 1.11651  17
   1  -1 -17 1.27532 1.15237  17
  -1   1 -17 4.68237 0.92663  16
   1  -1  17 2.34485 1.03859  17
   1   1  17 3.67900 1.14875  17
  -1  -1  17 2.62828 1.05840  17
  -1  -1  17 0.13715 1.27079   5
   1  -1  17 2.85797 1.28213   5
  -1  -1  17 0.21924 1.16898  14
  -1  -1 -17 2.90559 0.98216  14
  -1   1 -17 3.25749 1.12774  14
   1   1 -17 2.36418 1.05221  14
   1  -1 -17 1.53167 0.92476  14
  -1   1  17 1.96372 1.05257  14
   1   1  17 2.46892 1.12981  14
  -1  -1 -17 2.94181 0.83365   8
  -1  -1 -17 1.28966 0.83369   9
  -1   1 -17 1.53005 0.76986   8
   1   1 -17 1.99362 0.81888   8
  -1   1 -17 2.35191 0.47802   9
   1  -1 -17 2.85378 0.81351   9
   1   1 -17 0.58082 0.36520   9
   1  -1 -17 1.08852 0.87337   8
   1  -1  17 1.56585 0.92687   7
  -1  -1  17 1.72048 0.89847   7
   1   1  17 1.22011 1.13187   7
   1   1 -18 23.5022 1.60809  16
   1   1  18 21.4964 1.78097  17
   1  -1 -18 18.7977 1.73129  17
   1  -1  18 23.2155 1.72310  17
  -1  -1  18 22.6677 1.72539  17
  -1   1  18 19.6252 1.78652  17
  -1   1 -18 21.0833 1.57524  16
  -1  -1  18 22.6733 1.89025   5
   1  -1  18 22.4077 1.97254   5
   1   1 -18 23.3649 1.74585  14
   1   1  18 17.7964 1.63806  14
  -1   1 -18 22.1909 1.75586  14
  -1  -1 -18 19.6501 1.60766  14
   1  -1 -18 21.3793 1.62838  14
  -1  -1  18 21.5240 1.77644  14
  -1   1  18 19.6796 1.66032  14
  -1  -1 -18 22.3373 1.49631   8
   1  -1 -18 23.8498 1.45153   9
  -1   1 -18 19.4130 1.11634   9
   1   1 -18 16.4127 1.03509   9
   1  -1 -18 22.0987 1.57344   8
  -1   1 -18 20.9228 1.39224   8
  -1  -1 -18 20.7696 1.43779   9
   1   1 -18 24.1385 1.47219   8
   1  -1  18 21.3991 1.57829   7
  -1  -1  18 20.8030 1.53477   7
   1   1  18 20.5589 1.73801   7
   1  -1  19 98.0728 4.96902  17
   1   1  19 103.131 5.03863  17
   1   1 -19 98.2592 4.88562  16
  -1  -1  19 104.147 4.98198  17
  -1   1 -19 105.197 4.90137  16
   1  -1 -19 98.6378 4.95130  17
  -1   1  19 103.722 5.03824  17
  -1  -1  19 107.060 5.18457   5
   1  -1  19 101.358 5.19935   5
  -1   1 -19 98.6409 5.02773  14
  -1  -1 -19 97.2287 4.92168  14
   1  -1  19 100.584 5.02114  14
   1   1 -19 106.901 5.04419  14
   1   1  19 98.8984 4.93143  14
  -1  -1  19 99.2052 4.99745  14
  -1   1  19 101.203 4.92359  14
   1  -1 -19 90.6354 4.85995  14
   1   1 -19 103.024 4.74210   8
   1   1 -19 79.6642 4.40582   9
  -1  -1 -19 101.638 4.74719   9
  -1   1 -19 99.3477 4.47379   9
   1  -1 -19 105.055 4.72189   9
  -1   1 -19 103.074 4.69607   8
   1  -1 -19 103.750 4.83323   8
  -1  -1 -19 106.617 4.80220   8
   1   1  19 100.070 5.00609   7
  -1  -1  19 100.893 4.81888   7
   1  -1  19 94.8999 4.81633   7
   1   1  20 1.23372 1.36049  17
   1   1 -20 5.34977 1.25514  16
  -1   1  20 1.80557 1.32777  17
   1  -1  20 3.46274 1.30507  17
   1  -1 -20 2.50409 1.37173  17
  -1  -1  20 3.29697 1.34884  17
  -1   1 -20 2.17066 1.08102  16
   1  -1  20 3.94381 1.52875   5
  -1  -1  20 3.80008 1.52815   5
   1   1 -20 1.51859 1.22690  14
  -1  -1  20 3.56925 1.34307  14
  -1  -1 -20 1.67420 1.20913  14
   1  -1 -20 3.68296 1.19591  14
  -1   1 -20 0.56516 1.23268  14
   1   1  20 2.68065 1.25011  14
   1  -1  20 1.82961 1.29040  14
  -1   1  20 2.56623 1.20265  14
   1  -1 -20 1.36336 1.10248   8
   1  -1 -20 2.20901 0.91339   9
   1   1 -20 4.30527 0.97884   8
  -1   1 -20 1.86211 0.53646   9
  -1   1 -20 3.94890 0.97077   8
  -1  -1 -20 0.98020 1.05740   8
  -1  -1 -20 2.42083 0.96237   9
   1   1 -20 2.21998 0.40604   9
  -1  -1  20 1.69990 1.14380   7
   1  -1  20 0.56432 1.14330   7
   1   1  20 2.18283 1.33100   7
  -1   1  20 1.53414 1.30098   7
  -1   1  21 166.998 7.55717  17
  -1  -1  21 165.790 7.48759  17
   1   1  21 162.234 7.55158  17
   1   1 -21 173.027 7.45388  16
   1  -1  21 169.829 7.52240  17
  -1   1 -21 172.118 7.41477  16
  -1   1  21 170.509 7.69461   5
  -1  -1  21 177.022 7.76342   5
   1  -1  21 162.749 7.72476   5
   1   1  21 177.158 7.77993   5
  -1   1  21 167.101 7.43226  14
  -1  -1 -21 164.945 7.44220  14
   1   1  21 164.424 7.45520  14
   1   1 -21 165.333 7.54003  14
  -1   1 -21 174.056 7.59660  14
   1  -1  21 171.319 7.55981  14
   1  -1 -21 166.077 7.42484  14
  -1  -1  21 180.685 7.56766  14
   1  -1 -21 175.617 7.34948   8
  -1   1 -21 173.017 7.18781   8
   1  -1 -21 164.276 7.18566   9
   1   1 -21 172.910 7.23722   8
  -1  -1 -21 170.960 7.22324   9
  -1   1 -21 164.055 6.92078   9
  -1  -1 -21 175.679 7.30966   8
  -1  -1  21 176.420 7.35775   7
   1   1  21 170.924 7.53018   7
  -1   1  21 164.218 7.50030   7
   1  -1  21 171.319 7.35272   7
   1   1  22 169.737 6.86138  17
   1  -1  22 175.419 6.82196  17
  -1   1  22 155.350 6.79882  17
   1   1 -22 173.280 6.71747  16
  -1  -1  22 164.885 6.78218  17
  -1   1 -22 175.447 6.69854  16
   1  -1  22 180.396 7.16586   5
  -1   1  22 173.881 7.06026   5
  -1  -1  22 161.677 7.00593   5
   1   1  22 163.078 7.03345   5
  -1   1 -22 159.419 6.81469  14
   1  -1 -22 168.034 6.69225  14
  -1  -1 -22 168.631 6.73245  14
   1   1  22 159.912 6.69353  14
  -1  -1  22 177.260 6.84838  14
   1   1 -22 173.501 6.84865  14
   1  -1  22 176.365 6.85199  14
  -1   1  22 158.725 6.67481  14
  -1   1 -22 145.580 6.06066   9
  -1  -1 -22 169.158 6.42856   9
  -1   1 -22 163.694 6.38698   8
   1  -1 -22 160.592 6.38037   9
   1  -1 -22 169.885 6.57925   8
  -1  -1 -22 170.610 6.52477   8
   1   1 -22 168.543 6.46388   8
  -1  -1  22 173.516 6.60897   7
   1   1  22 165.228 6.78863   7
   1  -1  22 178.853 6.62678   7
  -1   1  22 157.264 6.74395   7
  -1  -1  23 22.4192 2.00052  17
   1   1  23 21.2916 2.08303  17
  -1   1 -23 21.7313 1.81343  16
   1   1 -23 17.4899 1.75643  16
  -1   1  23 20.6996 2.02026  17
   1  -1  23 21.7083 1.98498  17
  -1   1  23 14.3731 2.18560   5
  -1  -1  23 14.8071 2.13889   5
   1  -1  23 12.2633 2.16863   5
   1   1  23 15.7923 2.21756   5
   1   1 -23 17.2543 1.94316  14
  -1   1 -23 18.9650 1.95399  14
   1  -1 -23 19.5973 1.81121  14
  -1   1  23 18.6532 1.86480  14
  -1  -1 -23 18.8016 1.80320  14
   1   1  23 17.7799 1.86055  14
   1  -1 -23 21.6837 1.75809   8
   1  -1 -23 18.2643 1.45216   9
   1   1 -23 19.8065 1.57932   8
  -1   1 -23 12.9781 0.98262   9
  -1  -1 -23 22.7022 1.71878   8
  -1  -1 -23 15.9185 1.45654   9
  -1   1 -23 16.3066 1.46361   8
   1   1  23 17.6230 1.98014   7
  -1   1  23 19.2236 1.96858   7
  -1  -1  23 17.8392 1.75136   7
   1  -1  23 15.6249 1.73924   7
  -1  -1  24 112.231 5.45122  17
  -1   1 -24 110.313 5.32024  16
   1   1 -24 115.692 5.36005  16
   1   1  24 114.883 5.54158  17
  -1   1  24 107.339 5.50170  17
   1  -1  24 112.147 5.47039  17
  -1  -1  24 113.488 5.73360   5
   1  -1  24 126.204 5.86146   5
  -1   1  24 113.240 5.74321   5
   1   1  24 113.107 5.75756   5
   1   1  24 104.351 5.35460  14
  -1   1  24 109.168 5.35807  14
   1   1 -24 115.563 5.49366  14
  -1  -1 -24 116.138 5.41480  14
  -1   1 -24 110.291 5.50310  14
   1  -1 -24 109.394 5.32777  14
  -1  -1 -24 114.241 5.18038   8
   1   1 -24 108.936 5.08957   8
   1  -1 -24 111.142 5.00762   9
  -1  -1 -24 109.218 5.04359   9
  -1   1 -24 116.123 5.06309   8
   1  -1 -24 115.080 5.22609   8
   1  -1  24 114.063 5.27290   7
  -1   1  24 112.271 5.45376   7
   1   1  24 119.023 5.50556   7
  -1  -1  24 111.671 5.26614   7
   1  -1  25 15.6190 1.98799  17
  -1   1  25 18.9584 2.09886  17
   1   1  25 19.6992 2.09747  17
  -1   1 -25 20.0192 1.78724  16
   1   1 -25 15.0597 1.79356  16
  -1  -1  25 18.1467 2.02770  17
   1  -1 -25 14.6699 1.77447  14
   1   1 -25 12.8887 1.87875  14
  -1  -1 -25 13.7077 1.83050  14
  -1   1  25 13.8560 1.88274  14
  -1   1 -25 17.7484 2.00485  14
   1   1  25 18.9672 2.38298   5
  -1  -1  25 15.7509 2.36105   5
  -1   1  25 16.9840 2.27347   5
   1  -1  25 9.98786 2.31906   5
  -1  -1 -25 14.5731 1.42558   9
   1  -1 -25 16.0840 1.36214   9
   1  -1 -25 16.2810 1.69500   8
  -1  -1 -25 13.9920 1.57601   8
  -1   1  25 15.1098 2.03303   7
  -1   1 -25 16.9655 1.42998   8
   1   1  25 13.1891 1.96488   7
   1   1 -25 17.0574 1.53071   8
  -1  -1  25 13.7144 1.76643   7
   1  -1  25 15.8236 1.78539   7
   1   1  26 17.4579 2.17227  17
  -1   1  26 15.7326 2.21409  17
   1  -1  26 16.3555 2.09846  17
  -1  -1  26 16.0652 2.08487  17
   1   1 -26 11.0023 1.80326  16
  -1   1 -26 12.1991 1.83028  16
  -1  -1 -26 13.7752 1.84639  14
   1   1 -26 17.4925 2.04782  14
  -1   1 -26 17.1471 2.02802  14
   1  -1 -26 14.8387 1.87344  14
   1   1  26 16.0491 2.44841   5
   1  -1  26 14.8692 2.45774   5
  -1   1  26 14.7526 2.30904   5
  -1  -1  26 14.0281 2.36381   5
   1  -1  26 14.5101 1.59517  13
   1  -1 -26 18.1401 1.83759   8
   1  -1 -26 13.5086 1.42642   9
  -1  -1 -26 12.3120 1.42715   9
  -1  -1 -26 17.1821 1.73633   8
  -1   1 -26 10.6244 1.46209   8
   1   1 -26 14.8243 1.60286   8
  -1  -1  26 16.0190 1.85356   7
   1   1  26 13.4896 2.05090   7
   1  -1  26 16.8126 1.86894   7
  -1   1  26 13.5120 2.02166   7
   1  -1  27 6.37445 1.96260  17
  -1  -1  27 3.97522 1.91117  17
   1   1  27 5.17507 1.92455  17
   1   1 -27 1.79947 1.55483  16
  -1   1 -27 4.13570 1.57322  16
  -1   1  27 4.24392 1.90599  17
   1   1 -27 5.55735 1.85376  14
  -1  -1 -27 2.96420 1.58952  14
  -1   1 -27 3.02295 1.70006  14
   1  -1 -27 2.70602 1.64687  14
  -1   1  27 1.61496 2.20217   5
   1   1  27 1.41502 2.18423   5
  -1  -1  27 2.36954 2.16255   5
   1  -1  27 3.15786 2.19301   5
   1  -1  27 5.47872 1.35896  13
  -1  -1 -27 3.64972 1.42233   8
  -1  -1 -27 3.11379 1.13883   9
   1  -1 -27-1.55599 1.23755   9
   1  -1 -27 4.21384 1.54113   8
  -1  -1  27 2.33953 1.58010   7
   1   1 -27 2.91507 1.32568   8
  -1   1 -27 2.03165 1.25807   8
   1  -1  27 1.53735 1.56878   7
  -1   1  27 1.51544 1.95388   7
   1   1  27 0.83963 1.90185   7
   1   1 -28 0.50980 1.58905  16
  -1   1  28 0.60263 2.09411  17
  -1   1 -28 1.65411 1.61739  16
   1  -1 -28 0.17929 1.63158  16
  -1  -1  28 5.09078 1.95286  17
   1   1  28 3.79041 2.01421  17
   1  -1  28 1.32989 1.90826  17
  -1  -1  28 1.73442 2.25379   5
   1   1  28 0.24660 2.21408   5
   1  -1  28 0.75888 2.25609   5
  -1   1  28-0.96590 2.20595   5
   1   1 -28 2.10966 1.83972  14
  -1   1 -28 0.78251 1.76849  14
   1  -1 -28 3.30590 1.64597  14
  -1  -1 -28 4.78240 1.74277  14
   1  -1 -28 0.99888 1.10344   9
   1  -1 -28 1.52390 1.56455   8
  -1  -1 -28 0.34907 1.52473   8
  -1  -1 -28 2.98672 1.16414   9
  -1   1  28 1.39240 1.85287   7
  -1   1 -28 2.57501 1.28473   8
  -1  -1  28 0.67189 1.60029   7
   1  -1  28 1.59022 1.58801   7
   1   1 -28-1.39509 1.37713   8
   1   1  28 3.46669 1.93274   7
   1  -1  29 1.18674 2.01220  17
  -1  -1 -29-0.91607 1.61441  16
   1  -1 -29 5.02922 1.75009  16
   1   1  29 4.56461 2.11778  17
   1   1 -29 0.87980 1.70589  16
  -1   1 -29 0.85911 1.66592  16
  -1  -1  29-0.19635 2.02141  17
  -1   1  29 5.22333 2.11799  17
  -1   1  29 0.50407 2.39932   5
   1  -1  29 1.58199 2.38901   5
  -1  -1  29 3.36089 2.45622   5
   1   1  29 1.54204 2.36870   5
  -1   1 -29 3.64163 1.89270  14
   1  -1 -29 2.39833 1.74354  14
  -1  -1 -29 4.76854 1.85490  14
   1   1 -29 0.79297 1.86597  14
  -1  -1 -29 3.07872 1.53237   8
   1  -1 -29 6.85484 1.71173   8
  -1  -1 -29 2.44494 1.23219   9
   1  -1 -29 0.07525 1.22350   9
  -1   1 -29 4.42472 1.35080   8
  -1   1  29-0.71756 2.02703   7
   1  -1  29 2.05368 1.75193   7
   1   1 -29 3.87077 1.43013   8
  -1  -1  29 0.69368 1.76747   7
   1   1  29 1.07047 2.02158   7
  -1  -1 -30-0.19005 1.73179  16
   1  -1  30 4.72787 2.19036  17
  -1  -1  30 4.28837 2.17596  17
  -1   1  30 0.21703 2.16324  17
   1   1  30-0.43080 2.10439  17
   1  -1 -30 2.31499 1.70839  16
  -1   1 -30 2.84733 1.77385  16
   1   1 -30-1.82515 1.72934  16
   1  -1  30-3.83906 2.57745   5
  -1   1  30-2.10247 2.56750   5
   1   1  30 3.74793 2.47038   5
  -1  -1  30-0.26929 2.48497   5
   1   1 -30 0.20461 1.88421  14
  -1  -1 -30 1.27707 1.76243  14
   1  -1 -30-0.35422 1.79663  14
  -1   1 -30 4.59229 1.99334  14
   1  -1 -30 2.24763 1.64643   8
   1  -1 -30 1.38561 1.10262   9
  -1  -1 -30-0.12057 1.58497   8
  -1  -1 -30-0.87362 1.18857   9
  -1  -1  30 2.42587 1.79315   7
  -1   1  30-0.18449 2.05011   7
   1   1  30-0.54981 2.07992   7
   1   1 -30 1.36406 1.47739   8
  -1   1 -30-0.90962 1.35707   8
   1  -1  30-1.26908 1.81519   7
  -1  -1 -31-2.16355 1.85250  16
   1   1  31-2.45644 2.34580  17
  -1   1 -31 1.47068 1.82586  16
  -1  -1  31-4.87400 2.17540  17
   1  -1  31-1.28030 2.18680  17
   1   1 -31-0.56519 1.76378  16
   1  -1 -31 2.39346 1.85590  16
  -1   1  31-1.12330 2.27104  17
  -1   1  31-0.27336 2.48542   5
  -1  -1  31 1.40105 2.52027   5
   1   1  31-0.55625 2.52334   5
   1  -1  31-0.85507 2.59152   5
   1  -1 -31-2.19050 1.83569  14
  -1   1 -31-1.50524 2.01716  14
  -1  -1 -31 0.93998 1.82645  14
   1   1 -31-2.10860 2.02140  14
  -1  -1 -31-2.23521 1.25585   9
  -1  -1 -31-0.12274 1.61017   8
   1  -1 -31 0.98425 1.15090   9
   1  -1 -31-0.13446 1.74196   8
   1   1 -31 0.23316 1.49755   8
  -1   1 -31 1.13952 1.40998   8
   1   1  31-0.56424 2.06580   7
  -1   1  31-1.89439 2.08379   7
   1  -1  31-0.28961 1.85006   7
  -1  -1  31-0.73289 1.85427   7
  -1  -1 -32 1.21866 1.88801  16
  -1   1  32 3.71929 2.40780  17
   1  -1 -32 0.20571 1.87646  16
   1   1 -32 5.44176 1.94946  16
  -1   1 -32 4.37257 1.96010  16
   1  -1  32 0.22097 2.22769  17
   1   1  32 0.69331 2.35794  17
  -1  -1  32 3.07359 2.29668  17
   1   1  32 0.57691 2.65766   5
   1  -1  32 3.83968 2.73256   5
  -1  -1  32-0.87217 2.64474   5
  -1   1  32 3.97561 2.65440   5
   1  -1 -32 2.63012 1.94988  14
   1   1 -32 1.51749 2.09992  14
  -1  -1 -32 2.70750 1.96706  14
  -1   1 -32 3.09614 2.12591  14
   1  -1 -32 4.22498 1.78634   8
   1  -1 -32 1.07006 1.17506   9
  -1  -1 -32 2.48476 1.67848   8
  -1  -1 -32 0.73153 1.19430   9
   1   1 -32 1.19260 1.60672   8
  -1   1 -32 4.65369 1.55215   8
  -1  -1  32 1.05062 1.93605   7
  -1   1  32-0.97089 2.18713   7
   1  -1  32 1.77682 1.97806   7
   1   1  32 1.73008 2.24257   7
   1   1  33 8.59604 2.56678  17
   1  -1  33 8.21743 2.47077  17
  -1  -1  33 7.26807 2.60333  17
   1   1 -33 8.39873 2.20639  16
  -1   1  33 10.5754 2.75610  17
   1  -1 -33 9.95998 2.17622  16
  -1  -1 -33 3.76658 2.04210  16
  -1   1 -33 9.98625 2.11386  16
  -1  -1  33 2.41253 2.84903   5
   1   1  33 5.67608 3.00737   5
  -1   1  33 7.65638 2.89676   5
   1  -1  33 13.4583 3.08363   5
   1   1 -33 4.22669 2.26646  14
   1  -1 -33 9.83557 2.22966  14
  -1  -1 -33 2.97917 2.11375  14
  -1   1 -33 5.22142 2.25990  14
   1  -1 -33 7.45735 1.97258   8
  -1  -1 -33 4.50430 1.82064   8
  -1  -1  33 8.88939 2.14262   7
   1   1  33 11.7763 2.48119   7
   1  -1  33 7.86323 2.07403   7
   1   1 -33 6.81097 1.79219   8
  -1   1  33 11.3168 2.46718   7
  -1   1 -33 8.94624 1.71315   8
  -1  -1  34 8.66719 2.82852  17
  -1  -1 -34 9.46069 2.31246  16
   1   1  34 16.9912 2.86645  17
   1  -1 -34 7.83906 2.26771  16
   1  -1  34 14.8384 2.76996  17
   1   1 -34 9.06056 2.38530  16
  -1   1 -34 10.4609 2.31381  16
  -1   1  34 15.1365 2.96255  17
   1   1  34 8.30377 3.24274   5
  -1  -1  34 8.10662 3.17994   5
  -1   1  34 6.39867 3.14599   5
   1  -1  34 5.05339 3.33901   5
  -1  -1 -34 4.76982 2.03276   8
   1  -1 -34 11.2400 2.08325   8
   1  -1 -34 14.6173 2.40673  14
   1   1 -34 15.4954 2.59521  14
  -1   1 -34 9.52711 2.54890  14
  -1  -1 -34 13.8338 2.41910  14
   1   1  34 4.00572 2.63268   7
  -1   1  34 10.3183 2.68305   7
   1   1 -34 11.7595 1.96365   8
  -1   1 -34 10.7054 1.85350   8
   1   1 -35 0.46619 2.39269  14
  -1  -1 -35 1.24582 2.23301  14
  -1   1 -35 4.98724 2.45823  14
   1  -1 -35-2.22055 2.11704  14
   1  -1 -35 3.34372 1.99510   8
  -1  -1 -35-2.39763 1.86250   8
  -1   1  35-4.11941 2.59959   7
   1   1 -35-0.62664 1.79473   8
   1   1  35-3.87663 2.52007   7
   1  -1  35 0.97095 2.68937  17
  -1  -1 -35 1.32308 2.15822  16
   1   1 -35-2.11146 2.18558  16
  -1  -1  35 4.10400 2.75841  17
  -1   1 -35-2.47600 2.12868  16
   1   1  36 6.84157 2.76002   7
  -1   1  36 7.11057 2.83329   7
   1  -1 -36 7.56997 2.22250   8
  -1   1  37-1.48066 2.67619   7
   1   1  37 0.83906 2.59449   7
  -1  -1 -37 4.08081 2.38028  14
  -1  -2   0 1.51727 0.47959  17
  -1   2   0 1.51651 0.59457  13
   1  -2   0 2.95291 0.46869  14
  -1  -2   0 1.69475 0.64047  13
  -1   2   0 1.38617 0.42826  14
   1   2   0 0.82171 0.62541  11
  -1   2   0 1.63107 0.52431  11
  -1  -2   0 1.05515 0.45997  10
   1  -2   0 2.94636 0.57376   9
  -1  -2   0 4.55680 0.69748   2
  -1   2   0 6.80038 0.61296   2
  -1  -2   0 4.57983 0.69350   3
   1   2   0 4.87875 0.57360   2
   1  -2   0 5.20085 0.69828   2
   1   2   1 1674.45 77.2742  17
  -1  -2  -1 1611.98 77.2713  17
   1  -2  -1 1720.02 77.3163  17
   1  -2  -1 1748.73 77.2422  14
  -1  -2   1 1733.08 77.3075  14
   1  -2   1 1760.82 77.2912  14
  -1   2  -1 1703.06 77.3517  15
  -1   2  -1 1750.55 77.3808  13
  -1  -2   1 1713.97 77.3580  13
   1   2  -1 1696.71 77.3580  13
  -1   2  -1 1725.21 77.2382   5
   1   2  -1 1713.36 77.3778  11
  -1   2   1 1707.07 77.3226  11
   1   2   1 1710.29 77.3638  11
   1   2   1 1731.54 77.2703  10
   1  -2   1 1703.76 77.3248   9
   1  -2  -1 1729.34 77.3530   9
  -1  -2   1 1674.38 77.3571   2
   1   2   1 1718.06 77.3673   2
   1  -2  -1 1702.99 77.3542   2
  -1  -2   1 1731.81 77.3530   3
   1   2  -1 1711.96 77.3697   2
  -1  -2  -1 1735.14 77.3628   2
  -1  -2  -1 1728.21 77.3499   3
  -1   2  -1 1683.27 77.3604   2
  -1   2   1 1714.02 77.3628   2
   1  -2   1 1698.81 77.3513   2
  -1  -2   2 72.9338 3.46510   3
  -1   2   2 69.7949 3.45945   2
   1  -2   2 67.2050 3.45282   2
   1   2   2 74.0626 3.47115   2
   1   2  -2 71.2925 3.46771   2
  -1  -2   2 72.0110 3.47524   2
  -1   2  -2 68.1272 3.45460   2
   1  -2  -2 74.0710 3.45356  17
  -1  -2  -2 76.8947 3.39066  17
  -1   2  -2 76.4736 3.48262  13
   1  -2   2 72.4718 3.49321  13
  -1  -2   2 72.8928 3.43320  14
  -1   2  -2 70.1544 3.45815  15
  -1  -2   2 71.7978 3.47686  13
   1  -2   2 74.2982 3.42022  14
   1   2  -2 75.7126 3.49249  15
  -1   2  -2 72.6385 3.35807   5
   1   2   2 69.5847 3.36508  10
  -1  -2  -2 73.9305 3.35975  12
  -1   2   2 70.5215 3.41778  11
   1   2   2 70.4328 3.46421  11
   1   2  -2 73.1520 3.46766  13
   1   2  -2 65.9023 3.49429  11
   1  -2   2 73.6861 3.41410   9
   1  -2  -2 74.3776 3.47194   9
  -1   2   2 72.8036 3.48255   9
   1  -2   2 72.0230 3.38020   5
   1   2  -2 70.1640 3.34426   7
   1  -2   3 67.4987 3.28559   2
  -1  -2   3 67.8801 3.29894   2
  -1  -2   3 66.2905 3.28321   3
   1   2   3 71.3292 3.30581   2
  -1   2   3 70.4911 3.29705   2
  -1  -2  -3 68.2063 3.24031  17
   1  -2   3 68.3679 3.24100  16
  -1  -2   3 71.7911 3.28494  16
   1  -2  -3 68.2472 3.29364  17
   1   2  -3 70.4514 3.31840  15
  -1  -2   3 66.3014 3.28423  14
  -1   2  -3 66.3043 3.30253  15
  -1  -2   3 70.4877 3.35204  15
   1  -2   3 67.2296 3.27818  14
  -1  -2   3 70.6543 3.31946  13
  -1   2  -3 70.8080 3.31964  13
   1  -2   3 69.8894 3.32452  13
  -1   2  -3 68.7747 3.22312   5
  -1  -2  -3 69.7424 3.16783   5
  -1  -2  -3 69.7413 3.19808  12
   1   2  -3 69.3408 3.33764  11
  -1   2   3 66.0285 3.23609  11
  -1  -2   3 64.6205 3.34369  11
   1   2  -3 68.0305 3.29612  13
   1  -2   3 65.1800 3.22303   9
   1  -2  -3 69.2137 3.32130   9
  -1  -2   3 66.7223 3.21967   9
   1   2  -3 67.3404 3.14284   7
   1  -2   3 67.2497 3.24652   5
  -1  -2   4 257.799 11.7263   3
  -1   2   4 252.930 11.7429   2
  -1  -2   4 255.729 11.7407   2
   1  -2   4 252.893 11.7292   2
   1   2   4 255.994 11.7458   2
  -1  -2  -4 254.721 11.7031  17
   1  -2   4 267.729 11.6960  16
   1  -2  -4 257.764 11.7371  17
  -1  -2   4 260.783 11.7216  16
   1  -2   4 262.213 11.7508  14
  -1  -2   4 253.629 11.7486  14
  -1  -2   4 262.748 11.7674  13
   1   2  -4 272.139 11.7817  15
  -1  -2   4 258.054 11.7765  15
   1  -2   4 241.455 11.7196   5
  -1   2  -4 260.269 11.7050   5
  -1  -2  -4 263.760 11.6563   5
  -1  -2   4 263.514 11.7984  11
   1   2  -4 259.063 11.7557  13
  -1   2   4 235.805 11.6253  12
  -1   2  -4 255.721 11.7569  13
   1   2   4 267.224 11.6685  12
  -1   2  -4 255.490 11.6695   9
   1  -2   4 252.201 11.6625   9
  -1  -2   4 258.204 11.6619   9
   1  -2  -4 257.022 11.7723   9
  -1  -2   4 255.726 11.7141   8
   1   2   4 253.092 11.6741   5
  -1   2   5 13.0868 0.94153   2
   1   2   5 15.5917 0.97418   2
  -1  -2   5 16.8943 0.96249   3
  -1  -2   5 14.2467 0.96415   2
   1  -2   5 13.0602 0.93497   2
  -1  -2  -5 12.8266 0.98273  17
  -1  -2   5 14.1362 0.97672  16
   1  -2  -5 15.5438 1.07630  17
   1  -2   5 14.9482 0.94590  16
  -1  -2   5 15.7538 1.07837  15
  -1  -2   5 13.8406 1.04468  14
   1  -2   5 15.0576 1.04445  14
   1  -2   5 15.1631 1.02004   5
  -1  -2  -5 15.4916 0.91400   5
  -1  -2   5 15.6499 1.12474  11
   1   2  -5 13.9209 0.98146  13
   1   2   5 16.3479 0.91646  12
  -1  -2   5 14.2918 1.03402  13
  -1   2  -5 15.8873 0.99277  13
   1  -2   5 13.1034 0.82199   9
  -1  -2   5 12.7018 0.80439   9
  -1   2  -5 16.3733 0.87802   9
   1  -2  -5 13.8136 1.00354   9
  -1  -2   5 13.2068 0.94643   8
   1  -2   5 13.4057 0.90799   8
   1   2   5 14.9062 0.94210   5
  -1  -2  -6 86.3067 4.11336   3
  -1  -2  -6 84.3763 4.10847   2
  -1  -2   6 85.4974 4.09119   3
   1   2   6 87.5677 4.12212   2
  -1   2  -6 83.3073 4.10905   2
  -1   2   6 81.7732 4.10511   2
   1  -2  -6 82.1118 4.09466   2
  -1  -2   6 86.3268 4.11109   2
   1  -2   6 87.0517 4.09817   2
   1   2  -6 86.2422 4.12003   2
   1  -2  -6 87.9075 4.16720  17
  -1  -2   6 90.6692 4.12825  16
   1  -2   6 89.5943 4.09591  16
  -1  -2  -6 88.9021 4.13967  17
  -1   2  -6 85.5460 4.10792  16
   1  -2   6 92.5423 4.19447  14
  -1  -2   6 93.1878 4.18592  15
  -1  -2   6 83.1858 4.17838  14
   1  -2  -6 85.3371 3.98833  14
  -1   2   6 89.8207 4.09464   5
   1   2   6 87.2135 4.11703   5
  -1  -2   6 87.3174 4.14953   5
   1  -2   6 87.2052 4.16997   5
   1   2   6 90.3645 4.08460  12
  -1  -2   6 86.8012 4.15684  13
  -1  -2   6 89.3392 4.21927  11
  -1   2  -6 88.6141 4.14748  13
  -1  -2   6 84.0029 3.98950   9
  -1   2  -6 83.4200 4.00891   9
   1  -2   6 85.7149 3.99757   9
   1  -2   6 91.4609 4.07869   8
  -1  -2   6 88.3031 4.10030   8
  -1  -2   7 11.1402 0.87060   3
  -1  -2  -7 14.6709 0.94699   3
   1  -2   7 13.6602 0.91537   2
  -1  -2  -7 13.6809 0.94871   2
  -1   2   7 13.5175 0.92424   2
  -1   2  -7 12.5163 0.90755   2
   1  -2  -7 14.5963 0.92943   2
   1   2   7 13.1967 0.92509   2
  -1  -2   7 13.3661 0.92963   2
  -1   2  -7 12.3290 0.93534  16
   1  -2  -7 14.4575 1.12249  17
   1  -2   7 13.2697 0.95149  16
  -1  -2  -7 12.0277 1.04932  17
  -1  -2   7 13.2263 0.97117  16
  -1  -2   7 11.3617 1.06269  14
  -1  -2  -7 12.8538 0.86055  14
  -1  -2   7 15.4044 1.07315  15
   1  -2  -7 12.4768 0.78624  14
   1  -2   7 13.5751 1.08368  14
   1   2   7 13.6137 0.99649   5
  -1   2   7 15.9101 0.97758   5
  -1  -2   7 15.3708 1.06601   5
   1  -2   7 13.5325 1.07513   5
  -1  -2   7 14.8725 1.14798  11
  -1   2  -7 12.3124 0.95833  13
   1   2   7 13.3897 0.93299  12
  -1  -2   7 12.3548 0.70511   9
  -1   2  -7 13.7457 0.76796   9
   1  -2   7 12.9556 0.72776   9
  -1  -2   7 12.6542 0.93018   8
   1  -2   7 13.6199 0.89626   8
  -1  -2   8 273.482 12.3823   3
  -1   2   8 267.221 12.4047   2
   1  -2   8 273.109 12.3876   2
  -1  -2   8 266.197 12.3978   2
  -1  -2  -8 271.278 12.3984   2
   1  -2  -8 270.166 12.3841   2
  -1  -2  -8 274.081 12.3942   3
  -1   2  -8 259.055 12.3957   2
   1  -2  -8 273.247 12.4810  17
  -1  -2   8 266.856 12.4060  17
  -1  -2   8 280.809 12.4453  16
  -1  -2  -8 274.128 12.4589  17
  -1   2  -8 282.160 12.4322  16
   1  -2   8 283.913 12.4241  16
   1  -2   8 273.294 12.5122  14
   1  -2  -8 265.292 12.3365  14
   1   2  -8 267.710 12.5137  14
  -1  -2  -8 269.033 12.3831  14
  -1  -2   8 259.676 12.5007  14
   1  -2   8 273.307 12.5271   5
  -1  -2   8 284.804 12.5092   5
  -1   2   8 274.054 12.4541   5
   1   2   8 265.913 12.4700   5
   1   2   8 273.673 12.4146  12
   1  -2   8 273.552 12.3690   8
  -1   2  -8 262.724 12.2832   9
  -1  -2   8 272.032 12.3994   8
   1   2  -8 285.500 12.4227   8
   1  -2   8 270.194 12.2690   7
  -1  -2  -9 107.578 4.83038   3
  -1   2  -9 95.5735 4.82408   2
   1  -2   9 102.906 4.81177   2
  -1   2   9 100.830 4.83189   2
   1  -2  -9 101.188 4.81158   2
  -1  -2   9 98.3371 4.82200   2
  -1  -2   9 100.856 4.80947   3
  -1  -2  -9 103.670 4.82749   2
  -1   2  -9 112.065 4.89656  16
  -1  -2   9 101.977 4.87401  17
   1  -2  -9 105.563 4.95861  17
  -1  -2   9 103.640 4.89780  16
   1  -2   9 106.436 4.87322  16
  -1  -2  -9 104.614 4.94254  17
  -1  -2   9 106.248 4.99522  14
   1   2  -9 102.240 4.98901  14
   1  -2  -9 105.227 4.79357  14
  -1  -2  -9 99.7664 4.82806  14
   1  -2   9 97.4542 4.97468  14
   1  -2   9 100.715 4.82451   4
  -1  -2   9 98.1622 4.96542   5
   1   2   9 105.505 4.95431   5
   1  -2  -9 106.444 4.83895   4
   1  -2   9 96.3331 4.97768   5
  -1   2   9 102.839 4.92726   5
  -1  -2   9 103.404 4.84922   8
  -1   2  -9 99.3882 4.68557   9
   1  -2   9 105.672 4.81567   8
   1   2  -9 110.406 4.87170   8
   1  -2   9 102.827 4.71232   7
  -1   2  -9 99.7305 4.81611   8
   1   2   9 104.622 5.01691   7
  -1   2 -10 178.696 8.62592   2
  -1  -2  10 186.271 8.61105   3
  -1   2  10 181.917 8.63281   2
   1  -2 -10 190.607 8.61364   2
  -1  -2  10 184.362 8.62196   2
  -1  -2 -10 186.377 8.62445   2
  -1  -2 -10 180.801 8.61864   3
   1  -2  10 187.506 8.61237   2
  -1  -2  10 187.105 8.69692  17
  -1   2 -10 190.486 8.69949  16
   1  -2  10 192.279 8.68864  16
  -1  -2 -10 185.075 8.74408  17
   1  -2 -10 189.286 8.76617  17
  -1  -2  10 199.830 8.72585  16
   1  -2  10 180.107 8.80010  14
  -1  -2 -10 188.092 8.66208  14
  -1   2 -10 190.392 8.82165  14
  -1  -2  10 177.822 8.78659  14
   1   2 -10 182.875 8.80234  14
   1  -2 -10 182.551 8.62127  14
  -1   2  10 191.822 8.76168   5
   1   2  10 189.402 8.78395   5
   1  -2 -10 185.057 8.62664   4
   1  -2  10 195.477 8.84589   5
  -1  -2  10 184.608 8.80285   5
   1  -2  10 188.388 8.62609   4
   1  -2  10 189.077 8.72323  13
   1  -2  10 189.558 8.62767   8
  -1  -2  10 196.710 8.67211   8
  -1   2 -10 192.490 8.63977   8
   1   2  10 187.767 8.83521   7
   1   2 -10 192.880 8.67813   8
   1  -2  10 185.211 8.54604   7
  -1  -2 -11 162.917 7.40144   2
   1  -2  11 164.873 7.38408   2
   1  -2 -11 157.183 7.38093   2
  -1  -2  11 157.547 7.39473   2
  -1  -2  11 158.799 7.38305   3
  -1   2 -11 154.849 7.40241   2
  -1   2  11 156.971 7.40812   2
  -1  -2 -11 157.550 7.39404   3
   1  -2  11 159.041 7.39153   3
  -1  -2  11 168.977 7.52290  16
  -1  -2 -11 162.060 7.55944  17
  -1   2 -11 165.404 7.50479  16
   1  -2 -11 163.696 7.57233  17
  -1  -2  11 159.634 7.50100  17
   1  -2 -11 151.870 7.41813  14
   1  -2  11 154.579 7.60696  14
  -1  -2  11 158.841 7.60931  14
   1   2 -11 166.904 7.63564  14
  -1   2 -11 153.773 7.61755  14
  -1   2  11 145.618 7.42123  14
  -1  -2 -11 158.656 7.45800  14
  -1  -2  11 164.986 7.63802   5
   1  -2 -11 161.484 7.40137   4
   1   2  11 162.958 7.59993   5
  -1   2  11 166.156 7.58026   5
   1  -2  11 164.228 7.40209   4
   1  -2  11 162.828 7.65938   5
   1  -2  11 162.921 7.51364  13
  -1  -2 -11 151.181 7.54383   9
   1  -2 -11 162.777 7.54752   9
   1  -2  11 161.710 7.42488   8
  -1  -2  11 165.904 7.46480   8
  -1  -2  11 162.146 7.35340   7
   1  -2  11 158.954 7.34812   7
  -1   2 -11 163.212 7.42557   8
   1   2  11 160.400 7.63685   7
   1   2 -11 165.091 7.46713   8
  -1  -2  12 10.3501 0.77372   3
  -1  -2 -12 9.74655 0.80364   2
  -1  -2 -12 10.8193 0.80168   3
  -1   2  12 10.7761 0.82248   2
   1  -2 -12 9.55037 0.82832   3
   1  -2  12 10.5330 0.78286   2
   1  -2  12 8.46026 0.76061   3
  -1   2 -12 11.0178 0.83703   2
  -1  -2  12 9.59771 0.79510   2
   1  -2 -12 11.4829 0.80546   2
  -1   2 -12 10.8240 1.00089  16
   1  -2  12 9.98886 1.08674  17
   1  -2 -12 10.9111 1.21110  17
  -1  -2 -12 12.3508 1.18904  17
   1   2 -12 10.1015 1.04470  16
  -1  -2  12 10.4710 1.04877  17
  -1  -2 -12 9.93917 0.91344  14
  -1   2  12 7.41112 0.91998  14
   1  -2  12 11.9366 1.21790  14
  -1   2 -12 10.1751 1.10968  14
   1  -2 -12 11.0144 0.89661  14
   1   2 -12 12.2882 1.20477  14
  -1  -2  12 10.2607 1.20635  14
   1  -2 -12 9.95152 0.88664   4
   1  -2  12 10.4606 1.22165   5
  -1   2  12 9.91245 1.11170   5
  -1  -2  12 9.58875 1.19378   5
   1  -2  12 10.3378 0.84498   4
   1   2  12 10.4630 1.10450   5
  -1  -2  12 10.3166 1.02606  13
   1  -2  12 11.5062 1.02051  13
   1  -2  12 9.05811 0.90796   8
  -1  -2 -12 9.20718 1.05828   9
  -1  -2  12 12.2421 1.03134   8
   1  -2 -12 11.6448 1.08953   9
  -1   2 -12 10.5836 0.88150   8
  -1  -2  12 10.7406 0.79932   7
   1   2  12 8.69438 1.18930   7
   1   2 -12 10.0454 0.95065   8
   1  -2  12 8.83581 0.79290   7
  -1  -2  13 21.8218 1.25280   3
  -1  -2 -13 22.4422 1.26947   3
   1  -2  13 21.7449 1.26007   3
  -1  -2  13 20.5302 1.25970   2
  -1  -2 -13 23.0322 1.28027   2
  -1   2  13 20.4428 1.27936   2
  -1   2 -13 21.7567 1.28139   2
   1  -2 -13 21.9428 1.28585   3
   1  -2  13 24.5477 1.26043   2
   1  -2 -13 21.7456 1.25071   2
  -1  -2 -13 24.7576 1.64484  17
   1  -2 -13 22.5529 1.60688  17
   1  -2  13 23.2095 1.57565  17
  -1  -2  13 23.6667 1.51300  17
   1   2 -13 23.4984 1.53057  16
  -1   2 -13 21.1419 1.47591  16
   1  -2 -13 22.1062 1.37483  14
   1   2 -13 21.4877 1.62721  14
   1  -2  13 19.7528 1.64119  14
  -1  -2  13 22.7556 1.65415  14
  -1   2 -13 21.2424 1.61629  14
  -1  -2 -13 22.5380 1.41271  14
  -1   2  13 21.5187 1.43467  14
   1  -2  13 22.8562 1.28234   4
  -1  -2  13 22.2174 1.67916   5
   1  -2  13 26.7735 1.76529   5
  -1   2  13 23.7249 1.62275   5
   1   2  13 22.0097 1.63146   5
   1  -2 -13 22.0349 1.29624   4
   1  -2  13 24.2770 1.48760  13
  -1  -2  13 24.9955 1.50475  13
  -1  -2 -13 24.1371 1.55413   9
  -1  -2  13 25.4367 1.47265   8
   1  -2 -13 23.6054 1.52940   9
   1  -2  13 24.2049 1.40475   8
  -1   2 -13 21.7826 1.35674   8
   1   2  13 22.1509 1.68206   7
   1   2 -13 20.8582 1.39510   8
   1  -2  13 20.7831 1.28644   7
  -1  -2  13 23.7585 1.31009   7
  -1  -2  14 52.0292 2.47696   2
  -1  -2 -14 50.1245 2.47633   2
   1  -2  14 47.6712 2.46724   3
  -1  -2 -14 49.6196 2.47394   3
   1  -2 -14 50.0405 2.49739   3
  -1  -2  14 49.9396 2.45576   3
   1  -2 -14 51.6467 2.46469   2
   1  -2  14 50.6460 2.45331   2
  -1  -2  14 50.0235 2.46173   1
  -1  -2 -14 54.7311 2.81391  17
   1   2 -14 50.5192 2.72947  16
  -1  -2  14 48.8968 2.71889  17
   1  -2  14 49.8228 2.73871  17
  -1   2 -14 54.8312 2.73450  16
   1  -2 -14 47.8567 2.79454  17
   1  -2  14 49.0698 2.85534  14
  -1   2 -14 54.5670 2.89020  14
  -1  -2 -14 49.2607 2.65123  14
  -1   2  14 48.0163 2.64628  14
  -1  -2  14 49.0911 2.84123  14
   1   2 -14 50.9120 2.84653  14
   1  -2 -14 49.7236 2.62696  14
  -1  -2  14 50.2205 2.90135   5
  -1   2  14 49.1761 2.84372   5
   1   2  14 46.3727 2.82963   5
   1  -2 -14 48.5057 2.48198   4
   1  -2  14 53.8577 2.95068   5
   1  -2  14 51.1224 2.47599   4
  -1  -2  14 52.6897 2.70902  13
   1  -2  14 53.8500 2.69072  13
  -1  -2 -14 53.1106 2.74188   9
   1  -2  14 51.9103 2.60426   8
  -1  -2  14 49.5412 2.63991   8
   1  -2 -14 48.8167 2.71214   9
   1   2  14 54.2393 2.88610   7
   1  -2  14 49.7460 2.53253   7
   1   2 -14 51.3488 2.63156   8
  -1   2 -14 53.6240 2.59496   8
  -1  -2  14 52.6816 2.55001   7
  -1  -2  15 4.83900 0.61378   3
   1  -2 -15 5.23248 0.66375   3
   1  -2  15 6.21906 0.63709   3
  -1  -2 -15 7.28019 0.65037   3
   1  -2 -15 4.80230 0.60965   2
   1  -2  15 6.50891 0.61844   2
  -1  -2 -15 6.88656 0.65001   2
  -1  -2 -15 5.35459 0.65647   1
  -1  -2  15 5.35563 0.63931   2
  -1  -2  15 6.18702 0.64280   1
  -1   2 -15 7.19489 0.97690  16
  -1  -2 -15 7.02198 1.17787  17
   1  -2  15 6.53882 1.05617  17
  -1  -2  15 6.52668 1.02412  17
   1   2 -15 10.1284 1.09949  16
   1  -2 -15 5.84392 1.20713  17
   1  -2 -15 6.76779 0.89243  14
   1  -2  15 6.37765 1.19531  14
  -1  -2 -15 5.06928 0.90655  14
   1   2 -15 4.66314 1.11543  14
  -1   2  15 4.62128 0.93762  14
  -1  -2  15 4.03525 1.15826  14
  -1   2 -15 5.67815 1.15473  14
   1  -2  15 6.82113 0.68286   4
   1  -2 -15 5.31094 0.67576   4
   1  -2  15 5.41604 1.26469   5
   1   2  15 7.80345 1.22943   5
  -1  -2  15 7.44229 0.71928   4
  -1   2  15 9.42882 1.23382   5
  -1  -2 -15 6.05981 0.70938   4
  -1  -2  15 7.54523 1.26594   5
   1  -2  15 5.17477 0.95366  13
  -1  -2  15 6.38639 1.00350  13
   1  -2 -15 5.35868 0.95745   9
   1  -2  15 5.77436 0.88127   8
  -1  -2  15 7.20338 0.97189   8
  -1  -2 -15 6.24299 0.96743   9
   1   2 -15 6.98460 0.89776   8
  -1  -2  15 7.90279 0.84063   7
  -1   2 -15 7.71263 0.86963   8
   1  -2  15 5.93666 0.81471   7
   1   2  15 5.83969 1.16669   7
  -1  -2  16 41.3719 1.95345   2
   1  -2 -16 38.2102 1.96474   3
  -1  -2 -16 42.5662 1.96024   2
  -1  -2 -16 36.9656 1.94219   3
  -1  -2  16 37.2750 1.92368   3
   1  -2  16 38.1449 1.93664   3
  -1  -2 -16 37.7316 1.95185   1
  -1  -2  16 35.8859 1.93548   1
   1  -2  16 37.7094 1.92458   2
   1  -2 -16 39.6442 1.94211   2
  -1   2 -16 41.4460 2.29000  16
  -1  -2  16 41.2039 2.31487  17
   1  -2  16 41.4925 2.34881  17
   1   2 -16 44.4256 2.33379  16
  -1  -2 -16 35.0030 2.35697  17
   1  -2 -16 40.3544 2.41408  17
  -1   2  16 34.8036 2.21851  14
   1  -2 -16 40.5889 2.21282  14
  -1  -2 -16 40.9741 2.24814  14
   1   2 -16 40.3907 2.43796  14
   1  -2  16 41.3630 2.48214  14
  -1   2 -16 40.4294 2.46853  14
  -1  -2  16 40.7188 2.52722   5
   1   2  16 37.2213 2.48467   5
   1  -2 -16 39.3088 1.95747   4
  -1  -2  16 40.3398 1.98061   4
  -1  -2 -16 37.1424 1.98026   4
  -1   2  16 40.1176 2.47282   5
   1  -2  16 38.4591 2.54007   5
   1  -2  16 37.7569 1.94954   4
  -1  -2  16 39.7021 2.24484  13
   1  -2  16 36.6951 2.21123  13
   1  -2  16 41.0464 2.15800   8
   1  -2 -16 35.1701 2.23544   9
  -1  -2 -16 40.3411 2.27905   9
  -1  -2  16 37.8708 2.19923   8
   1   2 -16 44.8606 2.19764   8
  -1   2 -16 42.2814 2.13182   8
   1  -2  16 40.5443 2.11163   7
  -1  -2  16 40.6821 2.12203   7
   1   2  16 38.0010 2.47872   7
  -1  -2  17 145.990 6.97096   3
   1  -2  17 148.152 6.97593   3
   1  -2 -17 142.690 6.99175   3
  -1  -2 -17 138.015 6.97625   3
   1  -2 -17 141.669 6.97290   2
  -1  -2 -17 148.488 6.98719   1
  -1  -2 -17 149.309 6.98594   2
  -1  -2  17 138.767 6.96699   1
  -1  -2  17 152.123 6.98186   2
  -1   2 -17 166.985 7.33205  16
   1  -2 -17 159.384 7.38796  17
   1   2 -17 162.502 7.34320  16
  -1  -2  17 169.395 7.38195  17
   1  -2  17 161.160 7.36932  17
  -1  -2 -17 153.155 7.36262  17
  -1   2  17 157.507 7.27273  14
  -1   2 -17 159.188 7.48640  14
  -1  -2 -17 156.600 7.28280  14
   1   2 -17 153.056 7.45772  14
   1  -2 -17 157.340 7.26032  14
  -1   2  17 160.434 7.48830   5
  -1  -2  17 145.417 7.49054   5
   1  -2 -17 157.676 6.99042   4
   1  -2  17 162.472 7.58494   5
  -1  -2 -17 154.726 7.00102   4
   1   2  17 160.681 7.52001   5
  -1  -2  17 158.622 6.99746   4
   1  -2  17 154.579 6.97729   4
  -1  -2  17 152.558 7.25049  13
   1  -2  17 155.640 7.24919  13
   1  -2  17 154.782 7.16309   8
  -1  -2 -17 164.593 7.32274   9
   1  -2 -17 153.679 7.27906   9
  -1  -2  17 168.106 7.22813   8
   1  -2  17 161.772 7.16286   7
  -1  -2  17 164.175 7.16522   7
   1   2  17 157.409 7.48007   7
  -1   2 -17 160.472 7.16615   8
   1   2 -17 159.359 7.20917   8
   1  -2  18 62.6874 3.11369   3
  -1  -2  18 61.6380 3.11961   3
   1  -2 -18 65.8630 3.14398   3
  -1  -2 -18 63.1991 3.13214   3
  -1  -2 -18 60.8794 3.13567   1
   1  -2  18 68.6578 3.12584   1
  -1  -2  18 62.7647 3.12135   1
   1  -2  18 64.8478 3.13233   1
   1  -2 -18 62.6325 3.14226   1
  -1  -2  18 65.8924 3.12227   2
  -1  -2 -18 62.5709 3.12760   2
   1  -2 -18 69.7097 3.66373  17
  -1  -2  18 70.9217 3.61994  17
  -1  -2 -18 72.0078 3.67843  17
   1  -2  18 74.6711 3.65642  17
   1   2 -18 73.4070 3.60399  16
  -1   2 -18 75.9066 3.59325  16
  -1   2  18 64.9656 3.49673  14
  -1  -2 -18 71.7071 3.54569  14
   1   2 -18 67.9533 3.72533  14
   1  -2 -18 69.5099 3.50590  14
  -1   2 -18 78.3603 3.80649  14
  -1  -2  18 71.4756 3.14172   4
  -1  -2  18 71.6308 3.84483   5
   1   2  18 66.2729 3.80357   5
   1  -2 -18 67.5601 3.14201   4
  -1   2  18 75.8982 3.83920   5
   1  -2  18 75.4985 3.90939   5
   1  -2  18 66.9617 3.12323   4
  -1  -2 -18 68.5614 3.14916   4
   1  -2  18 64.8582 3.46891  13
  -1  -2  18 69.9350 3.49372  13
  -1  -2  18 69.9855 3.44718   8
   1  -2 -18 69.2257 3.51305   9
  -1  -2 -18 70.5824 3.53374   9
   1  -2  18 67.0363 3.36898   8
  -1  -2  18 70.7708 3.39027   7
   1   2 -18 74.5154 3.43336   8
   1  -2  18 67.8776 3.37451   7
  -1   2 -18 71.7905 3.39435   8
   1   2  18 69.8647 3.75215   7
   1  -2 -19 80.2687 3.68752   3
  -1  -2 -19 72.2428 3.68224   3
   1  -2  19 70.6786 3.65399   3
   1  -2 -19 82.1027 3.69744   1
   1  -2 -19 77.8537 3.69174   1
   1  -2  19 72.6062 3.65412   1
  -1  -2  19 73.1481 3.66241   2
  -1  -2 -19 78.0429 3.67804   2
  -1  -2 -19 75.1981 3.68273   1
  -1  -2  19 75.2984 3.66413   1
   1  -2  19 68.9514 3.66177   1
  -1  -2  19 98.6137 4.29278  17
   1  -2  19 103.633 4.33869  17
   1  -2 -19 93.2917 4.29670  17
   1   2 -19 98.6989 4.25012  16
  -1  -2 -19 97.5375 4.33191  17
  -1   2 -19 97.4244 4.21104  16
   1   2 -19 87.7728 4.36636  14
  -1   2  19 86.4419 4.13725  14
   1  -2 -19 90.7575 4.13632  14
  -1  -2 -19 92.1897 4.16761  14
  -1   2 -19 87.6118 4.37307  14
  -1  -2  19 98.5436 4.56355   5
  -1  -2  19 71.7521 3.66617   3
   1  -2 -19 79.0187 3.68527   4
   1  -2  19 110.387 4.67654   5
   1  -2  19 69.8594 3.66112   4
  -1  -2  19 85.7008 3.67785   4
   1   2  19 91.5585 4.48028   5
  -1   2  19 95.9919 4.46494   5
  -1  -2 -19 85.0053 3.69052   4
  -1  -2  19 86.0014 4.08688  13
   1  -2  19 95.1723 4.11561  13
  -1  -2  19 90.3199 4.03374   8
   1  -2 -19 93.5503 4.14640   9
  -1  -2 -19 91.2373 4.16367   9
   1   2 -19 98.5485 4.05953   8
   1   2  19 101.767 4.46307   7
  -1   2 -19 104.693 4.02291   8
   1  -2  19 93.5226 4.01332   7
  -1  -2  19 91.7938 4.01022   7
   1   2 -20 93.6737 3.72114  16
   1  -2  20 104.838 3.85684  17
   1  -2 -20 101.902 3.86054  17
  -1  -2  20 98.4169 3.81649  17
  -1   2 -20 101.911 3.72467  16
   1   2 -20 88.6355 3.88712  14
  -1   2 -20 101.165 3.99360  14
  -1  -2 -20 87.0637 3.63851  14
  -1   2  20 88.3998 3.64238  14
   1  -2 -20 97.8741 3.65369  14
  -1  -2  20 104.803 4.18870   5
  -1   2  20 90.9186 4.00321   5
   1   2  20 93.0127 4.07020   5
   1  -2  20 98.5779 4.17199   5
   1  -2  20 88.9735 3.55856  13
  -1  -2  20 98.3972 3.59864  13
  -1  -2 -20 91.4792 3.62241   9
   1  -2 -20 98.1147 3.62164   9
  -1   2  20 95.6668 3.94080   7
   1   2 -20 101.874 3.53792   8
  -1  -2  20 96.8645 3.51116   7
  -1   2 -20 99.8332 3.45028   8
   1   2  20 103.725 4.01251   7
   1  -2  20 94.0107 3.47879   7
   1   2 -21 5.02466 1.31089  16
  -1   2 -21 5.28045 1.31697  16
  -1   2  21 5.56957 1.63620  17
   1  -2  21 3.07370 1.39784  17
  -1  -2  21 3.78477 1.44930  17
   1  -2 -21 6.28095 1.59564  17
   1  -2 -21 3.38611 1.23369  14
   1   2 -21 1.56961 1.41841  14
  -1  -2 -21 3.11085 1.24836  14
  -1   2 -21 4.95159 1.47410  14
  -1   2  21 2.70354 1.31328  14
  -1  -2  21 3.58582 1.67983   5
   1   2  21 3.27759 1.71818   5
   1  -2  21 2.60351 1.72405   5
  -1   2  21 2.83138 1.63556   5
   1  -2  21 3.87612 1.10456  13
  -1  -2  21 2.59470 1.15971  13
   1  -2 -21 2.78680 1.19015   8
  -1  -2 -21 3.40686 1.22576   9
   1  -2 -21 3.46146 1.19715   9
   1   2 -21 3.40467 1.11860   8
  -1   2  21 3.60868 1.64034   7
   1   2  21 2.41344 1.56763   7
  -1  -2  21 5.24780 1.13801   7
  -1   2 -21 4.48562 1.05284   8
   1  -2  21 3.72551 1.11529   7
  -1   2 -22 31.2646 2.08552  16
   1   2 -22 29.9978 2.13175  16
  -1  -2  22 26.0532 2.18560  17
   1  -2  22 27.2534 2.15713  17
  -1   2  22 30.4982 2.37000  17
  -1   2 -22 27.9907 2.26902  14
   1   2 -22 24.5854 2.22734  14
  -1  -2 -22 21.8313 1.99996  14
   1  -2 -22 24.4586 2.01378  14
  -1  -2  22 27.8369 2.53099   5
  -1   2  22 26.1085 2.44477   5
   1   2  22 28.5642 2.47290   5
   1  -2  22 27.4660 2.57071   5
  -1  -2  22 25.7075 1.92691  13
   1  -2  22 27.6753 1.95934  13
   1  -2 -22 23.2625 1.91552   9
   1  -2 -22 23.3395 1.98098   8
  -1  -2 -22 25.7865 1.97081   8
  -1  -2 -22 22.8618 1.91377   9
   1   2 -22 28.7386 1.86132   8
  -1  -2  22 23.8932 1.87362   7
  -1   2  22 23.3089 2.30312   7
  -1   2 -22 29.2344 1.80710   8
   1   2  22 27.5880 2.40640   7
   1  -2  22 27.0219 1.89694   7
  -1  -2  23 93.0328 4.82747  17
   1  -2  23 103.250 4.91285  17
  -1   2  23 88.8278 4.95914  17
  -1   2 -23 92.9249 4.72204  16
   1   2 -23 96.3649 4.77685  16
  -1   2 -23 77.7352 4.84362  14
   1  -2 -23 84.7613 4.65637  14
   1   2 -23 84.5336 4.87295  14
  -1  -2 -23 89.0132 4.72318  14
   1   2  23 95.6464 5.11121   5
  -1   2  23 92.3226 5.05962   5
   1  -2  23 84.9804 5.15530   5
  -1  -2  23 97.8255 5.18452   5
  -1  -2  23 82.1003 4.53366  13
   1  -2  23 79.7909 4.54182  13
   1  -2 -23 87.6318 4.56471   9
  -1  -2 -23 93.1615 4.61823   9
  -1  -2 -23 84.6206 4.61527   8
   1  -2 -23 93.1389 4.68707   8
   1   2 -23 89.1691 4.51080   8
   1  -2  23 85.3491 4.49828   7
  -1  -2  23 90.3848 4.54643   7
  -1   2  23 85.1975 4.90098   7
  -1   2 -23 90.2885 4.46124   8
   1   2  23 96.2737 4.95557   7
   1  -2  24 22.6191 2.12072  17
  -1   2  24 21.6896 2.35016  17
   1   2 -24 21.2425 1.98258  16
  -1  -2  24 21.7167 2.17805  17
  -1   2 -24 17.7943 1.88234  16
  -1  -2 -24 18.5847 1.88041  14
   1  -2 -24 24.4365 1.93070  14
  -1   2 -24 18.3824 2.15930  14
   1   2 -24 16.1626 2.15953  14
  -1  -2  24 18.4821 2.44907   5
   1  -2  24 20.9717 2.53460   5
  -1   2  24 18.4885 2.29111   5
   1   2  24 17.3937 2.36157   5
   1  -2  24 20.7225 1.78782  13
  -1  -2  24 20.8962 1.76908  13
   1  -2 -24 19.2170 1.92212   8
  -1  -2 -24 21.5723 1.86670   8
  -1  -2 -24 19.2300 1.75037   9
   1  -2 -24 22.9235 1.78483   9
   1   2  24 21.2329 2.27040   7
  -1   2 -24 17.6129 1.62535   8
   1   2 -24 21.4781 1.75246   8
  -1   2  24 18.3995 2.19908   7
  -1  -2  24 17.3705 1.72953   7
   1  -2  24 18.7045 1.73263   7
  -1  -2  25 5.13961 1.73022  17
  -1   2  25 6.86444 1.96228  17
  -1   2 -25 3.74466 1.45803  16
   1  -2  25 7.69225 1.81852  17
   1   2 -25 5.98687 1.54817  16
   1   2 -25 3.50466 1.70686  14
  -1  -2 -25 5.72332 1.46421  14
   1  -2 -25 1.73018 1.46286  14
  -1   2 -25 4.67915 1.76370  14
  -1   2  25 2.06222 1.99156   5
   1  -2  25 3.17248 2.04055   5
  -1  -2  25 1.10261 2.02059   5
   1   2  25 3.60174 1.98244   5
   1  -2  25 3.46930 1.32314  13
   1  -2 -25 2.48098 1.47919   8
  -1  -2 -25 0.48566 1.41058   8
   1  -2 -25 3.43168 1.32618   9
  -1  -2 -25 4.95158 1.38200   9
  -1  -2  25 2.13639 1.40198   7
   1   2  25 3.83815 1.83147   7
  -1   2  25 2.27263 1.83813   7
   1  -2  25 3.12986 1.39745   7
  -1   2 -25 5.29459 1.24899   8
   1   2 -25 4.22205 1.29237   8
   1  -2  26 7.70185 1.93094  17
  -1  -2  26 9.08766 1.89680  17
  -1   2  26 8.33006 2.05391  17
  -1   2 -26 6.44770 1.58120  16
   1   2 -26 4.67778 1.55568  16
  -1  -2  26 9.48170 2.25838   5
   1  -2  26 9.01561 2.28110   5
  -1   2  26 6.06153 2.17485   5
   1   2  26 4.44714 2.08654   5
  -1   2 -26 9.13207 1.93933  14
  -1  -2 -26 7.12394 1.59949  14
   1   2 -26 5.16400 1.81568  14
   1  -2 -26 5.00414 1.57159  14
  -1  -2 -26 7.37855 1.61565   8
   1  -2 -26 7.64099 1.57543   8
   1  -2 -26 5.55220 1.37760   9
  -1  -2 -26 6.74092 1.43915   9
  -1   2  26 4.88058 1.96730   7
  -1   2 -26 6.37596 1.32636   8
   1   2  26 8.83256 2.01697   7
  -1  -2  26 6.48028 1.47246   7
   1   2 -26 5.89111 1.36347   8
   1  -2  26 7.41438 1.49464   7
  -1   2  27 1.20792 1.98129  17
  -1   2 -27 2.02882 1.54991  16
   1  -2  27-0.35746 1.81294  17
   1   2 -27 0.48546 1.51176  16
  -1  -2  27 0.52815 1.78573  17
   1   2  27 0.93071 2.14256   5
  -1  -2  27-1.20868 2.18839   5
  -1   2  27-0.68086 2.12454   5
   1  -2  27-2.71684 2.26954   5
   1  -2 -27-1.01326 1.50577  14
  -1  -2 -27-0.30246 1.48286  14
  -1   2 -27 0.80436 1.79264  14
   1   2 -27-0.39582 1.76428  14
  -1  -2 -27-2.17877 1.53250   8
  -1  -2 -27-0.66487 1.35107   9
   1  -2 -27 2.40778 1.30948   9
   1  -2 -27 0.41418 1.56462   8
  -1   2 -27 0.36984 1.20283   8
  -1   2  27 1.30559 1.86226   7
  -1  -2  27 1.05016 1.37330   7
   1   2  27 0.55746 1.92343   7
   1   2 -27 1.15126 1.33995   8
   1  -2  27 0.82062 1.37577   7
  -1   2 -28-0.16207 1.54784  16
  -1   2  28 1.25699 2.11049  17
  -1  -2  28-0.36806 1.94877  17
   1   2 -28-0.84011 1.60155  16
   1  -2  28-2.05099 1.88167  17
   1   2  28-2.18757 2.35696   5
   1  -2  28-2.83537 2.39348   5
  -1   2  28-2.84750 2.33119   5
  -1  -2  28-2.52544 2.39280   5
   1  -2 -28-0.90282 1.55523  14
   1   2 -28-1.84243 1.93587  14
  -1  -2 -28 1.25521 1.60816  14
  -1   2 -28-2.70218 1.92225  14
  -1  -2 -28-0.88589 1.39017   9
   1  -2 -28 0.52142 1.31801   9
  -1  -2 -28 0.78989 1.54488   8
   1  -2 -28 2.11715 1.67956   8
   1  -2  28-1.69368 1.51484   7
   1   2  28-0.38271 2.01988   7
  -1  -2  28-0.10840 1.46270   7
  -1   2 -28-1.42855 1.27514   8
   1   2 -28-0.32282 1.37500   8
  -1   2  28-1.15362 2.02632   7
   1   2 -29 16.1833 2.06418  16
  -1  -2  29 14.7649 2.34732  17
  -1   2 -29 12.1090 1.91042  16
   1  -2  29 14.5768 2.26480  17
  -1   2  29 12.8387 2.47940  17
  -1  -2  29 8.42681 2.70281   5
   1   2  29 14.1874 2.76181   5
  -1   2  29 12.6321 2.64163   5
   1  -2  29 11.2716 2.60437   5
   1  -2 -29 12.1596 1.92749  14
   1   2 -29 11.8359 2.23813  14
  -1   2 -29 14.1617 2.29508  14
  -1  -2 -29 14.2856 2.00979  14
   1  -2 -29 10.7869 1.60194   9
  -1  -2 -29 15.4324 1.93459   8
   1  -2 -29 14.3768 1.99615   8
  -1  -2 -29 10.6864 1.69078   9
   1   2 -29 15.4733 1.75589   8
   1  -2  29 11.2168 1.78540   7
  -1   2 -29 11.5376 1.58728   8
  -1   2  29 9.88967 2.29028   7
  -1  -2  29 11.0683 1.75650   7
   1   2  29 8.65818 2.39387   7
   1   2 -30 1.08067 1.76933  16
  -1   2  30 0.67594 2.31671  17
   1  -2  30-1.21177 2.15863  17
  -1  -2  30 2.19265 2.06329  17
  -1   2 -30 0.34806 1.71901  16
   1  -2  30 0.83710 2.50408   5
  -1  -2  30-1.09639 2.53975   5
   1   2  30-1.05195 2.46683   5
  -1   2  30-1.03277 2.39238   5
   1  -2 -30-0.96686 1.74099  14
   1   2 -30-2.17551 2.09344  14
  -1  -2 -30 0.33479 1.78641  14
  -1   2 -30-0.22112 2.08247  14
   1  -2 -30 0.72188 1.36113   9
   1  -2 -30-1.31583 1.76118   8
  -1  -2 -30-2.71943 1.46180   9
  -1  -2 -30-0.27244 1.62679   8
  -1   2  30-0.40674 2.20718   7
   1   2 -30 0.34000 1.44627   8
  -1  -2  30 0.45911 1.59751   7
   1  -2  30-0.78127 1.58160   7
  -1   2 -30 0.70087 1.37041   8
   1   2  30-1.41298 2.19731   7
  -1   2 -31-2.52138 1.78883  16
   1   2  31-0.46117 2.40662  17
   1  -2  31-1.46610 2.22829  17
  -1  -2  31 3.72369 2.15564  17
   1   2 -31 0.18588 1.84960  16
  -1   2  31-2.33329 2.38719  17
   1   2  31-1.36602 2.62910   5
  -1  -2  31-2.84901 2.63999   5
   1  -2  31-1.44829 2.70615   5
  -1   2  31-3.49254 2.74391   5
  -1  -2 -31-2.24351 1.91504  14
   1  -2 -31 1.66212 1.81496  14
  -1   2 -31-1.13769 2.17710  14
   1   2 -31-4.47760 2.30215  14
  -1  -2 -31 1.93278 1.74849   8
   1  -2 -31-0.89293 1.78633   8
   1  -2 -31-1.92575 1.51677   9
  -1  -2 -31 0.96411 1.46784   9
  -1   2 -31 0.81750 1.38829   8
   1   2 -31 0.11585 1.50582   8
  -1   2  31-0.62519 2.32238   7
   1   2  31-1.44661 2.31287   7
   1   2 -32 0.95955 1.94657  16
  -1  -2  32 0.85700 2.24321  17
   1  -2 -32-2.75297 2.04553  16
   1  -2  32-0.21675 2.24353  17
  -1   2  32 1.20690 2.39714  17
   1   2  32 1.42702 2.46587  17
  -1   2 -32 0.74277 1.91249  16
  -1  -2  32-3.54721 2.83351   5
   1  -2  32 2.39322 2.85646   5
   1   2  32-0.84918 2.93957   5
  -1   2  32 0.27870 2.73271   5
   1   2 -32 1.83936 2.18684  14
  -1  -2 -32 1.59686 1.91687  14
   1  -2 -32 3.92755 1.91096  14
  -1   2 -32-0.93448 2.23940  14
  -1  -2 -32-0.94527 1.45507   9
  -1  -2 -32 1.94779 1.77538   8
   1  -2 -32-3.45710 1.95735   8
   1  -2 -32-2.56136 1.55798   9
   1   2  32-1.05686 2.48629   7
  -1   2 -32 2.69375 1.52412   8
   1   2 -32-1.18164 1.64908   8
  -1   2  32 0.21336 2.48380   7
  -1  -2 -33 1.72303 2.02453  16
   1   2 -33-1.38076 2.14156  16
   1   2  33-3.19040 2.76117  17
   1  -2 -33 2.18063 2.15007  16
   1  -2  33-2.91160 2.57978  17
  -1  -2  33 2.43709 2.41530  17
  -1   2 -33 1.14703 2.05067  16
  -1   2  33-1.49195 2.80150  17
  -1   2  33-11.2661 3.68460   5
   1   2  33-13.1754 3.81102   5
   1  -2  33-13.6067 3.84389   5
  -1  -2  33-10.4009 3.79814   5
  -1   2 -33-5.98807 2.64549  14
  -1  -2 -33-2.90860 2.26732  14
   1   2 -33-6.36577 2.55443  14
   1  -2 -33-4.20482 2.25654  14
  -1  -2 -33-5.92144 1.81382   9
  -1  -2 -33 2.09348 1.86533   8
   1  -2 -33 1.66154 1.96936   8
  -1   2 -33 2.10146 1.53737   8
   1   2 -33 0.24039 1.67652   8
   1   2  33-11.0134 3.20542   7
  -1   2  33-11.5597 3.25300   7
   1  -2 -34 2.46183 2.11310  16
  -1  -2 -34 4.65097 2.22829  16
   1  -2  34 4.16085 2.52055  17
   1   2  34 5.06517 2.71433  17
   1   2 -34 4.85861 2.19637  16
  -1   2  34 5.38364 2.77697  17
  -1  -2  34 9.82731 2.61555  17
  -1   2 -34 1.57106 2.17881  16
   1   2  34 6.04925 3.24902   5
  -1   2  34 2.38894 3.05119   5
  -1  -2  34 2.52999 3.03814   5
   1  -2  34 6.06500 3.12485   5
   1  -2 -34 4.54844 2.05725   8
  -1  -2 -34 7.82828 1.99805   8
  -1  -2 -34 4.08895 2.10136  14
   1  -2 -34 6.27320 2.06336  14
   1   2 -34 7.48046 2.50994  14
  -1   2 -34 7.10650 2.57361  14
  -1   2  34-0.44447 2.62183   7
   1   2  34 2.19811 2.57681   7
   1   2 -34 2.30651 1.76042   8
  -1   2 -34 4.44875 1.68133   8
  -1  -2 -35 30.1347 2.91322  14
   1   2 -35 32.6642 3.13548  16
  -1   2 -35 30.2810 3.03665  16
  -1  -2  35 26.5863 3.31933  17
  -1  -2 -35 26.8269 2.69733   8
   1  -2 -35 30.3909 2.89072   8
  -1   2  35 20.7617 3.25180   7
   1   2 -35 30.1682 2.53841   8
   1   2  35 24.3541 3.31393   7
  -1  -2 -36 3.89552 2.05970   8
   1  -2 -36 4.71687 2.14594   8
  -1   2  36-0.68763 2.85818   7
   1   2  36-4.07929 2.86441   7
   1  -2 -37 1.05907 2.17825   8
   1  -3   0-0.37054 0.74938   2
  -1  -3   0 0.60635 0.76104   3
  -1  -3   0-0.06366 0.77618   2
   1   3   0 0.34327 0.70830   2
  -1   3   0-0.54192 0.67276   2
  -1  -3   0-0.48346 0.58738  17
   1  -3   0 1.19305 0.75886  17
   1  -3   0 0.15622 0.50080  14
  -1  -3   0 0.40970 0.55642  14
  -1   3   0-0.56471 0.68446  13
  -1  -3   0 0.73858 0.52873  10
   1   3   0 0.46344 0.73461  11
   1  -3   0 0.05868 0.39484  10
  -1   3   0-0.22972 0.65088  11
   1  -3   0 0.56924 0.74596  11
   1  -3   0 0.17487 0.64115   9
  -1  -3   0 0.35381 0.67656   9
   1   3   0 0.41344 0.61322   7
  -1  -3  -1 16.1141 1.22251   2
  -1  -3  -1 16.2307 1.21000   3
  -1  -3   1 16.8153 1.21042   3
   1   3   1 14.3604 1.16302   2
  -1   3  -1 17.2467 1.19337   2
   1   3  -1 14.7458 1.15812   2
  -1   3   1 15.1922 1.16855   2
   1  -3   1 18.0272 1.22331   2
   1  -3  -1 16.4270 1.22961   2
  -1  -3   1 15.7144 1.23273   2
   1  -3  -1 14.8601 1.15596  17
  -1  -3   1 14.7495 1.00925  17
  -1  -3  -1 16.0447 1.05130  17
  -1   3  -1 16.9085 1.17381  13
   1  -3  -1 15.2138 0.92386  14
  -1  -3   1 15.3834 1.06137  14
  -1   3  -1 16.1971 1.20146  15
  -1  -3   1 17.6945 1.25385  13
  -1   3   1 17.1245 1.24377  13
   1  -3   1 20.2275 1.05131  14
  -1  -3   1 15.1309 0.84779   5
   1  -3  -1 15.1926 1.18128  11
   1   3   1 15.4671 1.19376  11
   1   3  -1 18.4738 1.22694  11
  -1  -3   1 15.9240 1.02529  10
  -1   3  -1 17.3974 1.15991  11
   1  -3   1 15.8865 1.23744  11
  -1   3   1 16.9582 1.15520  11
  -1  -3  -1 16.6534 1.16531   9
  -1  -3   1 16.3197 1.12844   9
   1  -3  -1 16.4888 1.15939   9
   1  -3   1 14.5553 1.10992   9
   1   3  -1 16.8003 1.03487   7
   1  -3   1 13.7678 0.89467   6
   1   3   1 18.4934 1.11522   7
  -1   3   2 20.7683 1.33180   2
  -1  -3   2 19.3946 1.32342   3
  -1  -3   2 20.2795 1.37597   2
   1   3   2 21.1048 1.33188   2
   1  -3   2 19.9265 1.35703   2
   1  -3  -2 21.4365 1.33224  17
  -1  -3  -2 19.6209 1.20399  17
   1  -3  -2 19.2869 1.04423  14
  -1   3  -2 18.9033 1.32748  15
  -1   3  -2 18.7141 1.35424  13
  -1   3  -2 18.8915 1.20867  14
   1  -3   2 20.7975 1.23265  14
   1   3  -2 20.0682 1.39151  15
  -1  -3   2 20.2498 1.40506  13
  -1  -3   2 18.8350 1.24361  14
   1   3  -2 19.5324 1.31829  13
  -1  -3   2 20.0241 1.07163   5
  -1   3   2 19.0256 1.27856  11
   1   3   2 17.8196 1.32254  11
   1   3   2 21.6349 1.13851  10
   1   3  -2 22.1345 1.38416  11
  -1  -3  -2 19.8563 1.33628   9
   1  -3  -2 19.7974 1.30757   9
   1  -3   2 19.1688 1.27344   9
  -1  -3   2 18.6247 1.23143   9
   1   3  -2 18.9151 1.12918   7
   1   3   2 21.4212 1.30539   7
  -1  -3   3 294.052 13.4151   3
  -1   3   3 288.141 13.4414   2
   1   3   3 285.978 13.4428   2
   1  -3   3 282.524 13.4189   2
  -1  -3   3 292.722 13.4362   2
   1   3   3 295.931 13.3518  17
   1  -3  -3 295.127 13.3767  17
  -1  -3  -3 296.467 13.3241  17
   1  -3  -3 297.637 13.2171  14
  -1  -3   3 288.335 13.4438  13
  -1   3  -3 292.540 13.4360  15
   1  -3   3 288.035 13.3631  14
   1   3  -3 299.394 13.4631  15
  -1   3  -3 285.263 13.3640  14
  -1  -3   3 291.384 13.3783  14
   1  -3   3 293.099 13.4504  13
  -1   3  -3 297.262 13.4579  13
  -1  -3   3 285.228 13.2812   5
   1   3  -3 281.378 13.4317  13
  -1   3   3 283.306 13.3731  11
  -1  -3  -3 293.549 13.2665  12
   1   3   3 302.751 13.4358  11
   1   3   3 287.732 13.2685  10
   1   3  -3 295.217 13.4653  11
   1  -3  -3 294.272 13.4468   9
  -1  -3  -3 293.857 13.4444   9
   1  -3   3 279.924 13.3513   9
  -1  -3   3 285.480 13.3578   9
   1   3  -3 297.886 13.2587   7
   1  -3   3 292.811 13.2993   5
   1   3   3 298.684 13.4091   7
  -1  -3   4 134.008 6.41751   2
  -1  -3   4 140.013 6.41010   3
   1   3   4 130.196 6.41684   2
  -1   3   4 133.064 6.42164   2
   1  -3   4 123.259 6.39325   2
   1  -3   4 132.422 6.34100  16
  -1   3   4 136.119 6.40411  17
   1  -3  -4 140.033 6.38202  17
  -1  -3  -4 134.095 6.32258  17
   1   3   4 140.343 6.36493  17
  -1  -3   4 135.098 6.37506  16
  -1  -3   4 134.080 6.43508  13
  -1   3  -4 131.010 6.37202  14
  -1   3  -4 138.216 6.44608  13
   1   3  -4 143.290 6.46267  15
  -1  -3   4 131.825 6.38250  14
   1  -3   4 136.430 6.37653  14
  -1   3  -4 146.226 6.45036  15
   1  -3   4 135.780 6.44100  13
  -1   3   4 134.729 6.20464   5
  -1  -3   4 135.893 6.29644   5
   1   3   4 137.719 6.41091  11
  -1  -3  -4 144.249 6.25580  12
   1   3  -4 139.187 6.43615  13
  -1   3   4 127.488 6.34851  11
  -1  -3  -4 142.649 6.46286   9
   1  -3   4 130.100 6.31995   9
   1  -3  -4 136.539 6.44835   9
  -1  -3   4 136.004 6.32297   9
   1  -3   4 138.480 6.31988   5
   1   3  -4 134.001 6.19821   7
  -1   3   5 325.929 15.0195   2
   1  -3   5 315.570 14.9925   2
  -1  -3   5 326.902 14.9836   3
   1   3   5 324.414 15.0211   2
  -1  -3   5 322.900 15.0033   2
   1  -3  -5 331.640 14.9723  17
  -1  -3  -5 327.732 14.9344  17
   1  -3   5 341.497 14.9458  16
  -1  -3   5 340.267 14.9761  16
   1   3   5 344.874 14.9761  17
  -1   3   5 329.595 15.0030  17
  -1  -3   5 328.598 15.0294  13
   1  -3   5 326.363 14.9902  14
  -1   3  -5 323.646 14.9979  14
   1   3  -5 345.116 15.0602  15
  -1  -3   5 311.311 14.9841  14
  -1  -3   5 329.418 14.9247   5
  -1   3   5 327.227 14.8436   5
   1  -3   5 334.273 14.9490   5
   1   3  -5 325.082 15.0214  13
  -1   3   5 323.637 14.9481  11
  -1   3  -5 325.122 15.0327  13
   1  -3  -5 316.268 15.0392   9
  -1  -3  -5 311.735 15.0397   9
  -1  -3   5 317.866 14.9013   9
   1  -3   5 314.834 14.8984   9
  -1  -3   5 332.830 14.9604   8
   1  -3   6 93.0497 4.71532   2
   1  -3  -6 97.2490 4.72503   2
  -1  -3   6 101.473 4.71719   3
  -1  -3  -6 97.6499 4.72668   3
  -1  -3  -6 98.3305 4.73757   2
   1   3   6 95.6353 4.73753   2
  -1   3  -6 100.006 4.73824   2
   1   3  -6 98.3874 4.73829   2
  -1  -3   6 96.4253 4.73382   2
  -1   3   6 96.6400 4.73422   2
   1   3   6 102.481 4.73828  17
  -1   3   6 102.568 4.77303  17
  -1  -3   6 102.981 4.71022  16
   1  -3   6 103.819 4.68035  16
  -1  -3  -6 95.2798 4.68128  17
   1  -3  -6 103.117 4.73437  17
  -1  -3   6 95.6992 4.76894  13
   1  -3   6 94.4414 4.74371  14
  -1   3  -6 97.5808 4.74068  14
  -1  -3   6 94.4293 4.74470  14
  -1  -3   6 99.3359 4.68913   5
   1  -3   6 88.1353 4.69416   5
  -1   3   6 100.525 4.59115   5
  -1   3  -6 97.9462 4.75675  13
   1   3  -6 103.099 4.76781  13
  -1   3   6 99.5605 4.54419  12
  -1   3   6 94.4259 4.66866  11
   1  -3  -6 97.2208 4.79149   9
  -1  -3   6 93.5051 4.59308   9
  -1  -3  -6 94.0767 4.79536   9
   1  -3   6 99.0967 4.59373   9
   1  -3   6 98.1835 4.66401   8
  -1  -3   6 95.4868 4.67707   8
   1   3   6 101.499 4.61816   5
  -1  -3   7 41.2752 2.32962   2
  -1  -3   7 46.0310 2.32050   3
  -1   3   7 43.9182 2.34775   2
   1   3  -7 46.5495 2.35111   2
  -1   3  -7 44.4747 2.34101   2
   1   3   7 44.5344 2.35667   2
  -1  -3  -7 46.1910 2.35933   2
   1  -3  -7 45.3445 2.32722   2
  -1  -3  -7 46.7857 2.35568   3
   1  -3   7 42.3832 2.32006   2
   1  -3  -7 43.3317 2.36931  17
  -1  -3   7 44.2267 2.32968  16
   1  -3   7 44.8101 2.29212  16
  -1   3   7 41.8066 2.42059  17
   1   3   7 48.2130 2.40168  17
  -1  -3  -7 43.6586 2.33739  17
  -1  -3   7 42.4726 2.38030  14
   1  -3   7 41.3924 2.38126  14
  -1  -3   7 42.7342 2.39057  13
   1  -3  -7 42.7011 2.05599  14
  -1   3   7 44.8864 2.22512   5
  -1  -3   7 42.5249 2.30760   5
   1  -3   7 45.2991 2.36699   5
   1   3   7 42.6574 2.20924  12
   1   3  -7 46.8498 2.38304  13
  -1  -3   7 44.5885 2.48120  11
  -1   3   7 45.1119 2.15834  12
  -1   3  -7 42.1056 2.35266  13
   1  -3   7 45.3392 2.16928   9
  -1  -3   7 43.7966 2.15279   9
   1  -3  -7 39.7247 2.39681   9
  -1  -3  -7 44.2077 2.42587   9
  -1  -3   7 45.3956 2.30620   8
   1  -3   7 39.8053 2.25121   8
   1   3   7 41.1627 2.24740   5
  -1  -3  -8-0.24451 0.72316   3
  -1   3   8 1.01725 0.75397   2
  -1  -3   8-0.40910 0.64332   3
   1  -3  -8-0.17993 0.75992   2
   1   3   8 0.88786 0.72360   2
  -1  -3   8 0.43390 0.71638   2
  -1  -3  -8 0.88019 0.75869   2
   1  -3   8 0.41592 0.69218   2
   1   3  -8-0.13669 0.68653   2
  -1   3  -8 0.06721 0.69729   2
  -1   3   8 1.02852 0.96034  17
  -1  -3   8 0.72682 0.74417  16
   1  -3  -8 0.73598 0.93410  17
   1   3   8 0.85899 0.88860  17
   1  -3   8 0.10854 0.71087  16
  -1  -3  -8 0.18346 0.81408  17
  -1  -3  -8 0.22015 0.50570  14
   1  -3   8 0.07652 0.83589  14
  -1  -3   8 0.07747 0.81549  14
   1  -3  -8 1.03750 0.37632  14
  -1   3   8 0.25174 0.65753   5
  -1  -3   8 0.48187 0.76421   5
   1  -3   8 0.88425 0.79166   5
   1   3   8 1.81623 0.73786   5
  -1   3  -8 0.60844 0.72668  13
  -1  -3   8 0.52454 0.93329  11
  -1   3   8 0.88440 0.56914  12
   1   3   8 0.71781 0.64572  12
   1  -3   8 0.47157 0.46385   9
  -1  -3   8 0.96497 0.43637   9
  -1  -3   8 0.92135 0.70992   8
   1  -3   8 1.17512 0.69492   8
   1  -3  -9 8.17187 0.91016   2
  -1  -3  -9 10.2064 0.96847   3
   1  -3   9 7.23203 0.86693   2
  -1   3  -9 8.83853 0.91308   2
   1   3   9 8.91424 0.91251   2
  -1  -3   9 9.90265 0.95340   2
  -1   3   9 7.84510 0.88265   2
  -1  -3  -9 9.83741 0.95078   2
  -1  -3   9 9.08169 0.87856   3
   1   3   9 9.74201 1.08528  17
  -1  -3   9 9.50448 0.97731  16
   1  -3  -9 8.47741 1.10821  17
   1  -3   9 7.81951 0.92885  16
  -1   3   9 8.09324 1.17337  17
  -1  -3  -9 8.12243 1.03995  17
   1   3  -9 10.5082 1.08949  16
  -1  -3   9 7.70444 1.03785  14
   1  -3  -9 9.20996 0.65149  14
   1  -3   9 7.72655 1.02750  14
  -1   3  -9 10.7912 1.02321  16
  -1  -3  -9 9.17077 0.75697  14
  -1  -3   9 9.80738 1.12655  15
   1  -3   9 9.25103 1.07278   5
  -1   3   9 7.62922 0.88802   5
  -1  -3   9 9.93309 1.04887   5
   1   3   9 9.38958 0.97840   5
   1   3   9 8.24619 0.87659  12
  -1  -3   9 8.19527 1.16297  11
  -1   3   9 9.19686 0.81760  12
  -1   3  -9 11.1557 1.00135  13
  -1  -3   9 9.14981 0.63211   9
   1  -3   9 9.23365 0.65812   9
   1  -3   9 9.35349 0.88718   8
  -1  -3   9 8.42808 0.92127   8
  -1  -3 -10 40.6195 2.16572   2
   1  -3  10 44.1461 2.17912   3
  -1  -3  10 39.0614 2.15746   2
  -1   3  10 43.6095 2.20749   2
   1  -3 -10 40.0496 2.15589   2
  -1  -3  10 40.6835 2.14079   3
   1  -3  10 39.2008 2.13185   2
  -1  -3 -10 42.4385 2.17844   3
  -1   3 -10 35.0788 2.15164   2
   1   3  10 47.1194 2.33354  17
  -1  -3  10 42.0680 2.20523  16
  -1   3  10 44.9591 2.38861  17
  -1   3 -10 41.4198 2.23022  16
  -1  -3 -10 42.5955 2.26808  17
   1   3 -10 42.2013 2.27548  16
  -1  -3  10 38.2479 2.15514  17
   1  -3 -10 41.8456 2.29794  17
   1  -3  10 40.5881 2.17579  16
   1  -3 -10 39.9998 1.98487  14
   1  -3  10 37.0172 2.28463  14
  -1  -3  10 36.8924 2.26973  15
  -1  -3  10 39.3736 2.30853  14
  -1  -3 -10 38.8889 2.05377  14
   1  -3  10 39.5446 2.28429  13
   1   3  10 40.8020 2.23017   5
   1  -3  10 37.7678 2.31090   5
  -1  -3  10 40.7668 2.30224   5
   1  -3 -10 40.8336 2.17825   4
  -1   3  10 40.6351 2.19781   5
  -1  -3  10 39.2634 2.35978  11
   1   3  10 41.9383 2.14629  12
  -1  -3  10 42.8104 2.16938   8
   1  -3  10 38.5044 1.92715   9
   1  -3  10 40.7724 2.11765   8
  -1  -3  10 38.7714 1.90523   9
   1   3  10 35.2499 2.33762   7
  -1   3  11 0.60146 0.69770   2
   1  -3  11 0.11848 0.70333   3
  -1  -3  11 0.56411 0.67813   3
  -1   3 -11 0.19904 0.69718   2
  -1  -3 -11-0.23805 0.70029   3
  -1  -3  11-0.11972 0.71243   2
  -1  -3 -11 0.30450 0.71109   2
   1  -3 -11 0.23137 0.69274   2
   1  -3  11 1.19874 0.68872   2
   1  -3 -11 1.36522 0.98629  17
   1   3  11-0.62701 0.91965  17
  -1  -3  11 0.78609 0.76167  16
  -1  -3 -11-0.83536 0.92720  17
  -1   3  11 1.25957 1.03575  17
   1  -3  11 1.31319 0.77356  16
  -1  -3  11 1.00153 0.72609  17
  -1  -3 -11 0.04818 0.57788  14
   1  -3 -11 0.11049 0.49530  14
   1   3 -11-0.72166 0.86649  16
   1  -3  11 1.31280 0.95297  14
  -1  -3  11 0.08666 0.88224  15
  -1   3 -11 0.50789 0.81905  16
  -1  -3  11 0.09366 0.96647  14
   1   3  11-0.07946 0.85472   5
   1  -3  11 0.12184 0.74212   4
  -1  -3  11-0.09333 0.86677   5
  -1   3  11 1.48901 0.83926   5
   1  -3  11 1.08385 0.96096   5
   1  -3 -11 0.37014 0.76837   4
   1   3  11-0.12120 0.72668  12
  -1  -3  11-0.19641 0.98766  11
   1  -3  11 0.83685 0.90705  13
  -1  -3  11 0.58341 0.23990   9
   1   3  11 1.47949 1.00138   7
  -1  -3  11 0.52485 0.75168   8
   1  -3  11 1.13533 0.70389   8
  -1   3 -12 12.0555 1.06598   2
  -1  -3  12 15.1624 1.06687   3
  -1  -3 -12 13.4860 1.07188   3
   1  -3 -12 14.5473 1.10318   3
  -1   3  12 13.2608 1.07214   2
  -1  -3  12 13.0641 1.07167   2
  -1  -3 -12 14.6296 1.11394   2
   1  -3  12 12.3553 1.05266   3
   1  -3 -12 13.5250 1.05049   2
   1  -3  12 13.7830 1.03847   2
   1   3  12 14.2139 1.33673  17
  -1   3  12 15.3609 1.40747  17
  -1  -3  12 13.4361 1.16791  16
  -1   3 -12 12.0483 1.18926  16
   1  -3  12 10.2241 1.10677  16
  -1  -3 -12 15.2797 1.30079  17
   1  -3 -12 10.1885 1.28445  17
  -1  -3  12 14.2494 1.14781  17
  -1  -3  12 12.6856 1.33608  14
   1  -3  12 11.9386 1.31506  14
   1   3 -12 14.0002 1.25486  16
  -1  -3 -12 14.1709 1.02267  14
  -1  -3  12 12.1345 1.26944  15
   1  -3 -12 12.5403 0.94994  14
  -1  -3  12 14.0547 1.31338   5
   1   3  12 12.8999 1.26747   5
  -1   3  12 14.1702 1.26241   5
   1  -3  12 13.4814 1.09322   4
   1  -3  12 12.0021 1.34525   5
   1  -3 -12 11.7128 1.07967   4
   1   3  12 11.9020 1.11346  12
   1  -3  12 14.2610 1.26048  13
  -1  -3  12 13.5629 1.40558  11
   1  -3 -12 13.8595 1.29071   9
   1  -3  12 13.4746 1.06074   8
  -1  -3  12 16.3239 1.14766   8
   1   3 -12 15.2207 1.14275   8
   1   3  12 14.6373 1.45967   7
  -1   3  13 6.68935 0.84604   2
  -1  -3  13 7.13722 0.84182   3
   1  -3 -13 6.33661 0.85796   3
  -1  -3 -13 6.91278 0.86587   3
  -1  -3  13 5.25015 0.83442   2
   1  -3  13 5.37762 0.82118   3
  -1   3 -13 7.24569 0.86468   2
  -1  -3 -13 6.14944 0.86690   2
   1  -3  13 7.98348 0.85886   2
   1  -3 -13 4.82778 0.79061   2
  -1  -3  13 6.83857 1.00708  16
  -1  -3 -13 7.29573 1.13167  17
   1  -3 -13 6.89938 1.16370  17
  -1   3 -13 7.46259 1.03477  16
   1   3  13 7.30138 1.17915  17
  -1  -3  13 7.44249 0.96840  17
   1   3 -13 6.11903 1.06305  16
   1  -3  13 4.69655 0.89940  16
   1  -3  13 5.89833 1.17298  14
  -1  -3 -13 6.24405 0.80195  14
  -1  -3  13 6.06391 1.14638  14
   1  -3 -13 6.43897 0.73825  14
  -1   3  13 7.46807 1.07748   5
   1  -3  13 6.15174 0.88800   4
   1  -3 -13 6.65135 0.92223   4
   1  -3  13 5.56256 1.19156   5
   1   3  13 7.80763 1.17461   5
  -1  -3  13 8.51088 1.24338   5
  -1  -3  13 6.88702 1.08729  13
  -1  -3  13 6.77639 1.26818  11
   1   3  13 5.08789 0.94335  12
   1  -3  13 6.55661 1.06741  13
   1  -3 -13 6.99076 1.06805   9
  -1  -3 -13 7.74794 1.06824   9
   1  -3  13 8.67286 0.91450   8
  -1  -3  13 8.83060 0.98134   8
   1   3 -13 9.32114 0.95057   8
   1   3  13 5.53898 1.17131   7
  -1  -3  13 3.92596 0.47479   7
  -1  -3  14 45.6735 2.43188   2
   1  -3  14 45.4930 2.44344   3
   1  -3 -14 47.4922 2.47804   3
   1  -3  14 45.7682 2.42162   2
  -1  -3 -14 44.2469 2.43994   3
   1  -3 -14 47.6208 2.42798   2
  -1  -3 -14 49.1761 2.46523   2
  -1  -3  14 45.0219 2.41759   3
  -1   3 -14 48.3847 2.48670   2
  -1   3  14 45.0314 2.47580   2
  -1  -3  14 46.6324 2.59209  16
   1   3  14 53.4163 2.79139  17
  -1   3 -14 54.1358 2.65866  16
  -1  -3  14 48.9976 2.60307  17
  -1  -3 -14 48.8273 2.69262  17
   1  -3  14 51.2666 2.64976  17
   1  -3 -14 47.5152 2.72313  17
   1   3 -14 47.5043 2.64191  16
   1  -3  14 49.5643 2.80166  14
  -1  -3  14 46.7210 2.75664  14
  -1  -3 -14 49.7441 2.48284  14
   1  -3 -14 50.0772 2.44876  14
   1  -3  14 49.2570 2.47915   4
   1   3  14 44.3777 2.70606   5
   1  -3 -14 48.9272 2.48937   4
   1  -3  14 49.6671 2.84020   5
  -1  -3  14 46.7788 2.79211   5
  -1   3  14 44.2746 2.66492   5
   1   3  14 51.2166 2.60066  12
  -1  -3  14 50.9853 2.65965  13
  -1  -3  14 45.8836 2.77939  11
   1  -3  14 49.0585 2.65252  13
   1  -3 -14 41.3477 2.63779   9
  -1  -3  14 51.5676 2.55460   8
   1  -3  14 50.0787 2.50577   8
  -1  -3 -14 44.6822 2.67819   9
   1   3 -14 52.7952 2.56540   8
   1   3  14 46.2619 2.79543   7
   1  -3  14 42.2890 2.24136   7
  -1  -3  14 44.0922 2.24082   7
  -1  -3  15 17.3401 1.20966   3
  -1  -3 -15 19.0481 1.26061   3
  -1  -3 -15 18.6429 1.23855   2
   1  -3  15 16.4391 1.20525   3
  -1  -3  15 18.4009 1.23507   2
   1  -3 -15 15.9370 1.25333   3
   1  -3 -15 17.1817 1.21428   2
   1  -3  15 17.8350 1.19841   2
   1  -3 -15 16.2526 1.62304  17
  -1   3 -15 18.6824 1.49343  16
  -1  -3 -15 17.5728 1.58838  17
  -1  -3  15 18.5291 1.46071  17
   1   3 -15 16.1455 1.49147  16
   1   3  15 21.3165 1.69435  17
   1  -3  15 19.0298 1.49720  17
   1  -3  15 19.4037 1.68027  14
   1  -3 -15 18.1562 1.25022  14
   1   3 -15 17.4953 1.62723  14
  -1  -3 -15 18.2169 1.30752  14
  -1  -3  15 17.7138 1.67225  14
   1  -3  15 17.2084 1.26564   4
  -1   3  15 19.3123 1.60658   5
   1  -3  15 19.9765 1.74992   5
  -1  -3  15 20.5926 1.72936   5
   1   3  15 20.1797 1.65271   5
   1  -3 -15 19.3698 1.30688   4
   1  -3  15 19.5899 1.52496  13
   1   3  15 19.7686 1.46451  12
  -1  -3  15 14.2345 1.44327  13
  -1  -3  15 16.1588 1.64196  11
  -1  -3  15 17.7688 1.40278   8
   1  -3 -15 18.5627 1.54387   9
   1  -3  15 20.1874 1.35006   8
  -1  -3 -15 14.8169 1.52124   9
   1   3 -15 16.7920 1.33890   8
   1   3  15 17.3228 1.72477   7
  -1  -3  15 16.8586 1.03942   7
   1  -3  15 18.4975 1.04475   7
  -1  -3 -16 103.219 4.82775   3
  -1  -3  16 99.9760 4.81797   2
  -1  -3 -16 104.402 4.83402   2
  -1  -3  16 105.144 4.81740   3
   1  -3  16 102.254 4.81956   3
   1  -3 -16 104.419 4.84286   3
   1  -3  16 102.244 4.80421   2
   1  -3 -16 102.220 4.81252   2
  -1  -3  16 103.711 5.03681  17
   1   3  16 105.051 5.19569  17
   1   3 -16 101.617 5.06098  16
   1  -3  16 106.171 5.06930  17
  -1   3 -16 107.843 5.05282  16
  -1  -3 -16 95.3973 5.07575  17
   1  -3 -16 94.9709 5.09129  17
   1  -3  16 95.6271 5.15916  14
  -1  -3 -16 103.071 4.92582  14
   1   3 -16 95.8599 5.18993  14
  -1  -3  16 103.801 5.20575  14
   1  -3 -16 92.1160 4.86214  14
  -1  -3  16 99.9863 4.84529   4
  -1   3  16 100.119 5.14276   5
   1   3  16 104.223 5.18489   5
  -1  -3 -16 97.8118 4.85408   4
   1  -3  16 106.270 5.30069   5
   1  -3 -16 102.987 4.84410   4
  -1  -3  16 93.7223 5.20243   5
   1  -3  16 99.6876 4.83350   4
   1  -3  16 101.645 5.04912  13
   1   3  16 105.671 5.01312  12
  -1  -3  16 100.186 5.04731  13
  -1  -3  16 98.7401 4.93365   8
   1  -3 -16 109.430 5.11839   9
   1  -3  16 105.808 4.91318   8
  -1  -3 -16 102.416 5.11960   9
   1   3  16 107.850 5.25554   7
  -1  -3  16 96.0029 4.70769   7
   1  -3  16 94.4801 4.69841   7
  -1   3 -16 101.474 4.89990   8
   1   3 -16 106.540 4.95860   8
  -1  -3  17-1.32126 0.71932   3
   1  -3  17-0.04968 0.76184   3
  -1  -3 -17-0.85856 0.80323   3
   1  -3 -17-0.48320 0.75064   3
  -1  -3  17-0.68675 0.73684   1
   1  -3 -17 1.02356 0.70636   2
   1  -3  17-0.37813 0.70831   2
  -1  -3  17-1.16126 0.77957   2
  -1  -3 -17-1.03118 0.78595   2
  -1  -3 -17-1.06284 1.28340  17
   1  -3  17-0.52871 1.10355  17
   1   3 -17 0.10814 1.09501  16
   1   3  17 1.30515 1.33065  17
  -1   3 -17-0.10111 1.02737  16
  -1  -3  17 0.90225 1.10909  17
   1  -3 -17 1.41185 1.31935  17
  -1  -3  17-1.14559 1.38557  14
   1  -3 -17 0.86658 0.88986  14
   1  -3  17-0.38562 1.29928  14
   1   3 -17 0.71069 1.22684  14
  -1  -3 -17 0.16013 0.87676  14
  -1   3 -17 0.85962 1.29978  14
  -1   3  17 0.63091 1.25537   5
  -1  -3  17 0.37660 0.82386   4
  -1  -3 -17 0.60050 0.85349   4
   1  -3 -17 1.70733 0.82630   4
   1  -3  17 1.52605 1.40520   5
  -1  -3  17 1.46353 1.38654   5
   1  -3  17 0.60284 0.78996   4
   1   3  17-1.58311 1.38351   5
   1  -3  17 0.09912 1.11082  13
  -1  -3  17-0.49955 1.09891  13
   1   3  17-0.66193 1.06569  12
   1  -3 -17-1.01570 1.15257   9
   1  -3  17 1.02353 0.97542   8
  -1  -3  17 1.14829 1.07127   8
  -1  -3 -17 0.11573 1.09861   9
   1   3  17-0.71366 1.34151   7
   1   3 -17 0.49200 0.92411   8
  -1  -3  17-0.13965 0.63889   7
   1  -3  17 0.13426 0.65273   7
  -1   3 -17 0.35971 0.89577   8
  -1  -3 -18 149.964 7.12974   2
   1  -3  18 153.071 7.12618   3
  -1  -3  18 153.360 7.12585   2
   1  -3 -18 150.660 7.14381   3
  -1  -3 -18 144.459 7.12583   3
  -1  -3  18 148.558 7.11058   3
  -1  -3  18 151.047 7.11880   1
   1  -3 -18 149.475 7.11371   2
   1  -3  18 155.930 7.11337   2
  -1  -3 -18 146.438 7.13249   1
   1   3 -18 157.129 7.44252  16
  -1  -3  18 156.234 7.41615  17
   1  -3  18 158.635 7.44601  17
   1   3  18 161.476 7.58346  17
   1  -3 -18 156.085 7.48177  17
  -1   3 -18 158.917 7.42098  16
  -1  -3 -18 156.616 7.47451  17
   1  -3 -18 156.753 7.28063  14
  -1  -3 -18 147.723 7.30177  14
   1  -3  18 162.502 7.60328  14
   1   3 -18 159.437 7.62310  14
  -1  -3  18 151.006 7.55493  14
  -1   3 -18 149.975 7.59126  14
  -1   3  18 161.485 7.59388   5
  -1  -3 -18 155.234 7.16372   4
  -1  -3  18 153.534 7.15678   4
   1  -3  18 156.755 7.13505   4
   1   3  18 152.398 7.58411   5
  -1  -3  18 159.490 7.67857   5
   1  -3 -18 151.481 7.13892   4
   1  -3  18 165.692 7.73366   5
   1  -3  18 155.766 7.39938  13
  -1  -3  18 155.993 7.39769  13
   1  -3  18 161.268 7.27275   8
  -1  -3  18 159.924 7.31338   8
   1  -3 -18 158.436 7.46514   9
  -1  -3 -18 152.236 7.45656   9
   1   3  18 160.068 7.63785   7
   1   3 -18 161.776 7.31668   8
   1  -3  18 138.132 7.07403   7
  -1  -3  18 148.653 7.09066   7
  -1   3 -18 159.550 7.26867   8
   1  -3  19 1.99464 0.72247   3
  -1  -3  19 0.70636 0.76279   3
  -1  -3 -19 3.99055 0.75746   3
   1  -3 -19 1.77358 0.81832   3
  -1  -3  19 2.39392 0.73499   2
  -1  -3 -19 4.25016 0.78979   2
   1  -3 -19 0.78623 0.76040   2
   1  -3  19 0.29260 0.75590   2
  -1  -3  19 2.40601 0.76078   1
  -1  -3 -19 2.29116 0.79955   1
  -1  -3  19 5.46635 1.39407  17
   1  -3 -19 3.19505 1.48887  17
   1  -3  19 2.97224 1.27108  17
   1   3  19 4.07178 1.53353  17
  -1   3 -19 2.24000 1.17734  16
   1   3 -19 5.71814 1.30486  16
  -1  -3 -19 4.30943 1.47372  17
   1  -3 -19 1.67776 1.01715  14
  -1  -3 -19 2.11222 1.05455  14
   1  -3  19 1.12279 1.46607  14
  -1  -3  19 4.57816 1.52503  14
  -1   3 -19 3.61379 1.45661  14
   1   3 -19 3.89852 1.43975  14
  -1  -3  19 4.22778 0.87682   4
   1  -3  19 3.26040 1.63231   5
  -1   3  19 2.60922 1.50408   5
  -1  -3  19 3.96848 1.59458   5
   1  -3 -19 1.99457 0.84959   4
   1   3  19 1.20526 1.53697   5
   1  -3  19 1.61096 0.84167   4
  -1  -3 -19 2.17653 0.88385   4
   1  -3  19 2.51806 1.25579  13
  -1  -3  19 1.57521 1.17654  13
   1  -3  19-0.14788 1.06397   8
  -1  -3  19 0.91235 1.10742   8
  -1  -3 -19 3.63859 1.24311   9
   1  -3 -19 2.24216 1.18916   9
  -1   3  19 3.09253 1.57459   7
  -1   3 -19 3.00246 0.98799   8
   1   3 -19 4.70355 1.09453   8
   1  -3  19-0.12605 0.87899   7
  -1  -3  19 3.24195 0.82235   7
   1   3  19 0.93080 1.52752   7
   1  -3 -20 51.5159 2.68817   3
   1  -3  20 52.9061 2.66150   3
  -1  -3  20 48.2456 2.64632   3
  -1  -3 -20 44.4483 2.66193   3
   1  -3  20 52.7676 2.66999   1
  -1  -3  20 49.7925 2.66127   1
   1  -3  20 54.0801 2.65661   2
  -1  -3 -20 51.7257 2.68688   1
   1  -3 -20 54.7336 2.68084   2
  -1  -3 -20 51.7056 2.67297   2
  -1  -3  20 49.3981 2.65393   2
   1  -3  20 53.7064 3.17363  17
  -1   3 -20 59.6917 3.15278  16
   1   3 -20 61.0543 3.19402  16
   1  -3 -20 59.4381 3.28417  17
  -1  -3 -20 58.0167 3.27071  17
  -1  -3  20 56.2744 3.16134  17
   1   3  20 61.6338 3.42791  17
  -1   3 -20 57.4848 3.35640  14
   1   3 -20 56.8293 3.36212  14
   1  -3 -20 62.6143 3.00211  14
  -1  -3 -20 64.1714 3.06492  14
   1   3  20 58.1952 3.43965   5
   1  -3  20 55.8029 2.68276   4
  -1  -3 -20 52.1292 2.72125   4
   1  -3  20 59.0341 3.55221   5
  -1  -3  20 58.1437 3.49496   5
   1  -3 -20 51.7863 2.68984   4
  -1  -3  20 56.5288 2.71836   4
  -1   3  20 58.5555 3.41483   5
  -1  -3  20 51.7485 3.06336  13
   1  -3  20 57.8215 3.11250  13
   1  -3 -20 57.6933 3.14360   9
   1  -3  20 59.8418 2.95357   8
  -1  -3 -20 56.1245 3.16565   9
  -1  -3  20 56.2171 3.01639   8
  -1   3  20 55.0043 3.42075   7
   1   3 -20 59.6229 2.99186   8
   1   3  20 59.3846 3.48005   7
  -1   3 -20 56.5091 2.91686   8
   1  -3  20 44.3797 2.70190   7
  -1  -3  20 49.7501 2.72716   7
  -1  -3  21 96.9045 4.66984   3
   1  -3  21 100.832 4.66849   3
  -1  -3 -21 91.9911 4.67996   3
   1  -3 -21 96.3201 4.69186   3
  -1  -3  21 99.8587 4.67570   2
  -1  -3  21 90.9584 4.66440   1
   1  -3 -21 93.2205 4.70384   1
  -1  -3 -21 89.4851 4.68853   1
   1  -3  21 92.6794 4.67250   1
  -1  -3 -21 97.0872 4.68030   2
   1  -3 -21 96.3581 4.70459   1
   1  -3  21 116.970 5.27295  17
   1   3  21 111.526 5.43043  17
  -1  -3  21 104.024 5.18850  17
  -1   3 -21 108.097 5.14964  16
   1   3 -21 116.118 5.22750  16
   1   3 -21 97.7511 5.35300  14
  -1   3 -21 115.725 5.44211  14
  -1  -3 -21 106.088 5.05163  14
   1  -3 -21 105.425 5.01192  14
  -1  -3 -21 97.2181 4.70253   4
   1  -3  21 110.061 5.59161   5
   1   3  21 109.844 5.46611   5
   1  -3 -21 93.2632 4.69516   4
  -1   3  21 111.000 5.45098   5
  -1  -3  21 112.997 5.55644   5
   1  -3  21 97.8957 4.68200   4
  -1  -3  21 102.940 4.70457   4
   1  -3  21 109.231 5.11685  13
  -1  -3  21 99.7320 5.08703  13
   1  -3 -21 117.206 5.21362   9
  -1  -3 -21 100.656 5.16491   9
  -1  -3  21 107.780 5.00354   8
   1  -3  21 104.585 4.94042   8
   1   3 -21 113.646 5.02428   8
   1  -3  21 91.4518 4.75650   7
  -1   3  21 112.122 5.46791   7
   1   3  21 108.391 5.47348   7
  -1  -3  21 100.518 4.77802   7
  -1   3 -21 113.372 4.95602   8
   1  -3 -22 15.7596 1.07754   3
  -1  -3 -22 14.5148 1.08050   3
   1  -3  22 14.0435 1.01663   3
  -1  -3  22 14.0254 1.04810   3
  -1  -3  22 14.4438 1.04382   2
  -1  -3 -22 16.8221 1.12046   1
   1  -3 -22 15.6391 1.13536   1
   1  -3  22 14.4067 1.05136   1
   1  -3 -22 15.0203 1.12639   1
  -1  -3  22 15.4459 1.07048   1
   1  -3  22 13.3497 1.06868   1
  -1  -3 -22 15.2067 1.07410   2
   1   3 -22 23.4142 1.91341  16
  -1   3 -22 18.0441 1.78889  16
   1  -3  22 19.3143 1.96148  17
  -1  -3  22 18.2558 1.84894  17
   1  -3 -22 19.5997 1.59917  14
  -1   3 -22 15.8698 1.96692  14
   1   3 -22 15.9056 1.96595  14
  -1  -3 -22 21.5749 1.68636  14
  -1  -3  22 18.2391 1.12063   4
   1  -3 -22 14.8158 1.11232   4
  -1  -3  22 19.8751 2.32556   5
  -1  -3 -22 16.2716 1.12103   4
   1  -3  22 16.2607 2.24424   5
   1   3  22 15.5857 2.09518   5
   1  -3  22 14.5198 1.06347   4
  -1   3  22 18.9004 2.11566   5
   1  -3  22 19.1264 1.71879  13
  -1  -3  22 17.3573 1.69548  13
   1  -3 -22 18.5309 1.78019   9
  -1  -3  22 15.2168 1.56296   8
  -1  -3 -22 20.4412 1.82570   9
  -1   3  22 19.7727 2.18074   7
  -1  -3  22 17.3753 1.33112   7
   1  -3  22 16.5560 1.31449   7
  -1   3 -22 18.8530 1.49595   8
   1   3 -22 20.4398 1.58401   8
   1   3  22 23.2572 2.20640   7
   1  -3 -23 1.24450 0.63405   3
  -1  -3 -23 1.49944 0.65510   3
  -1  -3  23 1.01344 0.60810   3
   1  -3  23 0.45851 0.55891   3
   1  -3  23 0.93913 0.61047   1
  -1  -3  23 1.81086 0.65456   1
  -1  -3 -23 0.82997 0.68512   1
   1  -3 -23 1.19117 0.70867   1
   1  -3  23-0.12315 0.60461   1
  -1  -3  23 1.81267 0.62264   1
  -1  -3 -23 1.01715 0.67506   1
   1  -3 -23 1.31613 0.68406   1
  -1   3 -23 2.42164 1.41657  16
  -1  -3  23 4.13334 1.52915  17
   1   3 -23 4.53679 1.51637  16
   1  -3  23 2.50311 1.52009  17
  -1   3 -23 7.04190 1.74963  14
  -1  -3 -23 3.66624 1.23721  14
   1  -3 -23 2.45350 1.22185  14
   1   3 -23 1.28501 1.64110  14
  -1  -3  23 0.41028 1.91726   5
  -1   3  23 1.83267 1.86936   5
   1  -3  23 0.02043 0.62178   4
  -1  -3 -23 2.21168 0.68494   4
  -1  -3  23 1.94397 0.62894   4
   1  -3 -23 1.38274 0.68940   4
   1   3  23 0.37831 1.86580   5
   1  -3  23-0.21105 1.95632   5
   1  -3  23 1.40222 1.30705  13
   1  -3 -23 0.12611 1.39832   9
  -1  -3 -23-0.65401 1.40784   9
  -1  -3  23 1.71763 0.98754   7
   1  -3  23-0.11371 1.00679   7
  -1   3  23 1.07906 1.77080   7
   1   3 -23 2.55695 1.24390   8
   1   3  23 1.97591 1.74917   7
  -1   3 -23 2.35102 1.15181   8
  -1  -3 -24 2.05542 0.52922   3
   1  -3 -24 0.88729 0.52926   3
  -1  -3 -24 0.73017 0.51563   1
  -1  -3 -24 2.00467 0.49723   1
   1  -3 -24 1.11138 0.55537   1
   1  -3 -24 0.66562 0.58160   1
  -1  -3  24 4.49474 1.64984  17
   1  -3  24 5.71840 1.66908  17
  -1   3 -24 3.92624 1.50779  16
   1   3 -24 7.37626 1.61982  16
  -1   3  24 2.70606 1.92467   5
   1   3  24 2.38391 1.94593   5
  -1  -3  24 3.01751 2.05961   5
  -1  -3 -24 0.58303 0.48405   4
   1  -3  24 1.77112 2.13997   5
  -1  -3 -24 3.35847 1.33513  14
   1  -3 -24 2.91683 1.27735  14
   1   3 -24 2.85653 1.70706  14
  -1   3 -24 0.96189 1.73204  14
   1  -3 -24 2.41880 1.44688   9
  -1  -3 -24 5.31250 1.47786   9
  -1   3 -24 4.02517 1.22451   8
   1   3 -24 3.94007 1.28745   8
   1   3  24 4.27006 1.97354   7
   1  -3  24 3.42215 1.05172   7
  -1   3  24 2.97780 1.90241   7
  -1  -3  24 2.81306 1.04029   7
  -1  -3  25 43.0864 2.77482  17
   1   3 -25 39.2250 2.70693  16
   1  -3  25 40.2691 2.78727  17
  -1   3 -25 40.0064 2.64484  16
   1  -3  25 34.4560 3.22058   5
  -1   3  25 35.7759 3.00785   5
  -1  -3  25 31.6467 3.06377   5
   1   3  25 33.6154 3.08995   5
  -1   3 -25 31.1292 2.86131  14
   1  -3 -25 39.1692 2.47032  14
  -1  -3 -25 34.0099 2.47674  14
   1   3 -25 42.0221 2.94617  14
   1  -3 -25 35.6404 2.53627   9
   1  -3 -25 37.0388 2.55734   8
  -1  -3 -25 35.7193 2.52632   9
  -1   3 -25 36.4307 2.30869   8
  -1   3  25 36.1391 3.04478   7
  -1  -3  25 27.5819 2.08712   7
   1   3  25 32.2045 2.98008   7
   1   3 -25 38.1615 2.40893   8
   1  -3  25 28.2505 2.09190   7
  -1   3 -26 22.5966 2.10590  16
  -1  -3  26 20.2680 2.24715  17
   1  -3  26 23.6950 2.32100  17
   1   3 -26 24.1712 2.17035  16
  -1  -3  26 15.3852 2.68380   5
   1  -3  26 17.1705 2.70550   5
  -1   3  26 16.0019 2.54877   5
   1   3  26 21.4457 2.63252   5
  -1  -3 -26 21.1624 1.96847  14
   1   3 -26 18.9972 2.37346  14
   1  -3 -26 22.6413 1.96944  14
  -1   3 -26 19.6126 2.46381  14
   1  -3 -26 16.4823 1.94440   9
   1  -3 -26 20.8518 2.09016   8
  -1  -3 -26 22.7540 2.06660   9
  -1  -3 -26 16.4191 1.95913   8
   1   3 -26 22.4632 1.88936   8
   1  -3  26 13.8401 1.56419   7
  -1  -3  26 17.8628 1.58048   7
   1   3  26 19.7741 2.53433   7
  -1   3  26 18.4376 2.49022   7
  -1   3 -26 19.7447 1.73635   8
  -1   3 -27 4.56602 1.76717  16
   1   3 -27 5.60620 1.80242  16
   1  -3  27 4.05747 1.95298  17
  -1  -3  27 3.96664 1.80445  17
   1  -3  27 2.01904 2.29557   5
  -1  -3  27 2.21876 2.31361   5
   1   3  27 2.51936 2.27640   5
  -1   3  27 5.58812 2.23388   5
   1  -3 -27 3.58964 1.47407  14
   1   3 -27 3.79534 1.97266  14
  -1   3 -27 1.49302 1.93785  14
  -1  -3 -27 2.44571 1.48818  14
  -1  -3 -27 5.23633 1.66855   8
  -1  -3 -27 3.12489 1.56111   9
   1  -3 -27 3.50944 1.56862   9
   1  -3 -27 6.89094 1.73799   8
   1   3 -27 5.33939 1.44028   8
  -1  -3  27 3.24299 1.21514   7
   1  -3  27 2.30832 1.18491   7
  -1   3  27 2.65560 2.10684   7
  -1   3 -27 2.50257 1.33133   8
   1   3  27 5.90401 2.22224   7
  -1   3 -28 22.9684 2.27232  16
  -1  -3  28 22.4899 2.48648  17
   1   3 -28 22.6301 2.30219  16
   1  -3  28 23.1714 2.50789  17
  -1  -3  28 15.6864 2.88145   5
   1  -3  28 22.0172 3.02550   5
  -1   3  28 20.5687 2.85470   5
   1   3  28 21.4558 2.93687   5
  -1   3 -28 20.4734 2.56612  14
   1   3 -28 25.6682 2.65902  14
  -1  -3 -28 19.7093 2.07069  14
   1  -3 -28 17.3151 1.99576  14
  -1  -3 -28 18.4178 2.18166   8
   1  -3 -28 20.8657 2.25952   8
   1  -3 -28 17.4658 2.03009   9
  -1  -3 -28 21.1515 2.10626   9
   1   3  28 15.4795 2.63794   7
   1   3 -28 22.5803 1.95298   8
  -1   3  28 16.5889 2.68501   7
  -1   3 -28 20.9894 1.85739   8
   1   3 -29 2.81389 1.82670  16
  -1   3 -29 1.34852 1.75948  16
   1  -3  29 0.19136 2.03284  17
  -1  -3  29 0.56198 2.00553  17
   1   3  29-2.23567 2.35363   5
  -1   3  29 0.48768 2.31035   5
  -1  -3  29-1.07122 2.44026   5
   1  -3  29 2.72612 2.44124   5
   1   3 -29 1.34495 2.08153  14
  -1   3 -29 0.68091 2.07706  14
   1  -3 -29 0.82771 1.53096  14
  -1  -3 -29 1.30867 1.59262  14
   1  -3 -29 0.51885 1.53780   9
   1  -3 -29-0.47328 1.81019   8
  -1  -3 -29 1.92840 1.76738   8
  -1  -3 -29-0.81788 1.62619   9
  -1   3 -29 1.29772 1.39099   8
   1   3 -29 0.68219 1.46071   8
   1   3  29 0.42937 2.17781   7
  -1   3  29 1.29479 2.15105   7
  -1   3 -30 1.21895 1.84578  16
   1   3 -30 0.54426 1.83583  16
  -1  -3  30 3.50351 2.14256  17
   1  -3  30 4.17244 2.15154  17
   1  -3  30-0.84923 2.66731   5
   1   3  30-0.51650 2.43846   5
  -1  -3  30 1.39205 2.55434   5
  -1   3  30 0.25385 2.40648   5
   1   3 -30 5.53442 2.20787  14
   1  -3 -30 2.42131 1.68826  14
  -1  -3 -30 0.90066 1.68444  14
  -1   3 -30 6.99985 2.20786  14
  -1  -3 -30 0.45248 1.80103   8
   1  -3 -30 0.80037 1.81610   8
   1  -3 -30 2.06984 1.55688   9
  -1  -3 -30 4.61148 1.64601   9
   1   3  30 0.65996 2.37100   7
  -1   3  30-1.10766 2.50158   7
   1   3 -30 5.44361 1.58002   8
  -1   3 -30-0.70830 1.38756   8
   1   3 -31 13.6234 2.31175  16
   1  -3  31 9.87955 2.44063  17
  -1  -3  31 14.9440 2.46829  17
  -1   3 -31 13.6258 2.20793  16
   1  -3  31 9.97983 2.97986   5
   1   3  31 11.2608 2.84508   5
  -1   3  31 12.8906 2.87581   5
  -1  -3  31 10.4075 2.92120   5
   1   3 -31 9.47226 2.38787  14
  -1   3 -31 14.3851 2.63411  14
  -1  -3 -31 7.41599 1.91782  14
   1  -3 -31 12.7653 1.97955  14
  -1  -3 -31 13.6947 1.95304   9
  -1  -3 -31 9.75977 2.09941   8
   1  -3 -31 11.2868 1.87563   9
   1  -3 -31 15.3800 2.20999   8
   1   3 -31 14.0902 1.87195   8
  -1   3  31 11.1122 2.70466   7
   1   3  31 10.3470 2.59857   7
  -1  -3  32 3.13789 2.35193  17
   1   3 -32 3.07308 2.09809  16
  -1   3 -32-0.55409 1.99351  16
   1  -3  32 2.55488 2.34958  17
   1   3  32-1.66084 2.75475   5
   1  -3  32 3.64404 2.88344   5
  -1   3  32 0.27278 2.66067   5
  -1  -3  32-1.19787 2.77560   5
   1   3 -32 2.91405 2.40824  14
  -1  -3 -32 1.42582 1.76916  14
  -1   3 -32-0.24571 2.26352  14
   1  -3 -32 1.05484 1.74638  14
   1  -3 -32 1.14009 1.69357   9
  -1  -3 -32 1.99969 1.93826   8
  -1  -3 -32 2.51317 1.65024   9
   1  -3 -32 1.30876 2.02408   8
   1   3 -32 2.14099 1.60450   8
   1   3  32 2.52691 2.44091   7
  -1   3  32 1.39011 2.49253   7
  -1  -3  33 24.6433 3.02928  17
   1   3 -33 21.5144 2.77512  16
  -1   3 -33 28.4358 2.85679  16
   1  -3  33 25.9153 3.12059  17
   1   3  33 23.4507 3.66871   5
  -1  -3  33 25.4093 3.76993   5
   1  -3  33 21.2696 3.66272   5
  -1   3  33 27.3724 3.57375   5
  -1   3 -33 30.6729 3.24326  14
  -1  -3 -33 27.0332 2.59720   8
   1  -3 -33 23.7153 2.31050   9
  -1  -3 -33 28.6775 2.40686   9
   1  -3 -33 24.8501 2.72795   8
  -1   3  33 17.4877 3.15597   7
   1   3  33 25.2829 3.27591   7
   1   3 -33 26.1558 2.32663   8
  -1   3 -34 10.6949 2.39129  16
   1   3 -34 7.87914 2.30886  16
   1  -3  34 11.5391 2.72636  17
  -1  -3  34 9.57722 2.60516  17
  -1  -3 -34 10.8489 1.90428   9
  -1  -3 -34 8.97484 2.17348   8
   1  -3 -34 11.1089 2.31187   8
   1   3  34 10.4615 2.88221   7
   1   3 -34 11.6868 1.97807   8
  -1   3  34 11.7889 2.84796   7
   1   3  34 8.55067 3.14964   5
  -1   3  34 4.66213 3.03994   5
   1  -3 -35 16.7336 2.53936   8
  -1  -3 -35 19.1332 2.52577   8
  -1   3 -35 17.5239 2.69639  16
  -1  -3 -36 31.0459 2.95592   8
   1  -3 -36 34.2430 3.11863   8
   1  -3 -37 5.21195 2.34410   8
   1  -4   0-0.08153 0.88077   2
  -1   4   0-0.09189 0.79879   2
  -1  -4   0 1.12318 0.89142   3
  -1  -4   0 0.08356 0.88338   2
   1   4   0 0.09258 0.80670   2
  -1  -4   0 0.14240 0.66423  14
   1  -4   0-0.20780 0.57630  14
   1  -4   0-0.53406 0.84040  17
  -1  -4   0 0.97204 0.68784  17
   1   4   0-1.20974 0.89589  11
  -1  -4   0-1.41474 1.05964  11
   1  -4   0 0.53430 0.88973  11
   1  -4   0-0.02526 0.46809  10
  -1   4   0-0.07780 0.83538  11
  -1  -4   0-0.07899 0.81493   9
   1  -4   0-0.31279 0.80134   9
   1   4   0 0.76085 0.70102   7
   1   4   1 283.758 13.1040   2
  -1  -4  -1 278.014 13.0472   3
  -1   4  -1 262.751 13.0776   2
   1  -4  -1 277.141 13.0537   2
   1  -4   1 277.960 13.0487   2
  -1  -4   1 283.355 13.0514   3
  -1  -4   1 277.775 13.0586   2
  -1   4   1 269.070 13.0869   2
  -1  -4  -1 283.430 13.0697   2
   1   4  -1 277.065 13.0903   2
  -1   4  -1 277.936 13.0891  13
   1  -4  -1 280.983 12.8518  14
   1  -4   1 292.885 12.9060  14
   1   4  -1 283.491 13.1007  15
  -1   4  -1 290.096 13.0799  15
  -1  -4  -1 283.175 12.8831  14
  -1  -4   1 287.426 12.9236  14
  -1  -4   1 278.875 12.8685  17
  -1  -4  -1 284.398 12.8842  17
   1  -4   1 272.890 12.9222  17
   1  -4  -1 289.369 12.9438  17
  -1  -4   1 290.440 13.0824  11
   1   4  -1 297.888 13.0950  11
  -1   4   1 281.910 13.0179  11
   1  -4  -1 282.739 13.0155  11
   1  -4   1 287.088 13.0476  11
   1  -4   1 274.480 12.8287  10
   1   4   1 289.706 13.0679  11
  -1  -4   1 280.140 12.8814  10
  -1  -4   1 283.096 13.0191   9
   1  -4   1 279.673 13.0193   9
   1  -4  -1 277.868 13.0477   9
  -1  -4  -1 285.408 13.0532   9
   1   4  -1 280.597 12.9098   7
   1   4   1 280.085 12.9560   7
   1  -4   2 50.5611 2.57582   2
  -1  -4   2 52.5802 2.59559   2
  -1  -4   2 50.8537 2.57619   3
   1   4   2 47.8486 2.58723   2
  -1   4   2 48.3674 2.57477   2
   1  -4  -2 50.3046 2.46293  17
  -1  -4  -2 45.2240 2.35517  17
  -1  -4   2 42.6585 2.32514  17
  -1   4  -2 49.1612 2.59036  13
  -1  -4   2 46.0650 2.57389  13
   1  -4   2 50.2423 2.39647  14
  -1  -4   2 47.1185 2.40688  14
   1   4  -2 48.7296 2.62089  15
  -1   4  -2 50.6858 2.58895  15
   1  -4  -2 45.7217 2.24781  14
  -1  -4  -2 45.4374 2.30320  14
   1  -4   2 47.7287 2.57885  11
  -1  -4   2 46.2027 2.60377  11
  -1   4   2 50.1201 2.48574  11
  -1  -4   2 46.4442 2.35985  10
   1   4   2 48.2202 2.54382  11
   1   4  -2 47.9742 2.58352  11
   1  -4  -2 43.5234 2.14534  12
   1  -4  -2 42.0243 2.50732   9
   1  -4   2 44.2080 2.44818   9
  -1  -4   2 47.4705 2.48256   9
  -1  -4  -2 49.6508 2.56194   9
   1   4  -2 43.0067 2.32431   7
  -1   4  -2 43.2014 2.30855   7
  -1  -4   2 44.7571 2.19737   5
   1   4   2 45.8437 2.45101   7
   1  -4   2 42.5926 2.21469   6
  -1  -4   3 275.222 12.5619   3
   1  -4   3 274.472 12.5701   2
  -1   4   3 265.091 12.6047   2
   1   4   3 260.129 12.6020   2
  -1  -4   3 271.923 12.5770   2
   1  -4  -3 280.899 12.4809  17
  -1  -4  -3 281.565 12.4261  17
   1  -4  -3 268.752 12.3123  14
  -1   4  -3 277.237 12.5917  15
  -1   4  -3 262.928 12.6054  13
   1  -4   3 264.121 12.4579  14
   1   4  -3 279.966 12.6300  15
  -1  -4  -3 265.962 12.3643  14
  -1  -4   3 281.078 12.5995  13
  -1  -4   3 274.365 12.4836  14
  -1  -4   3 277.803 12.3454   5
   1  -4   3 270.618 12.5828  11
   1   4  -3 260.677 12.5862  13
  -1  -4   3 275.944 12.6169  11
   1   4   3 270.963 12.5650  11
  -1   4   3 265.569 12.5111  11
  -1  -4  -3 276.451 12.3416  12
   1   4  -3 273.191 12.6167  11
  -1  -4   3 261.877 12.4907   9
  -1  -4  -3 270.181 12.5955   9
   1  -4  -3 260.921 12.5876   9
   1  -4   3 264.688 12.4931   9
  -1   4  -3 267.691 12.3599   7
   1   4   3 269.192 12.5231   7
   1   4  -3 269.283 12.3662   7
  -1  -4   4 552.317 24.9013   3
   1   4   4 537.756 24.9522   2
  -1  -4   4 515.536 24.8968   2
   1  -4   4 552.589 24.9061   2
  -1   4   4 545.187 24.9517   2
   1  -4  -4 555.236 24.8274  17
  -1  -4  -4 556.292 24.7817  17
  -1  -4   4 551.901 24.8517  14
  -1   4  -4 535.030 24.9472  13
  -1   4  -4 542.332 24.8427  14
   1   4  -4 542.549 24.9559  15
   1  -4  -4 548.042 24.6415  14
   1  -4   4 553.699 24.9486  13
  -1  -4   4 541.600 24.9332  13
   1   4   4 539.442 24.9324  13
   1  -4   4 541.998 24.8322  14
  -1   4  -4 574.115 24.9444  15
  -1  -4   4 532.878 24.7300   5
  -1   4   4 543.464 24.8541  11
   1   4   4 555.499 24.6965  10
   1   4  -4 528.708 24.9315  13
  -1  -4  -4 566.349 24.6941  12
   1  -4   4 558.000 24.9452  11
   1   4   4 539.066 24.9039  11
  -1  -4  -4 520.752 24.9394   9
  -1  -4   4 534.442 24.8266   9
   1  -4   4 526.031 24.8198   9
   1  -4  -4 549.086 24.9546   9
   1   4  -4 549.577 24.6833   7
   1   4   4 550.972 24.8950   7
   1  -4   4 530.990 24.7351   5
  -1   4  -4 538.773 24.6797   7
   1   4   5 37.4494 2.29961   2
  -1  -4   5 39.1381 2.31056   2
  -1  -4   5 42.0821 2.30722   3
  -1   4   5 40.7459 2.31645   2
   1  -4   5 36.5347 2.28451   2
  -1  -4   5 42.0642 2.26490  16
  -1  -4  -5 41.9999 2.19455  17
   1   4   5 44.3343 2.25867  17
   1  -4   5 43.4283 2.24684  16
   1  -4  -5 43.9204 2.27128  17
  -1   4  -5 45.0643 2.35788  15
   1   4   5 39.1165 2.30441  13
   1  -4   5 41.1574 2.34170  13
   1  -4  -5 41.9042 1.90575  14
  -1  -4   5 38.4936 2.24574  14
  -1   4  -5 41.9979 2.24382  14
  -1  -4   5 40.3238 2.36384  13
   1  -4   5 38.6364 2.24357  14
   1   4  -5 43.2665 2.37138  15
  -1  -4   5 41.8540 2.11863   5
   1   4   5 38.9203 2.03302  10
   1   4   5 44.7143 2.32671  11
   1  -4   5 39.2440 2.37932  11
  -1   4   5 41.1969 2.22817  11
   1   4  -5 38.5367 2.30095  13
  -1   4  -5 44.2626 2.36074  13
  -1  -4   5 39.5521 2.15369   9
   1  -4  -5 43.4509 2.38472   9
   1  -4   5 41.7331 2.15421   9
  -1  -4  -5 39.6379 2.34221   9
   1  -4   5 35.5151 2.11516   5
  -1   4   5 39.4230 1.93241   5
  -1  -4   5 43.0556 2.25682   8
   1   4   5 40.4283 2.31165   7
   1   4  -5 40.3342 1.95775   7
   1   4   5 33.9195 1.96572   6
  -1   4  -5 40.8138 1.95783   7
   1   4   6 93.0850 4.56868   2
   1   4  -6 90.5514 4.54615   2
  -1   4  -6 93.5611 4.55739   2
   1  -4  -6 93.5807 4.53353   2
  -1  -4   6 94.1515 4.53967   2
  -1  -4  -6 90.6803 4.52458   2
  -1  -4  -6 96.5806 4.53080   3
  -1   4   6 91.9827 4.55750   2
   1  -4   6 90.4761 4.50376   2
  -1  -4   6 93.3129 4.51569   3
   1  -4   6 93.1729 4.45341  16
   1  -4  -6 88.1259 4.45966  17
  -1  -4   6 93.4031 4.48120  16
  -1   4   6 94.7278 4.54034  17
  -1  -4  -6 92.9244 4.43202  17
   1   4   6 99.3506 4.52176  17
  -1  -4   6 93.3605 4.50854  14
  -1   4  -6 90.8329 4.50398  14
   1  -4   6 93.7567 4.50868  14
   1   4  -6 95.2018 4.59158  15
  -1  -4   6 95.5165 4.58721  13
  -1  -4   6 86.9272 4.39478   5
   1   4  -6 90.9728 4.55533  13
  -1   4   6 96.4968 4.47148  11
  -1   4   6 85.2636 4.22201  10
  -1   4  -6 91.9686 4.56751  13
   1   4   6 88.1766 4.51734  11
  -1  -4  -6 86.9142 4.58357   9
   1  -4  -6 86.0550 4.57888   9
   1  -4   6 91.9287 4.38478   9
  -1  -4   6 89.6035 4.38869   9
   1  -4   6 87.7847 4.42158   5
  -1   4   6 89.0817 4.26278   5
   1   4   6 94.7050 4.56773   7
  -1  -4   6 95.3510 4.46345   8
  -1  -4  -7 38.9703 1.97727   3
   1  -4  -7 31.0495 1.91739   2
   1  -4   7 31.8722 1.93029   2
  -1   4   7 26.5953 1.89720   2
  -1  -4   7 28.0675 1.88436   3
  -1  -4  -7 30.9040 1.95169   2
   1   4  -7 34.9231 1.96764   2
   1   4   7 28.8496 1.92738   2
  -1   4  -7 32.3360 1.94578   2
  -1  -4   7 32.1461 1.93614   2
   1   4   7 36.2864 1.97142  17
  -1  -4   7 33.5432 1.89448  16
   1  -4  -7 28.2292 1.91081  17
  -1   4   7 32.5179 2.01310  17
   1  -4   7 30.5588 1.85657  16
  -1  -4  -7 32.8925 1.87212  17
  -1   4  -7 31.1136 1.92462  14
  -1  -4   7 32.1054 1.94990  14
  -1  -4   7 29.0615 1.96789  13
   1  -4   7 28.3257 1.98797  15
   1  -4   7 32.7826 1.94867  14
  -1  -4   7 32.8328 1.84724   5
  -1   4   7 31.3609 1.67075   5
  -1   4   7 31.1858 1.84339  11
   1   4  -7 25.7856 1.88977  13
  -1   4  -7 40.8501 2.04308  13
   1   4   7 28.8090 1.90781  11
  -1  -4  -7 30.9983 2.02653   9
   1  -4  -7 28.9485 2.00252   9
   1  -4   7 33.2290 1.74303   9
  -1  -4   7 32.1751 1.74163   9
   1  -4   7 32.1497 1.85236   8
   1  -4   7 32.2626 1.86496   5
  -1  -4   7 28.6538 1.84952   8
   1   4   7 30.4324 1.98432   7
   1   4   8 277.323 13.0135   2
  -1  -4   8 264.569 12.9576   2
  -1  -4  -8 271.053 12.9669   2
   1   4  -8 274.993 12.9976   2
   1  -4   8 288.000 12.9678   2
   1  -4  -8 280.033 12.9579   2
  -1  -4   8 292.591 12.9649   3
  -1  -4  -8 290.468 12.9804   3
  -1   4   8 276.427 13.0063   2
  -1   4  -8 272.309 12.9945   2
   1  -4   8 290.082 12.9100  16
  -1   4   8 290.411 13.0259  17
   1   4   8 298.996 12.9950  17
  -1  -4   8 287.517 12.9333  16
  -1  -4  -8 285.564 12.9204  17
   1  -4  -8 282.806 12.9517  17
   1  -4   8 275.055 13.0187  15
  -1  -4   8 265.564 12.9840  14
  -1   4  -8 277.173 13.0063  14
   1  -4   8 289.055 13.0075  14
  -1  -4   8 272.919 12.9297   5
  -1   4   8 272.499 12.8146   5
   1   4  -8 275.662 13.0167  13
  -1   4  -8 281.344 13.0337  13
  -1   4   8 285.382 12.9207  11
   1  -4   8 282.564 12.8144   9
  -1  -4   8 274.059 12.8079   9
  -1  -4  -8 271.989 13.0697   9
   1  -4  -8 281.709 13.0809   9
   1  -4   8 280.772 12.8969   8
   1   4   8 267.932 12.8215   5
   1  -4   8 284.767 12.9583   5
  -1  -4   8 282.942 12.9188   8
   1  -4   9 65.2345 3.17048   3
   1   4   9 57.5765 3.17465   2
  -1  -4   9 59.8158 3.14407   3
  -1  -4  -9 67.5049 3.21297   3
  -1  -4  -9 55.8672 3.15562   2
   1  -4  -9 60.1858 3.16457   2
  -1   4   9 58.0489 3.17660   2
   1  -4   9 61.0692 3.16042   2
  -1  -4   9 61.7816 3.17385   2
  -1   4  -9 61.1815 3.19303   2
   1   4   9 68.0778 3.26628  17
   1  -4   9 67.2481 3.13897  16
  -1   4   9 67.6355 3.31195  17
  -1  -4  -9 59.6326 3.14689  17
  -1  -4   9 64.2094 3.16155  16
   1  -4  -9 62.1750 3.20417  17
   1  -4   9 68.8097 3.27717  14
   1  -4  -9 56.7179 2.80319  14
  -1   4  -9 60.6009 3.25360  14
  -1  -4   9 62.4098 3.25110  14
   1   4  -9 62.3570 3.27132  14
  -1  -4  -9 60.9953 2.93026  14
   1  -4   9 59.1066 3.26236  15
   1  -4   9 56.4753 3.16363   5
  -1   4   9 58.2599 3.04323   5
  -1  -4   9 58.1341 3.16638   5
  -1   4  -9 58.7027 3.21418  13
  -1   4   9 63.3866 2.95481  12
  -1   4   9 59.6287 3.10845  11
   1  -4  -9 57.4378 3.28945   9
  -1  -4   9 63.7939 2.96201   9
  -1  -4  -9 61.7703 3.31909   9
   1  -4   9 62.2681 2.96189   9
   1  -4   9 62.4754 3.10131   8
   1   4   9 57.5403 3.06054   5
  -1  -4   9 61.9083 3.12533   8
   1  -4  10 27.9308 1.69714   3
  -1   4 -10 26.0681 1.72474   2
  -1   4  10 22.4530 1.66293   2
  -1  -4 -10 23.6557 1.68235   2
   1  -4 -10 27.7495 1.71561   2
  -1  -4  10 24.7207 1.66864   2
  -1  -4 -10 27.3846 1.72761   3
  -1  -4  10 25.2710 1.65038   3
   1  -4  10 24.3735 1.67302   2
   1  -4 -10 27.7176 1.73658   3
  -1  -4  10 27.4956 1.70524  16
   1  -4  10 29.4932 1.67258  16
   1   4  10 27.0730 1.82262  17
  -1  -4 -10 26.4333 1.75780  17
  -1   4  10 28.3613 1.91017  17
   1  -4 -10 28.2013 1.81556  17
  -1  -4 -10 28.5412 1.42979  14
   1  -4 -10 25.6559 1.29296  14
  -1   4 -10 26.3116 1.81874  14
   1   4 -10 26.5024 1.82185  14
  -1  -4  10 25.7151 1.78872  14
   1  -4  10 28.9822 1.82302  14
  -1  -4  10 26.3666 1.74099   5
  -1   4  10 23.6965 1.59808   5
   1  -4  10 27.5657 1.80057   5
  -1  -4  10 23.9314 1.89674  11
   1   4  10 24.5505 1.53327  12
  -1   4 -10 24.1019 1.74280  13
  -1   4  10 26.4124 1.47972  12
  -1  -4  10 22.7467 1.40462   9
   1  -4  10 27.1263 1.43397   9
  -1  -4  10 25.0176 1.65064   8
   1  -4  10 27.5408 1.63182   8
   1   4  10 22.7455 1.61949   5
  -1  -4 -11 0.87487 0.90223   3
  -1  -4 -11 0.88724 0.93241   2
  -1  -4  11 1.37099 0.85463   3
  -1   4 -11 1.98478 0.82436   2
   1  -4  11 1.11486 0.89081   3
  -1   4  11 2.72458 0.90731   2
   1  -4 -11 1.46742 0.91572   3
  -1  -4  11 0.95114 0.89294   2
   1  -4 -11 1.31613 0.91859   2
   1  -4  11 0.99282 0.85207   2
  -1  -4  11 2.32561 0.86467  16
  -1  -4 -11 0.98681 0.99132  17
   1  -4  11 2.60229 0.90540  16
   1   4  11 3.37329 1.15529  17
  -1   4  11 2.06595 1.16203  17
   1  -4 -11 1.40349 1.01502  17
  -1  -4 -11 1.44724 0.57991  14
   1  -4  11 1.55090 1.05238  14
   1   4 -11 2.40135 1.07440  14
  -1  -4  11 0.62301 1.05142  14
  -1   4 -11 1.92755 0.99680  14
   1  -4 -11 1.47246 0.44810  14
  -1  -4  11 0.77769 1.00148   5
   1  -4  11 2.36094 1.07308   5
   1  -4 -11-0.16877 0.99326   4
  -1   4  11 0.92348 0.83897   5
   1   4  11 0.68037 0.92817   5
   1  -4  11 1.66546 0.92337   4
  -1  -4  11 1.38822 1.09560  11
   1  -4  11 0.20737 1.08035  13
  -1   4  11 0.88702 0.71987  12
   1   4  11 1.55816 0.78706  12
  -1  -4  11 1.54466 0.52579   9
   1  -4  11 0.58733 0.55288   9
  -1  -4  11 2.02437 0.92060   8
   1  -4  11 1.73642 0.83805   8
   1  -4  12 35.9993 2.12231   2
   1  -4 -12 40.0714 2.15779   2
  -1  -4  12 36.5440 2.12220   2
  -1   4 -12 32.4008 2.11895   2
  -1  -4 -12 38.5608 2.15283   2
  -1  -4  12 36.5681 2.11074   3
   1  -4 -12 38.9321 2.18137   3
  -1   4  12 35.1409 2.15556   2
  -1  -4 -12 33.2585 2.11666   3
   1  -4  12 35.5965 2.12425   3
  -1  -4 -12 32.7940 2.20684  17
   1   4  12 39.0078 2.34936  17
   1  -4 -12 37.5677 2.29160  17
  -1  -4  12 37.2200 2.07188  17
  -1  -4  12 38.4245 2.18058  16
   1  -4  12 36.9259 2.14254  16
  -1   4  12 40.1909 2.38369  17
   1  -4 -12 34.4936 1.82757  14
  -1  -4 -12 35.0307 1.91549  14
   1  -4  12 38.6504 2.31227  13
  -1  -4  12 33.0758 2.28917  14
  -1   4 -12 36.4939 2.32389  14
   1  -4  12 38.0409 2.29856  14
   1  -4  12 36.6875 2.32457   5
  -1   4  12 35.0892 2.15404   5
   1  -4  12 35.3497 2.15418   4
  -1  -4  12 36.6792 2.31238   5
   1  -4 -12 37.6993 2.19563   4
  -1  -4  12 35.2214 2.36582  11
  -1   4  12 35.3568 1.99229  12
   1   4  12 35.3572 2.04424  12
  -1  -4  12 37.2859 1.79596   9
  -1  -4  12 37.7547 2.11174   8
   1  -4  12 38.1722 1.81785   9
   1  -4  12 37.4140 2.07971   8
   1   4  12 37.7549 2.20410   5
  -1   4  13 42.1473 2.49989   2
  -1  -4 -13 41.8831 2.46409   2
  -1  -4 -13 46.1022 2.49671   3
  -1   4 -13 44.9113 2.51124   2
  -1  -4  13 46.1202 2.45651   3
   1  -4 -13 45.3085 2.47183   2
   1  -4 -13 44.2531 2.49708   3
   1  -4  13 43.7063 2.45327   2
   1  -4  13 44.3651 2.47658   3
  -1  -4  13 46.1909 2.47969   2
  -1  -4  13 47.0884 2.46161  17
   1   4  13 50.4543 2.75614  17
   1  -4  13 44.6766 2.49212  16
  -1  -4 -13 46.1372 2.61482  17
  -1   4  13 46.9684 2.79585  17
   1  -4 -13 46.5726 2.66638  17
  -1  -4  13 47.9243 2.54523  16
  -1   4 -13 49.0599 2.74196  14
  -1  -4  13 47.2717 2.66844  13
   1  -4 -13 43.9357 2.20916  14
   1  -4  13 45.9478 2.65927  13
  -1  -4 -13 48.4277 2.29869  14
   1  -4  13 50.2210 2.74715  14
  -1  -4  13 44.6756 2.69115  14
   1  -4 -13 50.9349 2.55736   4
   1  -4  13 43.9307 2.49490   4
  -1  -4  13 41.9438 2.67603   5
  -1   4  13 44.1556 2.53063   5
   1  -4  13 50.3613 2.77871   5
  -1   4  13 45.6586 2.38173  12
  -1  -4  13 44.6908 2.73723  11
   1   4  13 46.3885 2.43577  12
   1  -4  13 44.2056 2.68825  11
   1  -4  13 44.9098 2.42381   8
  -1  -4  13 37.4207 2.07937   9
  -1  -4  13 45.9070 2.47840   8
   1   4  13 44.8912 2.57932   5
   1  -4 -14 73.4413 3.74355   3
   1  -4  14 74.3762 3.72141   3
   1  -4 -14 73.6177 3.72301   2
  -1   4  14 70.8556 3.75146   2
  -1  -4  14 71.1089 3.70861   2
  -1   4 -14 73.2126 3.77155   2
  -1  -4 -14 71.1389 3.72114   2
  -1  -4 -14 73.1438 3.72854   3
   1  -4  14 68.9086 3.68571   2
  -1  -4  14 72.5331 3.70920   3
  -1   4 -14 74.3718 3.83747  16
   1   4 -14 77.2510 3.91652  16
  -1   4  14 80.6984 4.05063  17
   1  -4 -14 77.0985 3.92487  17
  -1  -4  14 74.3365 3.74947  17
  -1  -4 -14 75.2814 3.88478  17
  -1  -4  14 75.6297 3.80521  16
   1  -4  14 74.2077 3.77828  16
   1   4  14 71.9484 3.94954  17
   1  -4  14 77.8951 3.92049  13
   1  -4  14 68.9610 3.93810  14
  -1  -4  14 73.9533 3.96888  14
  -1  -4 -14 70.3169 3.58084  14
   1  -4 -14 69.7273 3.52226  14
  -1  -4  14 78.1051 3.92947  13
   1  -4  14 73.2543 3.75823   4
   1  -4 -14 71.8735 3.76673   4
  -1   4  14 74.0403 3.85335   5
   1  -4  14 71.9301 3.98747   5
  -1  -4  14 70.1576 3.96221   5
   1   4  14 74.7490 3.71837  12
   1  -4  14 68.4054 3.92605  11
  -1  -4  14 73.8136 3.99952  11
  -1   4  14 73.7732 3.67123  12
  -1  -4  14 77.0072 3.73900   8
   1  -4 -14 77.0335 3.98344   9
   1  -4  14 75.5424 3.71375   8
  -1  -4 -14 76.5323 3.97885   9
   1   4  14 75.5282 3.88566   5
  -1  -4 -15 0.67605 0.94628   3
  -1  -4  15 0.35871 0.93654   3
  -1  -4  15-0.81868 0.98959   2
   1  -4  15 0.52464 0.96711   3
  -1  -4 -15-0.07579 0.99037   2
   1  -4 -15 0.62376 0.95210   3
   1  -4 -15-1.23120 0.96106   2
   1  -4  15-0.14217 0.93568   2
   1   4  15 1.66168 1.31452  17
   1  -4  15-0.17707 1.01602  16
  -1  -4  15 0.43615 1.04333  17
  -1  -4 -15 1.82652 1.26228  17
   1  -4  15 0.86031 1.07758  17
  -1  -4  15 1.70627 1.02598  16
  -1   4  15-0.13521 1.39277  17
   1  -4 -15 2.00633 1.28462  17
  -1   4 -15 3.44020 1.20711  16
  -1  -4  15-1.63251 1.34243  14
  -1  -4 -15 0.64081 0.72913  14
   1  -4  15 1.89138 1.27701  14
   1   4 -15 1.53005 1.24050  16
   1  -4 -15 1.32372 0.68127  14
  -1   4  15-0.84590 1.12691   5
   1  -4  15-0.97017 1.36920   5
   1  -4  15 2.18486 1.05094   4
  -1  -4  15-1.05989 1.32070   5
   1  -4 -15 0.07938 1.01435   4
   1   4  15-0.88494 1.20439   5
   1   4  15 1.41260 0.98970  12
  -1   4  15 0.14501 0.92155  12
   1  -4  15 1.12592 1.19429  13
  -1  -4  15 0.79344 1.15986  13
   1  -4  15 0.12577 1.25374  11
  -1  -4  15-0.51773 1.28335  11
  -1  -4  15 2.13885 1.06150   8
   1  -4  15 1.72893 0.98980   8
  -1  -4 -15 1.58243 1.20178   9
   1  -4 -15 0.77947 1.20400   9
   1   4  15-0.14624 1.38294   7
  -1  -4  16 115.118 5.54390   3
   1  -4  16 112.893 5.55225   3
   1  -4 -16 113.552 5.57060   3
  -1  -4 -16 113.713 5.55889   2
  -1  -4  16 116.476 5.55376   2
   1  -4  16 113.890 5.52500   2
  -1  -4 -16 116.904 5.56537   3
   1  -4 -16 114.097 5.53893   2
   1  -4 -16 119.921 5.78811  17
   1   4  16 120.378 5.89683  17
   1   4 -16 112.911 5.74777  16
   1  -4  16 122.206 5.72096  17
  -1   4 -16 121.474 5.73611  16
  -1  -4  16 115.150 5.68334  16
  -1  -4 -16 112.980 5.74200  17
  -1   4  16 125.785 5.94800  17
  -1  -4  16 116.451 5.65748  17
   1  -4  16 111.655 5.76124  13
   1  -4  16 110.403 5.83769  14
   1  -4 -16 115.369 5.43700  14
  -1  -4 -16 109.321 5.48323  14
  -1  -4  16 112.457 5.75134  13
  -1  -4  16 120.606 5.89092  14
  -1  -4  16 117.582 5.61278   4
  -1   4  16 112.869 5.76730   5
   1  -4 -16 116.172 5.58872   4
   1  -4  16 119.843 5.95256   5
  -1  -4  16 111.430 5.87803   5
   1  -4  16 117.028 5.57662   4
  -1  -4 -16 110.748 5.59355   4
   1  -4  16 112.345 5.82876  11
  -1   4  16 110.737 5.57036  12
  -1  -4  16 114.181 5.84939  11
   1   4  16 117.546 5.61451  12
   1  -4 -16 116.900 5.84124   9
  -1  -4 -16 105.571 5.79799   9
   1  -4  16 116.180 5.56636   8
  -1  -4  16 115.034 5.60282   8
  -1   4  16 113.117 5.92872   7
   1   4  16 114.950 5.94437   7
   1   4  16 112.679 5.80080   5
  -1  -4  17-0.34018 1.04180   3
   1  -4  17 1.49100 0.96597   3
   1  -4 -17 1.41657 1.01517   3
  -1  -4 -17 0.85787 0.94326   3
  -1  -4 -17 0.14450 1.02353   2
   1  -4 -17-0.48167 1.02532   2
   1  -4  17 0.47142 1.01632   2
  -1  -4  17 1.48931 0.97499   2
  -1   4  17 1.33843 1.50425  17
  -1  -4 -17 1.78241 1.39453  17
   1   4  17 0.56648 1.46694  17
   1  -4 -17 4.13160 1.42189  17
  -1  -4  17 1.99087 1.13413  17
   1  -4  17 2.36020 1.17437  17
  -1  -4 -17 2.05090 0.86846  14
   1   4 -17 2.13391 1.35939  16
   1  -4 -17 2.72294 0.81846  14
  -1  -4  17 1.09578 1.48311  14
   1  -4  17 0.41301 1.39512  14
  -1   4 -17 2.31743 1.26898  16
  -1  -4 -17 1.10046 1.10439   4
   1   4  17 1.15611 1.39103   5
   1  -4  17 0.44108 1.07311   4
  -1  -4  17 0.90580 1.50568   5
  -1   4  17-2.47548 1.51549   5
   1  -4 -17 0.60195 1.10741   4
   1  -4  17-0.47116 1.63197   5
  -1  -4  17 1.69718 1.08296   4
  -1  -4  17 3.00924 1.50330  11
   1  -4  17 3.32903 1.40208  11
   1   4  17 2.76942 1.14137  12
  -1  -4  17 3.66851 1.32736  13
  -1   4  17 1.09227 1.06073  12
   1  -4  17 0.11760 1.25036  13
   1  -4 -17 1.08482 1.29853   9
  -1  -4  17 1.64107 1.12971   8
   1  -4  17 2.66950 1.10648   8
  -1  -4 -17-0.55324 1.37716   9
  -1   4  17-0.15858 1.57582   7
   1   4  17 1.43084 1.56845   7
   1  -4 -18-0.07248 1.01994   3
  -1  -4 -18-0.96840 1.02433   3
  -1  -4  18 0.39439 0.95029   3
   1  -4  18 0.47943 0.97063   3
  -1  -4 -18 0.41970 0.96829   2
   1  -4 -18-0.06680 0.95495   2
   1  -4  18-1.43483 0.95086   2
  -1  -4  18 0.89056 0.95180   2
  -1  -4  18 0.42474 1.21830  17
  -1   4  18 1.24756 1.57910  17
  -1  -4 -18 0.11640 1.40568  17
   1  -4 -18-0.47762 1.50878  17
   1   4  18 0.14830 1.50433  17
   1  -4  18 0.56672 1.23757  17
  -1  -4 -18 0.29446 0.91566  14
   1   4 -18 0.74044 1.35543  16
  -1   4 -18 3.45439 1.33527  16
   1  -4 -18 0.80892 0.85338  14
   1  -4 -18 0.58118 1.07492   4
   1  -4  18-0.85237 1.07707   4
  -1  -4  18 0.37389 1.07554   4
   1   4  18-1.23872 1.46196   5
   1  -4  18 0.16636 1.63430   5
  -1   4  18-0.53054 1.52172   5
  -1  -4  18-0.32125 1.61801   5
  -1  -4 -18 0.45533 1.12922   4
  -1   4  18 2.69157 1.11849  12
   1  -4  18 2.15897 1.37055  13
  -1  -4  18-0.96443 1.30448  13
   1   4  18 0.85312 1.12647  12
   1  -4 -18 0.83182 1.33412   9
  -1  -4  18 2.12419 1.20623   8
   1  -4  18 0.84667 1.12681   8
  -1  -4 -18-0.98931 1.32842   9
   1   4  18-0.33069 1.61232   7
  -1   4  18 1.31901 1.61074   7
  -1  -4  19 72.7483 3.72072   3
  -1  -4 -19 69.2416 3.72784   2
  -1  -4  19 74.3323 3.73050   2
  -1  -4 -19 73.7505 3.74231   3
   1  -4  19 76.7447 3.74000   3
   1  -4 -19 68.7546 3.75077   3
   1  -4  19 73.8420 3.71255   2
   1  -4 -19 66.1269 3.70778   2
  -1  -4  19 72.4159 3.72638   1
  -1  -4  19 80.2327 4.01741  17
  -1   4 -19 81.6926 4.07513  16
   1   4 -19 85.8477 4.14544  16
   1  -4  19 79.0075 4.05029  17
  -1  -4 -19 80.1874 4.13583  17
   1   4  19 78.0027 4.26676  17
  -1   4  19 78.1218 4.32402  17
   1  -4 -19 71.6812 3.72042  14
  -1  -4 -19 73.5937 3.78501  14
   1  -4  19 69.7257 4.03915  13
   1  -4 -19 73.9852 3.78188   4
   1  -4  19 73.1278 3.76618   4
  -1  -4  19 75.0152 3.80287   4
  -1  -4  19 77.4037 4.31086   5
  -1  -4 -19 71.1566 3.79724   4
   1  -4  19 72.6347 4.32809   5
  -1   4  19 76.1484 4.19122   5
  -1  -4  19 70.2195 4.04592  13
  -1   4  19 76.5170 3.91943  12
   1   4  19 74.6569 3.93891  12
   1  -4  19 73.6675 3.84468   8
   1  -4 -19 75.7355 4.14469   9
  -1  -4 -19 76.5937 4.17773   9
  -1  -4  19 78.1497 3.91106   8
   1   4  19 74.9968 4.34271   7
  -1   4  19 76.3697 4.35788   7
   1   4  19 79.3434 4.24060   5
  -1  -4 -20-0.12737 1.00000   3
   1  -4 -20 1.00259 0.94548   3
  -1  -4  20 0.53658 0.87637   3
   1  -4  20-0.99653 0.94799   3
   1  -4  20 0.11928 0.89730   2
  -1  -4  20-0.62765 0.95606   2
  -1  -4  20-0.12656 0.98504   1
  -1  -4 -20 0.20240 1.00221   1
  -1  -4 -20-0.57757 0.96095   2
   1  -4 -20-0.92073 0.94212   2
   1  -4  20 1.00874 1.41905  17
  -1  -4  20-0.35858 1.35641  17
  -1   4  20 0.85041 1.76922  17
   1   4  20 2.12065 1.70243  17
   1   4 -20-0.13357 1.40530  16
  -1   4 -20 1.37690 1.40475  16
   1  -4 -20 1.89754 0.97301  14
  -1  -4 -20 2.25877 1.06523  14
   1   4  20 0.46956 1.60936   5
   1  -4  20 0.25643 1.01962   4
  -1   4  20-0.75542 1.56386   5
  -1  -4  20-1.22487 1.12178   4
  -1  -4  20 0.71958 1.70770   5
   1  -4  20 0.37172 1.80553   5
   1  -4 -20-0.32980 1.06223   4
  -1  -4 -20-0.83650 1.13101   4
   1   4  20-0.21166 1.29030  12
   1  -4  20 0.37576 1.38773  13
  -1   4  20 0.20217 1.22954  12
  -1  -4 -20 1.17635 1.46816   9
   1  -4 -20-0.57504 1.38601   9
   1  -4  20 3.05732 1.19649   8
  -1  -4  20-0.54549 1.20724   8
   1   4  20-1.95739 1.75122   7
  -1   4  20 0.71021 1.67880   7
  -1  -4 -21-0.30097 0.98821   3
  -1  -4  21-1.62858 1.02824   3
   1  -4 -21-2.28110 1.07251   3
   1  -4  21-1.28282 1.00229   3
   1  -4 -21-3.21174 1.06288   2
  -1  -4  21-2.66943 1.10031   2
   1  -4  21-3.50368 1.05422   2
  -1  -4 -21-2.24865 1.07668   2
  -1  -4 -21-3.00489 1.16537   1
  -1  -4  21-1.00796 0.98427   1
   1  -4  21 0.13273 1.43905  17
   1   4  21 4.77784 1.83286  17
  -1   4  21 3.37236 1.83171  17
  -1  -4  21 2.40040 1.43840  17
   1  -4 -21 0.46953 1.03389  14
  -1   4 -21 0.39134 1.42710  16
  -1  -4 -21 1.51144 1.09785  14
   1   4 -21-0.69309 1.44033  16
  -1  -4  21-3.26692 1.20504   4
   1  -4  21-0.72218 1.10584   4
   1   4  21-3.97974 1.93601   5
  -1  -4 -21-2.61521 1.21126   4
   1  -4  21 0.78140 1.97175   5
  -1  -4  21-3.41871 2.10782   5
   1  -4 -21-1.05421 1.14300   4
  -1   4  21-2.57071 1.84388   5
   1   4  21 2.55624 1.34776  12
  -1   4  21 2.02758 1.39336  12
   1  -4  21 0.08508 1.22241   8
   1  -4 -21 1.89579 1.45421   9
  -1  -4  21 0.46873 1.25568   8
  -1  -4 -21 0.89807 1.60295   9
   1   4  21-0.92055 1.97444   7
  -1   4  21 1.47227 1.85435   7
   1  -4 -22 1.36551 0.97992   3
  -1  -4 -22 1.80519 0.98131   3
  -1  -4  22 2.10083 0.98112   3
   1  -4  22 1.39377 0.93806   3
  -1  -4  22 2.36526 0.93734   2
   1  -4  22 1.85456 1.02575   1
  -1  -4 -22 3.10447 1.01876   1
   1  -4  22 1.11993 0.97247   2
  -1  -4 -22 2.77185 0.95710   2
  -1  -4  22 2.73518 1.01094   1
   1  -4 -22-0.16641 1.02332   2
  -1   4  22 6.66380 1.99072  17
  -1   4 -22 3.79818 1.52850  16
   1   4  22 4.63545 1.92935  17
  -1  -4  22 4.00108 1.55658  17
   1  -4  22 2.93330 1.54708  17
   1   4 -22 4.03075 1.57096  16
   1  -4 -22 3.67415 1.13961  14
  -1  -4 -22 2.34749 1.17710  14
   1   4 -22 4.55054 1.74214  14
  -1  -4  22 2.60194 1.93651   5
  -1   4  22 3.05702 1.74978   5
   1  -4  22 0.61697 1.94386   5
   1   4  22 3.85047 1.82993   5
  -1  -4 -22 2.77710 1.10457   4
   1  -4 -22 1.43670 1.10733   4
  -1  -4  22 2.12685 1.06964   4
   1  -4  22 1.99096 1.07014   4
   1   4  22 6.88009 1.45123  12
  -1   4  22 4.71420 1.36973  12
  -1  -4 -22 1.97462 1.55524   9
   1  -4 -22 5.46790 1.59073   9
   1  -4  22 3.41303 1.30787   8
  -1  -4  22 2.01803 1.34572   8
  -1   4  22 3.62157 1.87913   7
   1   4  22-0.19035 1.90043   7
   1  -4  23 2.56506 0.88501   3
  -1  -4  23 2.01949 0.89236   3
  -1  -4 -23 1.04994 0.99962   3
   1  -4 -23 2.50460 0.95028   3
  -1  -4 -23 2.38840 0.90082   2
   1  -4 -23 3.14986 1.01410   1
  -1  -4 -23 0.82353 1.08076   1
   1  -4  23 5.64668 0.91161   2
  -1  -4  23 2.31334 0.97178   1
   1  -4  23 1.41288 0.97002   1
   1  -4 -23 3.70350 0.91327   2
  -1  -4  23 3.55634 0.92341   2
  -1   4 -23 4.22565 1.60455  16
   1   4  23 5.20464 1.94806  17
   1  -4  23 4.97740 1.68983  17
  -1  -4  23 4.21092 1.63787  17
  -1   4  23 4.04620 1.93906  17
   1   4 -23 9.10697 1.79059  16
   1  -4 -23 2.21551 1.16607  14
   1   4 -23 2.94652 1.78759  14
  -1  -4 -23 5.03930 1.29698  14
   1  -4  23 3.97127 1.00589   4
  -1  -4 -23 3.11412 1.04764   4
  -1   4  23 3.95175 1.95444   5
  -1  -4  23 3.98501 2.06882   5
   1  -4 -23 3.87196 1.04119   4
   1   4  23 0.18493 1.94130   5
  -1  -4  23 3.81862 1.02148   4
   1  -4  23 2.58453 2.11644   5
  -1   4  23 3.53214 1.44568  12
   1   4  23 6.22022 1.56770  12
  -1  -4  23 3.54579 1.35654   8
   1  -4 -23 3.44458 1.64351   9
  -1  -4 -23 1.84954 1.59621   9
   1  -4  23 2.94395 1.27740   8
  -1   4  23 1.57614 1.99982   7
   1   4  23 1.96523 1.98449   7
  -1  -4 -24 35.1641 2.32119   3
   1  -4 -24 41.4408 2.35171   3
  -1  -4 -24 39.8589 2.35466   2
   1  -4 -24 42.9434 2.39208   1
   1  -4  24 38.8306 2.33111   1
  -1  -4 -24 39.6342 2.36964   1
   1  -4 -24 32.7719 2.38602   1
  -1  -4  24 35.9559 2.30971   1
  -1   4  24 57.4828 3.49880  17
   1   4  24 64.2965 3.56103  17
  -1  -4  24 52.4588 3.06057  17
   1   4 -24 55.1589 3.18751  16
   1  -4  24 49.8832 3.12940  17
  -1   4 -24 56.9926 3.11334  16
   1  -4 -24 46.7682 2.67498  14
   1   4 -24 53.6996 3.40510  14
  -1  -4 -24 51.7648 2.75973  14
  -1   4 -24 64.0620 3.53673  14
   1  -4  24 48.5424 3.59186   5
   1   4  24 44.4728 3.45942   5
   1  -4 -24 41.6588 2.38570   4
   1  -4  24 41.9270 2.34519   4
  -1  -4 -24 38.4966 2.37881   4
  -1  -4  24 44.9870 2.38680   4
  -1   4  24 55.5118 3.49288   5
  -1  -4  24 50.4257 3.60940   5
  -1   4  24 47.1570 2.88312  12
   1  -4 -24 54.0465 3.16068   9
  -1  -4 -24 52.6695 3.12279   9
  -1  -4  24 51.0499 2.80631   8
   1  -4  24 49.7983 2.72780   8
   1   4  24 50.5120 3.48382   7
  -1   4  24 52.0562 3.48530   7
  -1  -4 -25-3.35148 1.00280   3
   1  -4 -25-2.85686 0.96460   3
   1   4  25-0.20201 2.03726  17
  -1   4 -25 0.60572 1.67587  16
   1  -4  25 1.28332 1.70410  17
   1   4 -25-1.11969 1.74666  16
  -1   4  25 0.83190 2.14433  17
  -1  -4  25 1.38992 1.72869  17
   1   4 -25-2.52267 1.96644  14
   1  -4 -25 0.98425 1.30550  14
  -1   4 -25-1.69283 2.04641  14
  -1  -4 -25 0.65008 1.29937  14
   1  -4 -25-2.55601 1.01848   1
  -1  -4 -25-2.42339 0.99676   1
   1  -4 -25-2.50022 1.04251   1
  -1   4  25-4.38314 2.31543   5
   1   4  25-5.10094 2.35553   5
   1  -4 -25-3.97534 1.03586   4
  -1  -4  25-2.93665 0.97406   4
   1  -4  25-3.07037 2.36864   5
  -1  -4  25-5.07560 2.36231   5
  -1  -4 -25-1.62005 1.00662   4
   1  -4  25-2.89949 0.93635   4
  -1  -4  25-0.50717 1.39055   8
  -1  -4 -25-4.11144 1.86274   9
   1  -4 -25-1.22264 1.77730   9
  -1   4  25-3.34963 2.22936   7
   1   4  25-0.83535 2.17819   7
  -1  -4 -26-1.87151 0.85283   3
   1  -4 -26-0.96187 0.78755   3
   1  -4 -26-2.60308 0.92156   1
  -1  -4 -26-2.02799 0.89788   1
  -1  -4 -26-1.21662 0.86261   1
   1  -4 -26 0.10412 0.85543   1
  -1   4 -26 2.84350 2.04383  14
   1   4 -26 0.21715 1.97896  14
   1  -4 -26 0.82382 1.31335  14
  -1  -4 -26-0.78902 1.31632  14
   1   4 -26-1.65177 1.85419  16
  -1   4  26-3.66563 2.26532  17
   1   4  26 1.88792 2.13912  17
  -1  -4  26-1.13079 1.84628  17
  -1   4 -26 0.62642 1.73812  16
   1  -4  26 1.34079 1.77787  17
   1  -4  26-2.45935 2.36238   5
   1   4  26 0.85296 2.15963   5
   1  -4 -26-1.08058 0.90957   4
  -1  -4  26-1.44681 2.32074   5
  -1   4  26 0.83378 2.15801   5
  -1  -4 -26-2.08891 0.87876   4
   1  -4 -26 0.15347 1.66110   9
  -1  -4 -26 3.18492 1.68665   9
  -1   4  26-0.86218 2.20921   7
   1   4  26 1.07461 2.19911   7
  -1  -4  27 35.6579 2.52017  17
  -1   4  27 30.4579 2.89445  17
   1   4 -27 35.1188 2.52456  16
  -1   4 -27 30.9058 2.33835  16
   1   4  27 31.9729 2.83317  17
   1  -4  27 27.9128 2.44855  17
  -1  -4  27 30.9678 3.04334   5
   1   4  27 31.6753 2.94711   5
  -1   4  27 24.2184 2.75405   5
   1  -4  27 30.7794 3.02929   5
  -1  -4 -27 29.7541 1.95378  14
  -1   4 -27 29.9864 2.67745  14
   1  -4 -27 28.3653 1.92474  14
   1   4 -27 29.5446 2.63228  14
  -1  -4 -27 27.6673 2.33472   9
   1  -4 -27 28.0866 2.29646   9
   1   4  27 33.3185 2.85091   7
  -1   4  27 27.0214 2.86417   7
  -1  -4  28-0.17619 1.89781  17
   1   4 -28 0.87789 1.93698  16
  -1   4  28 0.92671 2.49165  17
   1   4  28 0.45160 2.27062  17
   1  -4  28-0.72521 1.98257  17
  -1   4 -28-1.50228 1.92802  16
  -1   4  28-4.55825 2.48105   5
   1   4  28-2.32637 2.46719   5
  -1  -4  28-0.78476 2.52207   5
   1  -4  28-1.06760 2.50865   5
   1  -4 -28 0.11166 1.38891  14
  -1  -4 -28 1.09167 1.51568  14
  -1   4 -28-0.46466 2.16173  14
   1   4 -28 2.53563 2.18832  14
   1  -4 -28-0.92891 1.84445   9
   1  -4 -28 0.16475 1.75554   8
  -1  -4 -28-0.96333 1.79946   9
  -1  -4 -28-1.70313 1.74264   8
   1   4  28-2.26233 2.49935   7
  -1   4  28-1.81871 2.37267   7
   1   4  29-2.10015 2.37161  17
   1  -4  29-0.75330 2.14374  17
   1   4 -29-1.62607 2.02550  16
  -1   4 -29-0.51616 1.97731  16
  -1  -4  29-1.46582 2.05989  17
  -1   4  29-1.91330 2.43066  17
   1  -4  29-3.04080 2.69604   5
  -1  -4  29 1.08846 2.59889   5
   1   4  29 0.24143 2.45786   5
  -1   4  29-0.95012 2.41406   5
   1   4 -29-1.42224 2.20158  14
  -1   4 -29-5.25554 2.36022  14
  -1  -4 -29 1.87921 1.55015  14
  -1  -4 -29-1.44369 1.89007   9
  -1  -4 -29-1.11659 1.79602   8
   1  -4 -29-3.88694 1.90536   8
   1  -4 -29-0.77168 1.83476   9
   1   4  29-2.78088 2.46977   7
  -1   4  29 2.09940 2.41114   7
   1   4 -30 4.63992 2.18045  16
  -1  -4  30 3.04054 2.22040  17
   1   4  30 5.55415 2.58495  17
   1  -4  30 5.85171 2.28723  17
  -1   4 -30 7.60862 2.11983  16
  -1   4  30 7.91778 2.83038  17
   1  -4  30 6.88119 2.80672   5
   1   4  30 8.53057 2.72608   5
  -1  -4  30 6.49938 2.92582   5
  -1   4  30 4.20025 2.57366   5
  -1   4 -30 6.86417 2.47322  14
   1  -4 -30 6.53179 1.97702   8
  -1  -4 -30 3.41362 1.83854   8
  -1  -4 -30 6.41665 1.97153   9
   1  -4 -30 4.92651 1.86430   9
  -1   4  30 5.01305 2.59874   7
   1   4  30 2.36857 2.54371   7
  -1   4  31 4.83668 2.85574  17
  -1   4 -31 7.08778 2.22223  16
   1  -4  31 7.68028 2.34413  17
   1   4  31-0.99546 2.74835  17
  -1  -4  31 8.87670 2.38550  17
   1   4 -31 4.38010 2.17395  16
  -1   4  31 0.76911 2.70899   5
   1  -4  31 0.59379 2.96194   5
  -1  -4  31-0.29302 2.90771   5
   1   4  31 2.60057 2.81683   5
  -1   4 -31 6.53399 2.56549  14
  -1  -4 -31 0.15923 1.96181   9
   1  -4 -31-1.74533 2.14202   8
   1  -4 -31 3.81967 1.90467   9
  -1  -4 -31 6.10928 2.07172   8
  -1   4  31-2.19638 2.81783   7
   1   4  31-0.72524 2.79138   7
  -1   4  32 3.66127 2.83820  17
  -1  -4  32 3.05491 2.29519  17
  -1   4 -32 1.48974 2.19320  16
   1   4  32 4.35683 2.79809  17
   1  -4  32 4.16848 2.30584  17
   1   4  32-3.21682 3.04207   5
  -1  -4  32-0.60611 3.23403   5
  -1   4  32-1.05832 3.00248   5
   1  -4  32-3.67108 3.26972   5
   1   4 -32 3.70811 2.20863  16
  -1   4 -32 1.80018 2.54474  14
   1  -4 -32-0.88151 2.17498   8
  -1  -4 -32-0.94824 2.06662   9
  -1  -4 -32-1.83575 2.17095   8
   1  -4 -32-0.15184 2.05436   9
   1   4  32-3.20802 3.05143   7
  -1   4  32-7.96669 3.07133   7
   1   4 -33-0.59859 2.25311  16
   1  -4 -33 2.31744 2.15658   8
  -1  -4 -33-0.50306 2.08935   8
  -1  -4 -33 5.60119 1.98044   9
   1  -4 -33-0.29950 1.97391   9
   1  -4  33 2.14615 2.39613  17
  -1   4 -33 1.14425 2.23015  16
  -1  -4  33 7.13903 2.50559  17
   1   4  33 0.27631 2.87055   5
  -1   4  33 0.27327 2.91718   5
  -1   4 -34 2.72953 2.36050  16
  -1   4  34 0.84489 3.09346   5
   1   4  34 2.27363 3.03801   5
  -1  -4 -34 1.68096 1.96970   9
   1  -4 -34 1.03160 1.96539   9
  -1  -4 -34 1.00554 2.13918   8
   1  -4 -34-0.71353 2.17543   8
   1  -4  34 1.54645 2.62230  17
  -1  -4  34 0.21607 2.47939  17
  -1  -4 -35 7.18724 2.27173   8
   1  -4 -35-3.02598 2.30972   8
  -1  -5   0-0.51359 1.04188   2
   1   5   0-0.23478 0.98633   2
  -1  -5   0-0.69632 1.03304   3
  -1   5   0 0.81898 0.96308   2
   1  -5   0 0.30131 1.03616   2
  -1  -5   0 0.22932 0.72758  14
   1   5   0 1.50657 1.02383  15
   1  -5   0 0.35471 0.64734  14
  -1   5   0-0.87918 1.02247  15
   1  -5   0 0.37746 0.90474  17
  -1  -5   0-0.04976 0.78247  17
   1  -5   0-1.14285 1.11448  11
   1   5   0-0.85567 0.93847  11
  -1  -5   0 0.29817 0.98169   9
   1  -5   0 1.08143 0.89956   9
  -1   5   0-0.13370 0.80326   7
   1   5   0-0.26762 0.82248   7
  -1   5  -1 23.8387 1.80275   2
   1  -5   1 22.5850 1.80052   2
  -1  -5  -1 26.1903 1.82017   3
  -1  -5  -1 20.3481 1.76924   2
  -1   5   1 25.6471 1.80107   2
  -1  -5   1 28.0264 1.85786   2
   1   5  -1 24.9809 1.84150   2
   1   5   1 24.0883 1.80066   2
   1  -5  -1 21.8000 1.76731   2
  -1  -5   1 26.3369 1.81987   3
   1   5  -1 27.7085 1.89122  15
  -1  -5  -1 23.1685 1.48748  14
  -1   5  -1 26.0150 1.85664  15
   1  -5   1 22.8271 1.50538  14
  -1  -5   1 23.5492 1.55163  14
   1  -5  -1 25.4904 1.44362  14
   1  -5  -1 27.2427 1.65569  17
  -1  -5  -1 25.3493 1.54121  17
  -1  -5   1 26.3465 1.52973  17
   1  -5   1 22.8798 1.62391  17
  -1  -5   1 28.8435 1.91768  11
  -1  -5   1 26.2063 1.48637  10
  -1   5   1 30.0562 1.79845  11
   1  -5   1 24.2306 1.39862  10
   1   5  -1 23.9055 1.77166  11
   1   5   1 22.9383 1.72964  11
   1  -5   1 25.1140 1.84652  11
   1  -5  -1 26.6734 1.75819   9
  -1  -5  -1 26.1124 1.79493   9
  -1  -5   1 25.4945 1.71628   9
   1  -5   1 28.6613 1.75514   9
   1   5  -1 26.7115 1.57447   7
   1   5   1 24.6717 1.63551   7
  -1   5  -1 25.5960 1.56128   7
  -1   5   1 25.5060 1.63881   7
   1   5   2-0.11762 0.98332   2
  -1  -5   2-0.41038 1.06900   2
  -1   5   2 1.52345 0.97725   2
  -1  -5   2-0.59475 0.99503   3
   1  -5   2-0.40114 1.01021   2
   1   5  -2-1.16577 1.11318  15
  -1   5  -2 0.22061 1.02212  15
  -1  -5   2 0.06715 0.81684  14
  -1  -5  -2 0.47965 0.67915  14
   1  -5   2 0.06224 0.74893  14
   1  -5  -2-0.23262 0.57369  14
  -1  -5   2-1.09366 0.79257  17
   1  -5  -2 0.66606 0.93803  17
  -1  -5  -2 0.90429 0.76703  17
   1  -5   2 0.68425 0.90836  17
  -1   5   2 0.09248 0.89334  11
  -1   5  -2 1.76784 1.01973  13
  -1  -5   2 0.38343 0.71858  10
   1  -5   2 1.42547 0.65248  10
   1   5  -2 0.11245 1.01579  11
  -1  -5   2 0.10727 1.11405  11
   1  -5   2 0.61033 1.07708  11
   1   5   2 1.23746 0.93358  11
  -1  -5  -2 0.17512 0.52908  12
   1  -5  -2-0.21207 0.96616   9
  -1  -5   2 0.27484 0.87313   9
  -1  -5  -2 1.17576 0.99452   9
   1  -5   2-0.45038 0.85174   9
  -1   5   2 0.55790 0.88689   7
   1   5   2 0.07940 0.88479   7
   1   5  -2-0.16131 0.70319   7
  -1   5  -2-0.21457 0.72372   7
  -1  -5   3 16.5431 1.47820   3
   1   5   3 15.7663 1.48596   2
   1  -5   3 19.7313 1.54203   2
  -1  -5   3 19.1690 1.55420   2
  -1   5   3 17.0017 1.51790   2
  -1  -5   3 17.1749 1.23095  17
  -1  -5  -3 16.7444 1.26216  17
   1  -5  -3 16.1957 1.35406  17
   1   5   3 17.8273 1.48400  13
   1  -5   3 17.2619 1.29435  14
   1   5  -3 18.1505 1.58542  15
  -1  -5   3 17.6349 1.33359  14
  -1  -5  -3 17.2271 1.10791  14
   1  -5  -3 14.0520 0.99459  14
  -1   5  -3 18.5961 1.51420  15
  -1  -5  -3 16.5097 1.02172  12
  -1   5   3 16.6611 1.35660  11
  -1  -5   3 15.7323 1.21563  10
   1   5   3 16.3051 1.44502  11
   1  -5   3 19.6692 1.18359  10
  -1   5  -3 14.8649 1.47058  13
   1  -5   3 16.1799 1.56160  11
  -1  -5   3 14.8993 1.61186  11
  -1  -5   3 16.3487 1.32817   9
  -1  -5  -3 15.9457 1.46501   9
   1  -5  -3 19.4180 1.52519   9
   1  -5   3 19.4576 1.39499   9
  -1   5  -3 17.0062 1.17397   7
   1   5   3 16.7992 1.39617   7
   1  -5   3 13.7071 1.01449   6
  -1   5   3 19.0332 1.39907   7
   1   5  -3 16.2898 1.16998   7
   1   5   4 1.41120 0.99566   2
   1  -5   4 0.80742 1.03612   3
  -1  -5   4 0.19788 1.01572   3
  -1   5   4-0.46877 0.95977   2
   1  -5   4-0.69732 1.05655   2
  -1  -5   4 1.22900 1.11996   2
  -1  -5  -4 0.82940 0.82166  17
   1  -5  -4-0.63293 0.96537  17
   1   5   4 0.56590 0.98859  13
  -1   5  -4 0.33249 1.04388  15
   1  -5   4 0.07368 0.85342  14
  -1  -5  -4 0.51430 0.59773  14
  -1  -5   4-0.23219 0.88810  14
  -1  -5   4 2.20620 1.16808  13
   1   5  -4 1.17200 1.07705  15
   1  -5  -4 0.12959 0.45381  14
  -1  -5   4-0.58913 0.62129   5
  -1  -5  -4 0.75396 0.50374  12
   1   5   4 0.80901 0.99352  11
   1  -5   4-1.30054 1.14581  11
   1   5  -4 1.03098 1.01215  13
  -1   5  -4 0.59122 0.97347  13
  -1  -5   4-0.22710 1.23245  11
  -1   5   4-0.79323 0.93333  11
  -1  -5   4 0.06703 0.81149  10
   1  -5   4 0.65533 0.84384   9
  -1  -5  -4 0.34333 1.00888   9
   1  -5  -4-0.11355 0.98952   9
  -1  -5   4 2.08586 0.85370   9
  -1   5  -4 1.02209 0.65790   7
   1   5   4 0.09202 0.94625   7
   1   5  -4 0.43296 0.66700   7
  -1   5   5 56.7003 3.12390   2
   1  -5   5 56.4390 3.07065   3
   1   5   5 57.1342 3.13406   2
  -1  -5   5 50.6152 3.05855   2
   1  -5   5 56.0178 3.06787   2
  -1  -5   5 55.3696 3.06489   3
  -1  -5  -5 52.1818 3.08630   2
   1  -5  -5 58.7576 3.11043   2
  -1  -5  -5 55.0021 3.09424   3
   1   5  -5 57.1140 3.16652  15
   1   5   5 61.2622 3.12292  13
  -1  -5   5 59.3062 3.16619  13
  -1  -5   5 55.7455 2.99037  14
  -1   5  -5 59.0894 3.15768  15
   1  -5  -5 53.7970 2.61676  14
  -1  -5  -5 54.0580 2.71359  14
  -1   5   5 60.4985 3.18524  13
   1  -5   5 53.7535 2.95616  14
  -1  -5  -5 60.9132 2.91773  17
   1  -5   5 66.1737 3.03319  16
   1  -5  -5 56.3173 2.95848  17
  -1  -5   5 57.0649 3.01898  16
   1   5  -5 53.7001 3.08237  13
  -1   5   5 55.4293 2.98237  11
  -1  -5   5 51.2338 3.17955  11
   1  -5   5 56.3338 3.17775  11
  -1   5  -5 58.5748 3.14042  13
   1   5   5 58.0662 3.07726  11
   1  -5   5 52.4681 2.90268   9
   1  -5  -5 61.5428 3.16492   9
  -1  -5  -5 59.0390 3.16179   9
  -1  -5   5 53.5318 2.93517   9
   1   5   5 56.0892 3.06579   7
  -1  -5   5 50.7304 2.77354   5
  -1   5  -5 56.7310 2.70298   7
   1   5  -5 53.2786 2.69455   7
  -1  -5  -6 117.778 5.88620   2
   1   5   6 119.106 5.93125   2
  -1  -5   6 129.889 5.91160   3
   1  -5   6 120.212 5.86706   2
   1  -5  -6 117.820 5.87282   2
  -1  -5  -6 116.075 5.87572   3
  -1   5   6 120.224 5.93956   2
   1  -5   6 121.627 5.89875   3
  -1  -5   6 124.694 5.90348   2
   1   5  -6 117.962 5.92262   2
   1  -5  -6 118.465 5.89481   3
  -1   5  -6 113.943 5.90458   2
  -1  -5   6 122.007 5.80801  16
  -1  -5  -6 119.517 5.72538  17
   1  -5  -6 125.578 5.78229  17
   1  -5   6 116.607 5.76893  16
   1  -5   6 121.066 5.94117  13
   1   5   6 126.173 5.93790  13
   1   5  -6 132.539 5.99561  15
   1  -5   6 122.418 5.80754  14
  -1  -5   6 130.832 5.85060  14
  -1   5   6 126.029 5.98128  13
  -1  -5  -6 119.980 5.54454  14
  -1  -5   6 124.962 5.95161  13
   1   5   6 118.534 5.55986  10
   1  -5   6 121.644 5.96153  11
   1   5  -6 125.683 5.93534  13
  -1  -5   6 118.581 5.98696  11
  -1   5  -6 126.360 5.95826  13
   1   5   6 122.581 5.86961  11
  -1   5   6 126.755 5.81039  11
   1  -5   6 122.088 5.72450   9
  -1  -5  -6 128.068 5.98297   9
  -1  -5   6 117.825 5.73802   9
   1  -5  -6 116.825 5.95255   9
   1   5  -6 109.098 5.48221   7
   1   5   6 127.256 5.91963   7
   1  -5   6 113.022 5.66304   5
  -1   5  -6 111.432 5.47733   7
  -1  -5   6 121.858 5.80677   8
  -1  -5   6 122.500 5.67228   5
   1  -5   7 93.9527 4.73295   3
  -1  -5   7 89.1723 4.69450   3
   1   5  -7 91.6294 4.75307   2
   1   5   7 81.2891 4.72020   2
  -1   5   7 91.9047 4.76510   2
   1  -5   7 91.8092 4.69205   2
  -1  -5  -7 91.3860 4.71177   2
   1  -5  -7 91.8895 4.71085   2
  -1  -5   7 88.1327 4.69729   2
  -1  -5  -7 89.0316 4.69987   3
   1  -5  -7 97.3264 4.73504   3
  -1   5  -7 92.1171 4.75149   2
  -1  -5  -7 97.1892 4.58780  17
  -1  -5   7 98.8120 4.66577  16
   1  -5  -7 97.3666 4.63555  17
   1   5   7 91.4684 4.66972  17
   1  -5   7 101.703 4.63588  16
  -1  -5   7 93.5063 4.78847  13
  -1  -5   7 92.5525 4.67920  14
   1  -5   7 95.5179 4.66071  14
   1   5   7 87.6004 4.72258  13
  -1  -5   7 92.4832 4.54088   5
   1   5   7 91.4749 4.70414  11
  -1  -5   7 92.4421 4.83837  11
  -1   5   7 95.5048 4.62566  11
   1   5  -7 94.4964 4.75367  13
   1  -5   7 96.1704 4.81791  11
  -1   5  -7 89.2434 4.73338  13
   1   5   7 88.6483 4.39309  10
  -1  -5   7 95.0224 4.54498   9
   1  -5   7 95.0934 4.53251   9
   1  -5  -7 97.5474 4.81438   9
  -1  -5  -7 93.6713 4.79944   9
  -1  -5   7 93.1565 4.63565   8
   1  -5   7 87.4146 4.58903   8
   1   5   7 100.194 4.79339   7
   1  -5   7 94.9807 4.55468   5
   1  -5  -8 31.5167 2.03992   3
  -1  -5  -8 28.8595 2.00215   3
  -1  -5   8 27.9063 1.98040   2
   1  -5   8 27.3528 1.97835   3
  -1   5  -8 29.4315 2.01608   2
   1  -5  -8 30.9060 2.02461   2
  -1  -5   8 29.2863 1.97131   3
  -1  -5  -8 30.2266 2.05315   2
   1   5   8 26.5910 2.01811   2
  -1   5   8 27.0818 2.01521   2
   1  -5   8 30.5234 1.97528   2
  -1  -5   8 34.7260 1.95965  16
   1   5   8 30.9466 2.02320  17
  -1   5   8 34.8809 2.08707  17
   1  -5   8 32.7101 1.93496  16
   1  -5  -8 31.8391 1.97514  17
  -1  -5  -8 33.0114 1.90047  17
  -1  -5   8 26.1398 1.93580  14
  -1  -5   8 36.6588 2.14510  13
   1   5   8 29.2557 2.02187  13
   1  -5   8 31.5534 1.97361  14
  -1   5  -8 32.0928 2.02331  14
  -1  -5   8 32.3572 1.85705   5
  -1   5   8 31.6697 1.90132  11
  -1   5  -8 33.0269 2.06238  13
   1   5   8 27.9052 1.63596  10
   1  -5   8 31.4231 2.16371  11
  -1   5   8 20.4356 1.48220  10
   1   5  -8 31.1676 2.01286  13
   1   5   8 30.4756 1.98184  11
   1  -5   8 32.7372 1.75474   9
   1  -5  -8 34.4719 2.16312   9
  -1  -5  -8 30.5853 2.10937   9
  -1  -5   8 28.7672 1.73995   9
   1  -5   8 29.2955 1.85007   5
   1   5   8 33.4073 2.12712   7
  -1  -5   8 33.0765 1.93173   8
   1  -5   8 29.0955 1.86124   8
  -1   5   9 63.9086 3.60121   2
  -1  -5  -9 60.9065 3.54999   2
   1  -5  -9 67.8359 3.57218   3
   1  -5   9 67.9609 3.57388   3
  -1  -5   9 66.3299 3.53892   3
   1  -5  -9 62.7535 3.53409   2
  -1  -5  -9 69.8680 3.57267   3
   1  -5   9 65.5341 3.55586   2
  -1  -5   9 66.9338 3.56418   2
  -1   5  -9 63.8103 3.58630   2
   1  -5  -9 65.9624 3.52738  17
  -1   5   9 70.8173 3.66543  17
  -1  -5  -9 67.2476 3.47772  17
   1   5   9 70.2828 3.61233  17
   1  -5   9 73.1314 3.49294  16
  -1  -5   9 69.9063 3.51519  16
  -1  -5  -9 68.1613 3.17756  14
   1  -5   9 66.9305 3.57347  14
  -1   5  -9 70.5728 3.60568  14
  -1  -5   9 59.5008 3.53424  14
  -1  -5   9 65.3776 3.45929   5
  -1   5  -9 66.0019 3.60398  13
   1  -5   9 70.5033 3.72734  11
   1   5  -9 64.1251 3.58489  13
   1   5   9 64.9432 3.54431  11
  -1   5   9 64.9366 3.45192  11
   1  -5  -9 66.9068 3.70339   9
  -1  -5  -9 62.7767 3.65297   9
  -1  -5   9 67.7283 3.33462   9
   1  -5   9 69.3588 3.34205   9
  -1  -5   9 65.0390 3.46787   8
   1  -5   9 73.5814 3.51176   5
  -1   5   9 61.9722 3.24765   5
   1   5   9 62.1747 3.67553   7
   1  -5   9 67.5053 3.46482   8
  -1  -5  10 44.4330 2.61659   2
  -1   5 -10 44.1213 2.66337   2
   1  -5  10 46.8315 2.60472   3
  -1  -5 -10 42.9027 2.61129   3
  -1  -5  10 45.6571 2.59619   3
   1  -5 -10 41.4961 2.59888   3
  -1   5  10 43.1738 2.63429   2
   1  -5  10 42.4255 2.58644   2
  -1  -5 -10 43.7087 2.63215   2
   1  -5 -10 46.7215 2.63274   2
  -1  -5 -10 39.6228 2.53272  17
  -1  -5  10 44.9994 2.57266  16
   1   5  10 47.3329 2.69746  17
  -1   5  10 42.6289 2.71847  17
   1  -5  10 42.9625 2.50977  16
   1  -5 -10 45.2956 2.61339  17
   1  -5  10 44.3673 2.74455  15
   1  -5  10 43.7895 2.66958  14
  -1  -5 -10 41.8385 2.18211  14
  -1   5 -10 44.1770 2.68405  14
  -1  -5  10 43.8871 2.69115  14
  -1  -5  10 42.0328 2.54438   5
   1  -5 -10 45.2373 2.70728   4
  -1   5  10 43.5981 2.51622  11
   1   5  10 44.5825 2.63636  11
   1  -5  10 43.4554 2.77299  11
  -1   5 -10 46.2152 2.68008  13
  -1  -5  10 47.9995 2.34640   9
  -1  -5 -10 50.0552 2.83352   9
   1  -5 -10 43.0083 2.76463   9
   1  -5  10 49.2439 2.35463   9
   1  -5  10 41.0464 2.54456   5
  -1   5  10 44.3556 2.35603   5
   1  -5  10 44.8701 2.51039   8
  -1  -5  10 43.5543 2.52842   8
   1   5  10 44.2540 2.77179   7
  -1  -5 -11-1.39529 1.21542   2
  -1  -5  11 0.28760 1.14091   3
  -1  -5 -11 0.29545 1.14079   3
   1  -5  11 0.29914 1.10829   3
  -1  -5  11 0.98051 1.11457   2
  -1   5 -11 0.80347 1.09421   2
  -1   5  11 0.34675 1.11892   2
   1  -5 -11-0.40232 1.20890   3
   1  -5 -11 1.15853 1.15615   2
   1  -5  11-0.28518 1.17581   2
  -1   5  11 1.09596 1.39731  17
  -1  -5 -11 1.32799 1.14718  17
  -1  -5  11 2.09256 1.04415  16
   1  -5 -11 0.18972 1.17871  17
   1  -5  11 1.01463 1.05194  16
   1   5  11 2.14855 1.23493  17
  -1  -5  11 2.05070 1.25338  14
   1  -5  11 1.06417 1.31031  15
  -1  -5 -11 0.32239 0.53529  14
   1  -5  11 0.45240 1.24611  14
  -1   5 -11 2.36463 1.21836  14
   1  -5  11-1.15303 1.09071   5
  -1  -5  11-0.70148 1.10740   5
  -1   5  11-0.19125 0.95423   5
   1  -5 -11 0.53890 1.23847   4
   1  -5  11 0.95516 1.19469   4
   1   5  11 2.81859 1.14347  11
  -1   5  11 1.13098 0.99037  11
  -1   5 -11 1.25385 1.11058  13
   1  -5  11 0.30125 0.74275   9
  -1  -5  11 0.14775 0.69903   9
  -1  -5  11 1.50139 1.06822   8
   1   5  11 0.95962 1.37874   7
  -1   5  11 0.41164 1.35803   7
   1  -5  11 1.49437 1.02780   8
  -1   5  12 0.11504 1.10914   2
   1  -5  12-1.38671 1.15763   3
  -1  -5 -12-0.79038 1.22311   2
   1  -5 -12-0.10007 1.13564   3
  -1  -5 -12-0.58684 1.22755   3
  -1  -5  12 0.56924 1.11024   3
  -1  -5  12 0.48518 1.09664   2
  -1   5 -12-0.91468 1.11280   2
   1  -5  12-0.28240 1.14082   2
   1  -5 -12 0.95451 1.10684   2
  -1   5  12 2.68131 1.47665  17
  -1  -5 -12 1.21085 1.19891  17
   1  -5  12 0.52397 1.06856  16
   1  -5 -12 2.17993 1.26859  17
  -1  -5  12 0.46748 1.10961  16
   1   5  12 1.90935 1.41267  17
   1  -5  12 0.47477 1.18932  14
   1  -5  12 0.25203 1.28043  13
  -1   5 -12 0.52595 1.21582  14
  -1  -5 -12 0.06799 0.55166  14
   1  -5  12 0.12068 1.28583  15
  -1  -5  12-0.59611 1.28217  14
   1  -5 -12 0.85487 1.23092   4
   1  -5  12-0.21032 1.18515   4
  -1  -5  12-0.10915 1.16481   5
   1  -5  12-0.79927 1.22419   5
  -1   5  12-0.36395 0.99722   5
  -1   5  12 0.61744 1.04287  11
   1  -5  12 0.13233 0.70161   9
  -1  -5  12 0.64155 0.68881   9
  -1  -5  12 0.75220 1.09634   8
   1  -5  12-0.62760 1.06863   8
   1   5  12 0.28718 1.37910   7
  -1   5  12 0.43077 1.36844   7
  -1  -5 -13-0.58167 1.14343   3
  -1  -5  13 0.47019 1.04808   3
  -1   5  13 0.11436 1.09644   2
  -1   5 -13 0.91046 1.12634   2
   1  -5 -13 0.39766 1.13763   3
   1  -5  13 1.36900 1.10528   3
  -1  -5  13-0.28791 1.08022   2
  -1  -5 -13-0.19479 1.10849   2
   1  -5 -13 0.56596 1.09829   2
   1  -5  13 1.11266 1.08944   2
  -1   5  13-0.93653 1.48029  17
   1   5  13-0.12556 1.37104  17
  -1  -5  13 0.38504 0.95136  17
   1  -5  13 0.18133 1.11871  16
   1  -5 -13 1.13727 1.29042  17
  -1  -5 -13 0.09764 1.24200  17
  -1  -5  13-1.16088 1.15403  16
   1  -5  13 0.98868 1.29410  15
  -1   5 -13 0.69290 1.29214  14
   1  -5  13 0.12429 1.20988  14
   1  -5  13 2.69219 1.32052  13
  -1  -5 -13 0.69824 0.59257  14
  -1  -5  13-0.12470 1.21614  14
  -1  -5  13 0.94457 1.20602   5
   1  -5 -13 0.21131 1.22855   4
   1  -5  13 0.12309 1.25514   5
  -1   5  13 1.06456 1.06323   5
   1  -5  13-0.62315 1.16243   4
  -1   5  13 1.07417 1.09025  11
  -1   5  13 0.58583 0.80149  12
  -1  -5  13 0.80850 0.62950   9
   1  -5  13 0.22443 0.65821   9
   1   5  13 0.50792 1.08278   5
   1  -5  13 0.86351 1.05404   8
  -1  -5  13 0.75540 1.09890   8
  -1  -5 -14 8.42979 1.31621   3
  -1  -5 -14 8.76359 1.35816   2
   1  -5 -14 8.08024 1.34667   3
  -1  -5  14 6.13842 1.23181   2
   1  -5  14 7.34786 1.30335   3
  -1  -5  14 6.30447 1.22173   3
  -1   5  14 11.5861 1.39634   2
   1  -5  14 7.85371 1.25705   2
   1  -5 -14 8.28225 1.32575   2
   1  -5 -14 9.04338 1.47195  17
   1  -5  14 8.54231 1.30071  16
  -1  -5  14 9.79209 1.22492  17
   1   5  14 12.1569 1.67115  17
  -1  -5 -14 10.8526 1.50493  17
  -1  -5  14 10.1046 1.35632  16
  -1   5  14 9.08379 1.66705  17
  -1   5 -14 8.45543 1.51701  14
   1  -5  14 9.23175 1.46877  14
  -1  -5  14 7.53527 1.42838  14
  -1  -5 -14 8.42374 0.84763  14
   1  -5  14 9.37874 1.53138  13
   1  -5  14 9.75606 1.57416  15
   1   5  14 9.77361 1.34232   5
   1  -5 -14 10.3977 1.45205   4
   1  -5  14 10.1416 1.39403   4
   1  -5  14 6.22059 1.49314   5
  -1  -5  14 10.1652 1.49641   5
  -1   5  14 9.26097 1.32324   5
  -1   5  14 8.27935 1.05783  12
  -1  -5  14 8.75539 1.52407  13
   1   5  14 9.47550 1.15634  12
  -1  -5  14 11.4486 1.63076  11
  -1   5  14 9.85003 1.30514  11
  -1  -5  14 8.92612 0.73416   9
  -1  -5  14 8.99265 1.28100   8
   1  -5  14 8.11364 1.25783   8
   1  -5  15-0.66511 1.18750   3
  -1  -5  15-0.27438 1.14568   3
  -1  -5 -15-1.51327 1.22167   3
   1  -5 -15 0.38830 1.22965   3
  -1  -5  15 0.46607 1.08415   2
  -1  -5 -15 1.04332 1.13872   2
   1  -5  15 1.25478 1.03285   2
   1  -5 -15 1.91873 1.13284   2
   1  -5  15-0.97094 1.17567  16
  -1   5  15 3.36034 1.55942  17
  -1  -5 -15-0.74877 1.38891  17
   1  -5 -15-0.78362 1.39579  17
   1   5  15-1.94500 1.51033  17
  -1  -5  15 2.89588 1.18693  16
  -1  -5  15 1.40405 1.12993  17
   1  -5  15-0.27127 1.33761  14
  -1   5 -15 1.37655 1.44936  14
   1  -5  15 2.48055 1.42995  15
  -1  -5 -15 0.88197 0.68763  14
   1  -5  15 3.04550 1.41776  13
  -1  -5  15 1.62640 1.34391  14
   1  -5 -15 0.88585 0.46079  14
   1  -5 -15 1.12623 1.26051   4
   1   5  15 1.65372 1.27248   5
   1  -5  15 0.14129 1.48206   5
  -1   5  15-0.49953 1.20529   5
  -1  -5  15 1.49761 1.42579   5
   1  -5  15-0.90517 1.24690   4
  -1   5  15 0.06422 0.92245  12
   1   5  15 1.89636 1.01185  12
  -1  -5  15 0.13271 1.36492  13
  -1  -5  15 0.51639 1.12352   8
   1  -5  15 1.59186 1.10817   8
  -1  -5 -16 33.4450 2.17349   3
   1  -5  16 31.4093 2.15024   3
   1  -5 -16 32.1022 2.15538   2
  -1  -5  16 28.0884 2.10598   3
   1  -5  16 32.7438 2.10505   2
   1  -5 -16 30.0804 2.17487   3
  -1  -5 -16 34.5384 2.19962   2
  -1  -5  16 28.6697 2.08824   2
  -1  -5  16 36.7441 2.26118  16
   1  -5  16 35.5273 2.22299  16
   1   5  16 31.7757 2.51821  17
  -1  -5 -16 32.1737 2.35482  17
   1  -5  16 35.6961 2.24432  17
  -1  -5  16 36.3352 2.16351  17
   1  -5 -16 30.4797 2.37367  17
  -1   5  16 36.6244 2.64095  17
   1  -5 -16 30.4715 1.67886  14
  -1  -5 -16 36.2499 1.84672  14
  -1   5 -16 38.2707 2.55431  14
  -1  -5 -16 30.6397 2.25858   4
   1  -5  16 31.9521 2.52924   5
   1  -5  16 33.7524 2.22333   4
  -1  -5  16 30.2428 2.22241   4
  -1  -5  16 30.6514 2.44311   5
   1  -5 -16 31.9850 2.22254   4
   1   5  16 33.1545 2.05086  12
  -1   5  16 33.8288 2.02054  12
   1  -5  16 30.5500 2.10454   8
  -1  -5  16 32.9711 2.16178   8
   1  -5 -16 34.6840 2.49348   9
  -1  -5 -16 34.4098 2.49656   9
   1   5  16 30.7051 2.28252   5
  -1   5  16 32.3859 2.29409   5
   1  -5  17 12.8259 1.48803   2
   1  -5 -17 12.8155 1.54853   2
  -1  -5 -17 15.0440 1.58750   2
  -1  -5  17 14.9208 1.54043   2
   1  -5 -17 15.4664 1.86392  17
   1   5  17 15.2692 2.02924  17
  -1  -5  17 17.0767 1.69398  16
   1  -5  17 17.8921 1.64336  16
  -1   5  17 22.4537 2.15345  17
   1  -5  17 21.4561 1.77229  17
  -1  -5  17 20.3689 1.63993  17
  -1  -5 -17 18.5321 1.88174  17
  -1   5 -17 18.4049 1.98734  14
   1   5 -17 16.4663 1.98196  14
  -1  -5 -17 18.5858 1.25339  14
   1  -5 -17 16.1195 1.08284  14
   1  -5  17 13.8774 1.59259   4
  -1  -5  17 18.2103 1.68317   4
   1  -5  17 15.6868 2.02209   5
  -1   5  17 14.4181 1.76622   5
  -1  -5 -17 15.7964 1.77809   4
   1   5  17 15.6063 1.80508   5
  -1  -5  17 15.3429 1.96226   5
   1  -5 -17 18.5797 1.73820   4
  -1   5  17 16.2728 1.46616  12
   1   5  17 15.7242 1.50609  12
   1  -5 -17 18.0930 2.01170   9
  -1  -5 -17 20.1201 2.04984   9
  -1  -5  17 18.5956 1.65708   8
   1  -5  17 18.2278 1.59193   8
  -1  -5  17 15.5337 1.54211   3
  -1  -5 -17 14.2915 1.59007   3
   1  -5  17 15.0561 1.56596   3
   1  -5 -17 15.0337 1.58344   3
  -1  -5 -18 11.3318 1.37341   2
   1  -5  18 12.4264 1.34940   2
   1  -5 -18 11.0597 1.37313   2
  -1  -5  18 10.1695 1.36860   2
  -1  -5  18 8.72901 1.45885  16
   1   5  18 13.5760 1.99346  17
  -1   5  18 16.4376 2.10968  17
  -1  -5  18 13.6074 1.53272  17
   1  -5  18 12.8428 1.60985  17
   1  -5 -18 9.76492 0.95346  14
   1   5 -18 12.2557 1.83772  14
  -1   5 -18 11.8702 1.86192  14
  -1  -5 -18 11.2646 1.11353  14
   1   5  18 9.29972 1.69727   5
  -1  -5 -18 11.4190 1.55256   4
   1  -5  18 13.3097 1.51631   4
  -1   5  18 11.9632 1.69618   5
   1  -5  18 12.8826 1.94222   5
   1  -5 -18 7.95295 1.51998   4
  -1  -5  18 10.9513 1.51681   4
  -1  -5  18 13.3125 1.91976   5
  -1   5  18 11.1639 1.35658  12
   1   5  18 10.5317 1.37687  12
   1  -5  18 9.90401 1.38858   8
  -1  -5 -18 10.1650 1.81572   9
  -1  -5  18 11.3478 1.50914   8
   1  -5 -18 9.69084 1.80874   9
   1  -5  18 10.4898 1.39235   3
   1  -5 -18 10.6708 1.40088   3
  -1  -5 -18 9.68494 1.36943   3
  -1  -5  18 9.84978 1.34997   3
   1  -5  19-0.65439 1.17741   2
   1  -5 -19-2.34089 1.23991   2
  -1  -5  19-0.42592 1.23344   2
  -1  -5 -19 0.08675 1.25825   2
   1   5  19 2.50599 1.77448  17
  -1  -5  19 2.01225 1.30481  17
  -1   5  19 2.07756 1.82438  17
   1  -5  19-0.12042 1.36654  17
   1  -5 -19 1.92276 0.76330  14
   1   5 -19-0.36440 1.64225  14
  -1  -5 -19 1.58547 0.86867  14
  -1   5 -19-2.00050 1.67811  14
  -1  -5  19 0.18988 1.33577   4
   1  -5  19-0.36405 1.29764   4
  -1   5  19-2.31713 1.62165   5
   1   5  19-0.84199 1.74330   5
   1  -5 -19-1.20694 1.35566   4
   1  -5  19-1.25338 1.92560   5
  -1  -5 -19-2.22125 1.44495   4
  -1  -5  19-1.56794 1.97157   5
   1   5  19-0.09296 1.16937  12
  -1   5  19 1.20974 1.15888  12
  -1  -5  19 1.79572 1.30813   8
   1  -5 -19 1.14725 1.59211   9
  -1  -5 -19 0.33431 1.71289   9
   1  -5  19 3.21424 1.32929   8
  -1  -5  19-1.49414 1.30903   3
   1  -5  19-0.25863 1.29903   3
  -1  -5 -19-3.37569 1.37565   3
   1  -5 -19-0.53824 1.26102   3
  -1  -5  20 3.76149 1.26750   3
   1  -5 -20 0.86792 1.39527   3
  -1  -5 -20-0.33573 1.39395   3
   1  -5  20 2.32199 1.33441   3
   1  -5  20 1.50477 1.25993   2
  -1  -5  20 0.74147 1.30113   2
   1  -5 -20 5.66435 1.24163   2
  -1  -5  20 3.28369 1.29146   1
  -1  -5 -20 2.85480 1.30362   2
   1  -5  20 9.35940 1.57087  17
  -1   5  20 6.84921 1.99219  17
  -1  -5  20 6.73762 1.46639  17
   1   5  20 2.44031 1.89339  17
  -1  -5 -20 6.18775 1.06224  14
  -1   5 -20 8.50947 1.85432  14
   1  -5 -20 6.05922 0.89644  14
  -1  -5  20 3.48192 1.39676   4
   1  -5  20 3.59422 2.01571   5
   1  -5  20 3.94629 1.33494   4
   1   5  20 3.14077 1.79466   5
  -1  -5 -20 3.82885 1.40662   4
  -1  -5  20 4.22457 1.94548   5
   1  -5 -20 4.12554 1.35093   4
  -1   5  20 2.61765 1.74349   5
  -1   5  20 5.88402 1.28995  12
   1   5  20 6.18419 1.37032  12
   1  -5 -20 8.50331 1.78734   9
   1  -5  20 8.11061 1.41923   8
  -1  -5 -20 7.47660 1.78133   9
  -1  -5  20 6.21640 1.44929   8
   1   5  20 6.21820 2.01098   7
  -1   5  20 3.89190 1.93558   7
  -1  -5  21 10.5536 1.36192   3
   1  -5 -21 10.7271 1.40779   3
   1  -5  21 9.31124 1.36930   3
  -1  -5 -21 9.62530 1.36196   3
   1  -5 -21 12.0646 1.36519   2
  -1  -5  21 7.61030 1.39779   1
  -1  -5 -21 9.78000 1.38055   2
   1  -5  21 9.66560 1.26607   2
  -1  -5 -21 6.45682 1.45726   1
  -1  -5  21 11.5828 1.36472   2
   1   5  21 11.4444 2.14950  17
  -1   5  21 12.5715 2.16546  17
   1  -5  21 13.0055 1.74946  17
  -1  -5  21 13.5998 1.73759  17
   1  -5 -21 10.9632 1.11562  14
  -1   5 -21 15.6887 2.15341  14
  -1  -5 -21 11.1032 1.22946  14
  -1  -5  21 9.30523 1.51741   4
   1   5  21 6.51116 1.89117   5
  -1  -5  21 12.2053 2.23544   5
   1  -5  21 8.74473 2.16480   5
  -1   5  21 10.3870 1.97831   5
   1  -5  21 10.3013 1.50275   4
   1  -5 -21 10.9523 1.52608   4
  -1  -5 -21 8.15232 1.55556   4
  -1   5  21 11.7921 1.51737  12
   1   5  21 12.7073 1.56618  12
   1  -5 -21 11.1430 1.95710   9
  -1  -5  21 13.6949 1.62942   8
   1  -5  21 14.3829 1.58177   8
  -1  -5 -21 11.0450 1.95787   9
   1   5  21 8.43177 2.25646   7
  -1   5  21 10.4641 2.22314   7
  -1  -5 -22 20.1392 1.69154   3
   1  -5 -22 19.6706 1.72374   3
  -1  -5  22 20.7214 1.68515   1
  -1  -5 -22 14.7763 1.74154   1
  -1  -5 -22 18.7282 1.67490   2
   1  -5 -22 18.7390 1.65832   2
   1  -5  22 23.6313 2.13595  17
   1   5  22 27.0753 2.61830  17
  -1   5  22 22.4114 2.61708  17
  -1  -5  22 24.6866 2.11651  17
  -1  -5 -22 19.8357 1.59293  14
  -1   5 -22 18.0687 2.10632  16
   1  -5 -22 21.1622 1.48004  14
   1   5 -22 20.6139 2.24911  16
   1  -5 -22 17.2931 1.76500   4
  -1  -5 -22 17.5008 1.79405   4
  -1  -5  22 21.3550 2.58463   5
  -1   5  22 16.2372 2.32823   5
   1  -5  22 14.7977 2.54863   5
  -1  -5  22 21.1036 1.84931   4
   1  -5  22 15.9723 1.75502   4
   1   5  22 24.6926 2.46073   5
   1   5  22 23.5156 1.94131  12
  -1   5  22 22.2872 1.87799  12
   1  -5 -22 23.7580 2.33271   9
  -1  -5  22 24.1474 1.92966   8
   1  -5  22 24.7091 1.92571   8
  -1  -5 -22 23.9867 2.36022   9
  -1   5  22 20.5375 2.67593   7
   1   5  22 20.0837 2.63987   7
   1  -5 -23 8.54806 1.28565   3
  -1  -5 -23 13.1781 1.29609   3
  -1  -5  23 9.56226 1.30236   1
  -1  -5 -23 6.51575 1.28355   2
   1  -5 -23 6.84993 1.30839   2
  -1  -5 -23 7.59935 1.36041   1
   1  -5  23 6.63099 1.30296   1
  -1   5  23 9.29567 2.25763  17
   1  -5  23 13.5546 1.90352  17
  -1  -5  23 7.73378 1.75107  17
   1   5  23 8.66135 2.23817  17
   1   5 -23 6.14010 1.83477  16
  -1   5 -23 12.2995 1.93801  16
  -1  -5 -23 12.2713 1.31758  14
  -1  -5  23 7.68822 2.29911   5
   1  -5  23 10.5009 2.38577   5
  -1   5  23 9.34367 2.10142   5
   1   5  23 7.26107 2.12829   5
   1  -5  23 7.09557 1.43618   4
  -1  -5 -23 6.47034 1.46434   4
  -1  -5  23 9.16541 1.47770   4
   1  -5 -23 7.71078 1.43350   4
  -1   5  23 11.2436 1.62114  12
   1   5  23 8.96441 1.57974  12
  -1  -5 -23 11.5283 2.04580   9
   1  -5 -23 7.77240 1.95953   9
  -1   5  23 5.56035 2.27028   7
   1   5  23 8.32401 2.43108   7
   1  -5 -24 16.0211 1.50169   3
  -1  -5 -24 14.5585 1.51863   3
  -1  -5 -24 14.1448 1.55883   1
   1  -5 -24 15.7028 1.59173   1
   1  -5  24 15.4948 1.56715   1
   1  -5 -24 16.3468 1.51858   2
  -1  -5  24 13.6467 1.51921   1
  -1  -5 -24 10.9534 1.45125   2
  -1   5  24 28.7011 2.73054  17
   1   5  24 17.1717 2.57617  17
   1  -5  24 23.8860 2.25633  17
  -1  -5  24 18.0753 2.11541  17
  -1   5 -24 23.6917 2.28210  16
   1   5 -24 21.5759 2.26973  16
  -1  -5 -24 18.0441 1.56077  14
  -1   5  24 16.4359 2.46408   5
   1  -5  24 21.2342 2.85972   5
   1  -5 -24 16.3940 1.65095   4
   1  -5  24 14.4901 1.58029   4
  -1  -5 -24 15.8652 1.67593   4
  -1  -5  24 13.8430 2.62144   5
  -1  -5  24 16.7395 1.66195   4
   1   5  24 16.2029 2.51337   5
   1   5  24 18.8532 1.90676  12
  -1   5  24 22.5632 1.87810  12
   1  -5 -24 15.3420 2.22174   9
  -1  -5 -24 17.0456 2.26927   9
  -1   5  24 18.2744 2.68263   7
   1   5  24 19.9695 2.67445   7
  -1  -5 -25 9.27303 1.36039   1
   1  -5 -25 8.69236 1.35409   1
  -1   5 -25 13.0788 2.02153  16
  -1  -5 -25 9.06773 1.43532  14
   1   5 -25 12.5303 2.07348  16
  -1  -5  25 12.1565 2.63580   5
   1  -5 -25 9.13546 1.41021   4
  -1   5  25 15.1781 2.37784   5
   1  -5  25 8.35341 2.50236   5
   1   5  25 9.39068 2.32810   5
  -1  -5 -25 8.38486 1.43471   4
  -1   5  25 16.7017 2.60045  17
  -1  -5  25 13.9306 2.11508  17
   1  -5  25 11.2857 2.01614  17
   1   5  25 15.2592 2.57704  17
   1  -5 -25 8.78900 2.03024   9
  -1  -5 -25 12.2964 2.10486   9
  -1   5  25 8.37318 2.39260   7
   1   5  25 10.3820 2.49744   7
   1  -5 -26 38.4604 2.38424   1
  -1  -5 -26 32.9922 2.34069   1
  -1  -5  26 50.1408 3.13990  17
  -1   5  26 44.1715 3.61823  17
   1  -5  26 50.7622 3.22160  17
   1   5 -26 46.3896 3.19508  16
   1   5  26 48.8931 3.61323  17
  -1   5 -26 44.5984 3.13088  16
  -1   5  26 41.5904 3.35861   5
   1   5  26 43.5430 3.45203   5
  -1  -5  26 39.3241 3.71972   5
   1  -5  26 41.9709 3.75564   5
   1  -5 -26 35.5242 2.37170   4
  -1  -5 -26 35.6183 2.39433   4
  -1  -5 -26 46.0652 3.24636   9
   1  -5 -26 40.3163 3.12092   9
   1   5  26 52.1101 3.74833   7
  -1   5  26 43.2191 3.70124   7
   1  -5 -27 1.31972 1.09290   1
  -1  -5 -27 2.78847 1.07588   1
   1   5  27-1.13379 2.41662  17
   1  -5  27 2.06163 1.93955  17
  -1  -5  27-1.15443 1.93558  17
  -1   5  27 1.62047 2.48244  17
  -1   5  27 1.05086 2.33583   5
  -1  -5 -27-0.25342 1.15465   4
  -1  -5  27-0.25467 2.52053   5
   1   5  27-1.28086 2.27869   5
   1  -5 -27 2.19547 1.11519   4
   1  -5  27 1.29300 2.54547   5
   1   5 -27 7.76252 2.10486  16
  -1   5 -27 4.00273 1.91666  16
   1  -5 -27-0.53298 2.00841   9
  -1  -5 -27-0.36516 2.03807   9
   1   5  27-4.03079 2.66513   7
  -1   5  27-0.47634 2.45763   7
   1   5  28 2.80981 2.47812  17
  -1   5  28 1.43230 2.53830  17
   1  -5  28 1.95963 1.99150  17
  -1  -5  28 0.17179 2.02413  17
  -1  -5  28-1.32096 2.62638   5
  -1   5  28 1.74958 2.32593   5
   1  -5  28 4.82291 2.70154   5
   1   5  28 4.21908 2.37265   5
   1   5 -28 9.77380 2.19673  16
  -1   5 -28 2.22820 1.96467  16
  -1  -5 -28 2.01556 2.00701   9
   1  -5 -28 3.73757 2.00369   9
   1   5  28 0.97049 2.51000   7
  -1   5  28 2.92868 2.54563   7
   1   5  29 2.17384 2.63317  17
  -1  -5  29 1.06996 2.07054  17
   1  -5  29 3.50783 2.19932  17
  -1   5  29-0.49173 2.62785  17
   1   5  29-0.23064 2.53676   5
  -1  -5  29-3.01943 2.88790   5
   1  -5  29-1.11224 2.87337   5
  -1   5  29 0.45545 2.45654   5
  -1   5 -29-0.17574 2.11691  16
   1   5 -29 0.74144 2.14083  16
   1  -5 -29-1.24097 2.05568   9
  -1  -5 -29-0.36696 2.07064   9
   1   5  29 0.99148 2.59942   7
  -1   5  29-0.24968 2.68927   7
   1   5  30 1.73868 2.65926  17
  -1   5  30 1.01103 2.79668  17
   1  -5  30 5.72733 2.26900  17
  -1  -5  30 6.27771 2.22459  17
   1   5  30-0.95379 2.62307   5
  -1   5  30 1.41839 2.60434   5
  -1  -5  30 0.56929 2.86756   5
   1  -5  30-1.43991 3.00089   5
   1   5 -30 1.32762 2.17638  16
  -1   5 -30 0.53984 2.16543  16
   1  -5 -30-0.91445 2.12959   8
  -1  -5 -30-0.36653 2.16445   9
   1  -5 -30 1.06073 2.01778   9
  -1   5  30-2.03981 2.84159   7
   1   5  30 0.25322 2.74435   7
   1   5  31 6.40638 2.83400   5
  -1  -5  31 2.94467 2.96522   5
   1  -5  31 6.82397 3.05447   5
  -1   5  31 17.1469 3.04291   5
   1   5 -31 10.2672 2.44807  16
  -1   5 -31 6.25131 2.35483  16
   1  -5 -31 13.9064 2.28871   9
   1  -5 -31 5.95772 2.19574   8
  -1  -5 -31 10.5482 2.25574   9
  -1  -5 -31 9.21529 2.21241   8
  -1  -5  31 7.07428 2.40621  17
   1   5  31 7.66015 2.90325  17
  -1   5  31 8.29540 2.95885  17
   1  -5  31 6.68720 2.38595  17
  -1   5  32-0.25224 2.79471   5
   1   5  32-0.50776 2.75952   5
   1   5 -32 6.12184 2.42495  16
  -1   5 -32 1.68713 2.22200  16
   1  -5 -32 0.37838 2.13221   8
   1  -5 -32 1.39461 2.07157   9
  -1  -5 -32-2.71175 2.14559   9
  -1  -5 -32-1.43925 2.15658   8
  -1  -5  32 2.36454 2.36201  17
   1  -5  32-1.01480 2.40268  17
   1  -5  33 1.25018 2.48324  17
  -1  -5  33 2.83635 2.38118  17
  -1   5 -33 4.58149 2.35072  16
  -1   5  33-0.25976 2.94056   5
   1  -5 -33 2.66730 2.34062   8
   1  -5 -33-0.17272 2.23630   9
  -1  -5 -33-0.53399 2.23270   9
  -1  -5 -33 4.34215 2.21498   8
   1   5  33-0.52128 2.95059   5
  -1  -5 -34-0.17571 2.19571   9
   1  -5 -34-1.69772 2.21587   9
  -1   6   0 2.28762 1.25162   2
  -1  -6   0 0.12132 1.31866   2
   1   6   0-1.28903 1.21249   2
   1  -6   0-1.43405 1.29697   3
  -1  -6   0-1.53121 1.29743   3
   1  -6   0 0.23752 1.33465   2
   1  -6   0-0.05837 0.79052  14
  -1  -6   0-0.19730 0.89672  14
   1   6   0-0.97898 1.29587  15
  -1   6   0 0.66767 1.28496  15
   1  -6   0-0.35647 1.10655  17
  -1  -6   0 0.56235 0.93968  17
   1   6   0 0.76386 1.22273  11
   1  -6   0-0.11793 1.14992   9
  -1  -6   0 0.35935 1.16584   9
  -1   6   0-0.39337 1.00616   7
   1   6   0-1.48910 1.06247   7
   1   6   1 4.01401 1.25543   2
  -1  -6   1 3.29752 1.35695   3
   1  -6  -1 1.79176 1.36509   3
   1  -6   1 1.67369 1.35503   3
  -1  -6   1 0.72752 1.37229   2
  -1  -6  -1 2.47451 1.35770   3
   1  -6   1 3.56050 1.38916   2
  -1   6   1 3.14821 1.29595   2
   1   6  -1 1.00138 1.23530   2
  -1   6  -1 4.99865 1.37215   2
  -1  -6  -1 2.06337 1.40932   2
   1  -6  -1 2.25717 1.44696   2
  -1   6   1 2.13647 1.29594  15
   1  -6   1 2.77753 0.89463  14
  -1  -6   1 3.48022 0.95241  14
   1   6  -1 5.03520 1.41937  15
   1  -6  -1 3.53591 0.82383  14
  -1   6  -1 5.45709 1.41931  15
   1   6   1 1.95896 1.29190  15
  -1  -6  -1 3.02955 0.87077  14
  -1  -6  -1 2.08239 0.97774  17
  -1  -6   1 2.26986 1.00592  17
   1  -6  -1 4.28907 1.15574  17
   1  -6   1 2.38547 1.13223  17
  -1  -6  -1 2.59023 0.70516  12
   1  -6   1 3.27371 1.39499  11
   1   6  -1 4.16933 1.28372  11
   1  -6  -1 1.72044 0.36172  12
   1   6   1 3.87346 1.28875  11
   1   6   1 5.57444 1.33416  13
   1  -6   1 2.72763 1.17338   9
  -1  -6   1 4.16390 1.26345   9
   1  -6  -1 4.63796 1.24011   9
  -1  -6  -1 3.96452 1.24338   9
   1   6   1 4.17834 1.13359   7
   1   6  -1 2.71454 1.00756   7
  -1   6   1 3.08303 1.08097   7
  -1   6  -1 3.58284 1.03468   7
   1   6   2 26.1080 2.02661   2
   1  -6   2 22.5054 2.00728   3
   1  -6   2 22.1730 2.01400   2
  -1  -6   2 26.0538 2.10018   2
  -1   6   2 24.4829 2.02389   2
  -1  -6   2 24.4996 2.00474   3
  -1  -6  -2 25.9010 1.55247  14
  -1   6  -2 27.9363 2.05128  15
   1  -6   2 24.0375 1.65423  14
   1   6  -2 27.2722 2.06485  15
   1  -6  -2 24.7599 1.47678  14
  -1  -6   2 24.5127 1.70214  14
   1   6   2 28.2581 2.03280  13
  -1  -6   2 21.6523 1.62023  17
   1  -6  -2 24.8429 1.78581  17
   1  -6   2 23.0959 1.78691  17
  -1  -6  -2 25.5968 1.67382  17
  -1   6   2 26.6902 1.92610  11
   1  -6   2 21.0166 1.48954  10
  -1  -6   2 21.9232 2.09166  11
   1   6   2 29.9253 2.01916  11
  -1  -6  -2 22.0891 1.39200  12
   1  -6   2 27.7941 2.08209  11
   1  -6  -2 25.2673 1.98471   9
  -1  -6   2 26.9745 1.91489   9
  -1  -6  -2 24.4065 1.93555   9
   1  -6   2 24.9441 1.86095   9
  -1   6  -2 25.5781 1.67349   7
   1   6  -2 24.9615 1.64467   7
   1   6   2 28.3074 1.87099   7
  -1   6   2 26.2674 1.83620   7
  -1  -6   3 94.8377 4.79474   2
  -1  -6   3 98.8541 4.79028   3
   1  -6   3 93.5325 4.78088   3
   1   6   3 94.8542 4.83350   2
  -1   6   3 91.5151 4.81420   2
   1  -6   3 91.7079 4.76356   2
  -1   6  -3 98.1194 4.83675  13
   1  -6  -3 91.2996 4.30234  14
  -1   6  -3 97.6989 4.81294  15
  -1  -6  -3 90.8462 4.36830  14
  -1  -6   3 91.9030 4.54017  14
   1   6  -3 94.3344 4.84554  15
   1   6   3 93.8492 4.78701  13
   1  -6   3 89.6535 4.51326  14
   1  -6   3 86.0795 4.51649  17
  -1  -6   3 90.5694 4.41903  17
   1  -6  -3 90.8731 4.53559  17
  -1  -6  -3 96.1678 4.47819  17
   1   6   3 87.4750 4.71921  11
  -1  -6  -3 87.7570 4.25474  12
   1  -6   3 83.4156 4.36906  10
  -1  -6   3 85.9648 4.43576  10
  -1  -6   3 86.5147 4.81681  11
   1  -6   3 93.2160 4.82427  11
  -1   6   3 90.7259 4.65148  11
  -1  -6   3 88.7017 4.64957   9
   1  -6  -3 95.5288 4.78929   9
   1  -6   3 91.1656 4.63585   9
  -1  -6  -3 95.4310 4.79428   9
  -1   6  -3 92.5391 4.42388   7
  -1   6   3 88.2656 4.62220   7
   1   6  -3 89.5400 4.42073   7
   1   6   3 94.7344 4.65750   7
   1  -6   4 18.1326 1.85087   3
   1  -6   4 22.7265 1.86867   2
  -1  -6   4 18.6117 1.82521   3
   1   6   4 24.1088 1.93216   2
  -1   6   4 25.3334 1.91491   2
  -1  -6   4 20.7218 1.92230   2
   1  -6   4 21.8846 1.58406  14
  -1   6  -4 27.0942 1.92932  15
  -1  -6   4 22.4992 1.62670  14
  -1  -6  -4 23.5167 1.31093  14
   1   6  -4 22.6989 1.89636  15
  -1   6   4 24.6725 1.96123  13
   1  -6  -4 20.7259 1.16719  14
   1  -6  -4 21.0365 1.63694  17
  -1  -6  -4 21.4773 1.55231  17
   1  -6   4 19.0351 1.64226  17
  -1  -6   4 20.7176 1.48781  17
   1  -6   4 20.6069 1.95924  11
   1   6   4 23.4727 1.85269  13
   1   6   4 21.7229 1.74072  11
  -1   6  -4 27.5910 1.96112  13
  -1  -6   4 19.4609 1.99804  11
  -1  -6   4 19.0938 1.49012  10
   1  -6   4 23.2641 1.44227  10
  -1   6   4 21.4045 1.69728  11
   1  -6   4 21.5190 1.66948   9
  -1  -6   4 24.3285 1.71741   9
  -1  -6  -4 18.7151 1.83850   9
   1  -6  -4 19.7585 1.84000   9
  -1   6   4 24.3732 1.80618   7
   1   6   4 23.6944 1.79985   7
  -1   6  -4 20.1635 1.34160   7
   1   6  -4 21.1070 1.36433   7
   1  -6  -5 81.5435 4.57929   3
   1  -6  -5 90.8640 4.61896   2
   1   6   5 81.0262 4.62032   2
  -1  -6   5 94.1657 4.62727   3
  -1  -6  -5 94.1205 4.61428   3
  -1   6   5 82.7307 4.63750   2
  -1  -6   5 84.1826 4.61278   2
  -1  -6  -5 90.7421 4.65209   2
   1  -6   5 90.0986 4.60865   3
   1  -6   5 95.3463 4.64158   2
  -1  -6   5 91.4108 4.45651  14
  -1   6  -5 93.0517 4.65635  15
   1   6  -5 105.540 4.74548  15
   1   6   5 87.2485 4.62414  13
   1  -6  -5 81.9979 4.04058  14
  -1  -6  -5 89.5136 4.15435  14
   1  -6   5 94.0316 4.44238  14
  -1   6   5 85.6849 4.65058  13
  -1  -6   5 90.0364 4.28558  17
  -1  -6   5 86.6187 4.50407  16
   1  -6  -5 92.3216 4.42956  17
   1  -6   5 88.3784 4.48231  16
  -1  -6  -5 90.3700 4.34450  17
   1  -6   5 87.4671 4.68540  11
   1  -6   5 84.1845 4.30297  10
  -1   6   5 93.4026 4.51124  11
  -1  -6   5 78.0687 4.66351  11
  -1   6  -5 92.8699 4.67119  13
  -1  -6   5 88.7597 4.36140  10
   1   6   5 85.8094 4.55924  11
  -1  -6  -5 84.0701 4.65093   9
  -1  -6   5 90.3853 4.46720   9
   1  -6  -5 98.8714 4.72201   9
   1  -6   5 89.9968 4.45089   9
  -1   6   5 92.3675 4.56690   7
  -1   6  -5 87.0089 4.16531   7
   1  -6   5 73.9669 4.14227   6
   1   6  -5 85.8163 4.16071   7
   1   6   5 83.4076 4.54506   7
   1  -6  -6 19.4768 1.80472   2
   1  -6   6 22.7363 1.89511   3
  -1  -6  -6 17.6521 1.84747   2
  -1  -6  -6 15.5156 1.77197   3
   1  -6   6 20.2075 1.85244   2
  -1  -6   6 19.0276 1.86007   2
  -1  -6   6 20.2161 1.85501   3
  -1   6  -6 17.6556 1.80878   2
  -1   6   6 16.7252 1.83428   2
   1  -6  -6 18.4687 1.87551   3
  -1  -6  -6 20.9670 1.18960  14
  -1  -6   6 18.1162 1.73877  16
  -1  -6   6 18.8024 1.67900  14
   1   6  -6 24.0275 1.94250  15
  -1   6   6 21.2588 1.85313  13
   1  -6   6 20.5280 1.62274  14
   1  -6   6 18.9943 1.72349  16
   1   6   6 16.3852 1.70605  13
  -1  -6  -6 19.3954 1.55909  17
   1  -6  -6 19.9130 1.66436  17
  -1   6   6 20.0212 1.67467  11
  -1  -6   6 17.8822 1.57188  10
  -1  -6   6 16.5192 1.98616  11
   1   6  -6 21.4464 1.79707  13
  -1   6  -6 18.7879 1.78426  13
   1  -6   6 19.1110 1.92570  11
   1   6   6 20.3951 1.73178  11
   1  -6   6 22.2690 1.60955   9
  -1  -6  -6 20.2211 1.87042   9
  -1  -6   6 21.8397 1.57935   9
   1  -6  -6 24.9018 1.94754   9
  -1  -6   6 14.5970 1.28785   5
  -1   6  -6 15.6787 1.12756   7
  -1  -6   6 21.6242 1.74942   8
  -1   6   6 17.0536 1.78848   7
   1   6  -6 15.4948 1.15563   7
   1   6   6 19.0978 1.84169   7
  -1   6   7 86.0969 4.79866   2
  -1  -6   7 84.9743 4.73361   3
  -1   6  -7 92.7121 4.81965   2
  -1  -6  -7 83.0681 4.74367   2
   1  -6  -7 90.3581 4.77978   3
  -1  -6  -7 94.5251 4.78232   3
  -1  -6   7 97.6684 4.81041   2
   1  -6   7 90.3019 4.74697   2
   1  -6   7 91.0468 4.77302   3
   1  -6  -7 96.3977 4.77016   2
  -1  -6   7 95.5506 4.67867  16
   1  -6   7 97.9603 4.64607  16
  -1  -6  -7 94.6168 4.55738  17
   1  -6  -7 96.2659 4.63874  17
   1   6   7 92.7301 4.81534  13
  -1  -6   7 98.4981 4.87174  13
  -1  -6   7 85.1859 4.65426  14
  -1   6   7 88.4514 4.83849  13
   1  -6   7 89.7443 4.65038  14
  -1  -6  -7 88.8975 4.26288  14
   1  -6   7 82.1069 4.81151  11
  -1   6  -7 84.8996 4.77578  13
   1   6   7 88.5782 4.70265  11
  -1  -6   7 95.2807 4.94365  11
  -1   6   7 92.2368 4.63991  11
   1   6  -7 101.090 4.82582  13
   1  -6   7 93.0962 4.56500   9
  -1  -6   7 85.1795 4.54169   9
  -1  -6  -7 92.0114 4.88456   9
   1  -6  -7 91.7245 4.86075   9
  -1   6   7 89.9150 4.79743   7
  -1  -6   7 91.9031 4.64514   8
   1   6   7 92.8930 4.80432   7
   1  -6   7 93.8123 4.63621   8
  -1  -6   7 85.8860 4.43408   5
  -1  -6   8 4.14736 1.38873   2
  -1  -6  -8 4.44135 1.41189   2
   1  -6   8 0.48068 1.44747   3
  -1  -6  -8 2.24555 1.39586   3
  -1  -6   8 3.50219 1.36853   3
  -1   6   8 4.84329 1.38107   2
   1  -6  -8 1.79643 1.42131   3
  -1   6  -8 5.94553 1.35436   2
   1  -6  -8 3.98144 1.40249   2
   1  -6   8 3.35092 1.35484   2
   1  -6  -8 5.77017 1.28474  17
  -1  -6   8 3.54207 1.29378  16
   1  -6   8 4.39951 1.28607  16
  -1  -6  -8 5.37156 1.24930  17
  -1  -6  -8 3.28806 0.59494  14
  -1  -6   8 3.03183 1.45981  13
   1   6   8 3.05868 1.39357  13
   1  -6   8 4.96631 1.28521  14
  -1   6   8 4.13877 1.49566  13
  -1  -6   8 3.66769 1.30201  14
  -1  -6   8 4.99175 1.08352   5
   1  -6  -8 6.95133 1.51413   4
   1   6   8 5.04959 1.35500  11
  -1  -6   8 1.88489 1.61976  11
  -1   6  -8 6.18998 1.44201  13
   1  -6   8 5.17079 1.60577  11
   1   6  -8 4.66806 1.33490  13
  -1   6   8 6.36295 1.24142  11
  -1  -6   8 3.49330 1.04214   9
   1  -6   8 5.81889 1.05259   9
   1  -6  -8 6.43731 1.49866   9
  -1  -6  -8 3.92419 1.49460   9
   1   6   8 5.14578 1.47606   7
  -1   6   8 3.04878 1.47437   7
   1  -6   8 3.50448 1.27178   8
  -1  -6   8 5.11736 1.26313   8
   1  -6  -9 37.3482 2.59087   2
   1  -6   9 42.8237 2.68398   3
  -1   6  -9 44.8979 2.70675   2
  -1   6   9 43.7613 2.69104   2
  -1  -6  -9 39.6466 2.64213   3
   1  -6   9 47.0493 2.65503   2
  -1  -6   9 44.1970 2.62902   3
   1  -6  -9 36.9428 2.62754   3
  -1  -6   9 41.1728 2.61118   2
  -1  -6  -9 41.3869 2.68509   2
   1  -6  -9 40.0297 2.51375  17
   1  -6   9 41.7788 2.51650  16
  -1  -6   9 37.2678 2.51032  16
  -1  -6  -9 41.2606 2.45158  17
  -1  -6  -9 35.2522 1.96486  14
  -1  -6   9 44.0171 2.61197  14
  -1   6   9 47.3528 2.76806  13
  -1  -6  -9 35.7529 1.96047  14
  -1  -6   9 41.8658 2.76175  13
   1   6   9 45.9183 2.69803  13
   1  -6   9 40.4255 2.57191  14
   1  -6   9 46.0764 2.73536   4
   1  -6  -9 43.4000 2.74340   4
   1  -6   9 37.6720 2.77138  11
   1   6   9 38.0744 2.56431  11
   1   6   9 39.2549 2.10281  10
   1   6  -9 44.1367 2.69151  13
  -1   6  -9 38.7640 2.65795  13
  -1   6   9 42.3819 2.49165  11
  -1  -6   9 40.4254 2.79985  11
   1  -6  -9 44.4943 2.80891   9
  -1  -6   9 45.3516 2.34716   9
   1  -6   9 40.8626 2.32355   9
  -1  -6  -9 41.4705 2.75441   9
  -1   6   9 37.9981 2.71874   7
  -1  -6   9 43.6506 2.41536   5
   1   6   9 40.3293 2.73477   7
   1  -6   9 42.8251 2.50794   8
  -1  -6   9 44.4285 2.52724   8
  -1  -6 -10-0.35511 1.30580   2
  -1  -6  10 0.11569 1.27809   3
  -1  -6 -10-0.11743 1.32900   3
   1  -6 -10-1.07462 1.40812   3
  -1  -6  10-0.35158 1.32631   2
   1  -6  10-1.31892 1.37562   3
  -1   6 -10-2.25113 1.33035   2
  -1   6  10-1.41612 1.30676   2
   1  -6  10-0.22772 1.35297   2
   1  -6 -10-1.61842 1.38058   2
   1  -6 -10-0.97416 1.28707  17
   1   6  10 1.29845 1.46980  17
  -1  -6  10-1.41031 1.26007  16
   1  -6  10-0.94264 1.22500  16
  -1  -6 -10-1.79593 1.23947  17
  -1  -6 -10-0.23948 0.36936  14
   1  -6  10 0.93554 1.30686  14
   1   6  10 0.98640 1.33243  13
  -1  -6 -10-0.03328 0.40099  14
  -1   6  10-0.15003 1.32245  13
  -1  -6  10 0.47391 1.33525  14
   1  -6 -10 1.98578 1.49199   4
   1  -6  10-0.39124 1.43024   4
  -1  -6  10 0.18105 1.16649   5
  -1  -6  10 0.60326 1.57909  11
   1   6  10 0.11781 1.25534  11
  -1   6 -10 1.75726 1.29376  13
   1   6  10 0.25132 0.79608  10
   1  -6  10-0.58225 1.60575  11
  -1   6  10 0.50058 1.12202  11
   1  -6 -10-1.41327 1.45504   9
  -1  -6  10-0.86553 0.96740   9
   1  -6  10-0.50642 0.94905   9
  -1  -6 -10 1.58230 1.47822   9
   1   6  10-1.01685 1.53078   7
  -1   6  10-0.39718 0.64596   6
   1  -6  10-2.79395 1.25031   5
  -1  -6  10 0.97588 1.22345   8
  -1   6  10 0.14583 1.47923   7
   1  -6  10 0.84273 1.18053   8
   1  -6 -11-1.07051 1.45545   3
  -1  -6 -11-0.94024 1.43983   2
   1  -6  11-2.26815 1.51008   3
  -1  -6  11-0.69723 1.45359   2
  -1  -6 -11-2.68788 1.47666   3
  -1   6  11 1.12900 1.36326   2
  -1   6 -11-1.12119 1.32785   2
  -1  -6  11-1.49642 1.44801   3
   1  -6  11-1.92227 1.41763   2
   1  -6 -11-2.98140 1.42458   2
  -1  -6 -11 0.09422 1.25624  17
   1  -6  11 0.28819 1.16430  16
   1  -6 -11 1.31683 1.33699  17
   1   6  11 0.24911 1.50958  17
  -1  -6  11-0.82256 1.26411  16
  -1  -6 -11-0.09285 0.31667  14
   1  -6  11-0.85801 1.40059  14
   1   6  11 1.84876 1.34206  13
  -1  -6  11-0.99108 1.34052  14
   1  -6  11-1.03004 1.23324   5
   1  -6 -11 1.05215 1.47187   4
   1  -6  11-1.81189 1.48285   4
  -1  -6  11-2.09807 1.28192   5
   1   6  11 1.65629 1.25865  11
  -1   6  11 0.50030 1.11349  11
   1   6  11 0.79454 0.82077  10
  -1   6  11-0.11608 0.56800  10
  -1   6 -11 0.88690 1.31485  13
   1  -6 -11-2.08936 1.56429   9
  -1  -6  11 0.33130 0.93490   9
   1  -6  11-0.13376 0.94952   9
  -1  -6 -11 1.29631 1.50767   9
   1  -6  11-0.83701 1.19715   8
  -1  -6  11 1.45885 1.24521   8
   1   6  11-2.03769 0.98039   6
   1   6  11 0.15197 1.55476   7
  -1   6  11-0.60998 1.55748   7
  -1  -6  12 3.22166 1.42616   2
   1  -6 -12 5.09290 1.44173   3
  -1  -6 -12 4.99242 1.40356   3
  -1   6 -12 5.58685 1.37906   2
  -1  -6 -12 4.07762 1.41854   2
  -1  -6  12 3.66077 1.32502   3
   1  -6  12 6.03171 1.37984   3
  -1   6  12 3.23350 1.37780   2
   1  -6 -12 3.86179 1.38522   2
   1  -6  12 2.91040 1.36715   2
   1  -6  12 4.12532 1.27195  16
   1   6  12 7.71547 1.70019  17
  -1  -6  12 4.18962 1.30940  16
  -1  -6 -12 4.53512 1.36663  17
   1  -6 -12 3.79087 1.41563  17
  -1   6  12 5.31788 1.66453  17
  -1  -6  12 4.00419 1.52247  14
   1  -6  12 5.13101 1.45906  14
   1   6  12 5.59046 1.41213  13
   1  -6  12 3.49854 1.29883   5
   1  -6  12 5.90061 1.56707   4
   1  -6 -12 3.64673 1.48309   4
  -1  -6  12 4.79870 1.31671   5
   1   6  12 4.63443 1.32722  11
  -1   6  12 5.10966 1.22780  11
  -1   6  12 1.68236 0.75015  10
  -1  -6  12 4.13483 0.92461   9
  -1  -6 -12 3.31473 1.58993   9
   1   6  12 4.25260 0.93273  10
   1  -6  12 4.14291 0.96092   9
   1  -6 -12 4.10679 1.61802   9
   1  -6  12 2.68564 1.24557   8
  -1   6  12 3.97962 1.63864   7
   1   6  12 2.11306 1.12807   6
  -1  -6  12 4.46600 1.27078   8
   1   6  12 4.92000 1.66898   7
  -1  -6 -13-2.42080 1.53072   3
   1  -6 -13 0.11750 1.41891   3
  -1  -6  13-2.15465 1.40555   3
   1  -6  13-1.17377 1.34482   3
  -1  -6 -13-3.23425 1.48839   2
  -1  -6  13-2.49963 1.41796   2
   1  -6 -13-1.45977 1.37722   2
   1  -6  13-0.44134 1.34202   2
   1  -6 -13 0.87507 1.42891  17
  -1   6  13-0.87702 1.72815  17
  -1  -6  13-0.07792 1.01900  17
  -1  -6 -13-0.41240 1.34404  17
   1  -6  13 0.30286 1.22201  16
  -1  -6  13 1.17993 1.29055  16
   1   6  13 4.24807 1.64868  17
   1   6  13 1.15623 1.35295  13
  -1  -6  13 1.21151 1.45433  14
   1  -6  13 0.40120 1.46010  14
   1   6  13-0.35881 1.32895  11
  -1   6  13 1.10570 1.18239  11
   1  -6  13 1.56677 1.19390   8
  -1  -6  13 0.87372 1.25227   8
  -1   6  13 0.16580 1.69617   7
   1   6  13 2.81138 1.73431   7
  -1  -6  13-1.05347 0.90390   9
   1  -6  13 1.28340 0.84214   9
  -1  -6  13-3.19860 1.40240   5
   1  -6  13 0.63337 1.51842   4
   1  -6  13-0.48990 1.42767   5
   1  -6 -13-1.28816 1.57990   4
  -1  -6  14 64.0051 3.70120   3
   1  -6 -14 66.6691 3.74884   3
  -1  -6  14 67.1209 3.75626   2
  -1  -6 -14 62.4035 3.75934   3
  -1  -6 -14 62.1064 3.75168   2
   1  -6 -14 64.7713 3.73777   2
   1  -6  14 60.8626 3.69480   2
   1  -6  14 72.3818 3.78408   3
  -1  -6  14 76.7807 3.56109  17
  -1  -6 -14 68.4624 3.73160  17
  -1   6  14 77.5341 4.07287  17
   1  -6  14 70.1368 3.68070  16
   1  -6 -14 70.6296 3.80905  17
   1   6  14 74.9780 3.99230  17
  -1  -6  14 70.4435 3.73456  16
   1  -6  14 67.3433 3.84365   4
   1  -6 -14 71.7850 3.87237   4
  -1   6  14 65.6682 3.61777  11
   1   6  14 58.1596 3.70997  11
  -1  -6  14 66.6285 3.30045   9
  -1  -6  14 64.4226 3.64243   8
   1  -6  14 66.4745 3.30541   9
   1  -6  14 62.5458 3.59574   8
  -1   6  14 73.1593 4.10816   7
  -1  -6  14 64.4437 3.81806   5
   1   6  14 66.0720 4.06041   7
   1  -6  14 61.9404 3.83115   5
   1  -6  15-1.37830 1.41205   3
   1  -6 -15-0.92065 1.60023   3
  -1  -6 -15-2.59259 1.60155   3
  -1  -6  15 0.55278 1.32196   3
  -1  -6 -15-0.33922 1.45547   2
   1  -6  15 0.96566 1.27018   2
   1  -6 -15-0.10942 1.38869   2
  -1  -6  15-0.88918 1.35030   2
  -1  -6 -15 0.78347 1.44221  17
  -1  -6  15 1.66677 1.14837  17
  -1  -6  15 0.79106 1.42790  16
  -1   6  15-0.94939 1.80552  17
   1  -6 -15-0.58819 1.52068  17
   1   6  15 4.63846 1.81338  17
   1  -6  15 2.13305 1.31884  16
  -1  -6 -15 0.80730 0.35073  14
  -1  -6  15 1.39147 1.57508   4
  -1  -6 -15-1.54311 1.54713   4
  -1  -6  15 0.27354 1.49994   5
   1  -6  15-2.11564 1.61377   5
   1  -6  15-0.49226 1.53060   4
   1  -6 -15-1.25374 1.53951   4
  -1   6  15 0.91312 1.25752  11
   1   6  15 0.24224 1.37828  11
  -1  -6  15-0.80032 0.74165   9
   1  -6  15-0.26007 0.75733   9
   1  -6  15 1.10175 1.26018   8
  -1  -6  15 1.17048 1.31975   8
  -1   6  15-0.51308 1.23512   5
  -1   6  15 0.71688 1.85509   7
   1   6  15 0.71510 1.80396   7
  -1  -6 -16 22.4040 2.09299   2
   1  -6  16 22.3565 1.90321   2
  -1  -6  16 22.1053 1.97906   2
   1  -6 -16 23.2313 2.01227   2
   1   6  16 29.7798 2.45720  17
  -1  -6  16 28.8281 1.88816  17
   1  -6  16 26.4729 1.89393  17
  -1   6  16 31.2761 2.55756  17
   1  -6  16 26.4876 1.98576  16
  -1  -6 -16 28.1994 2.13855  17
  -1  -6 -16 20.4482 1.18774  14
  -1  -6  16 23.5913 2.07782   4
  -1  -6 -16 24.5054 2.19400   4
   1  -6 -16 21.7271 2.07370   4
  -1   6  16 25.0754 1.93683   5
   1  -6  16 18.8335 2.22339   5
  -1  -6  16 22.5020 2.23784   5
   1  -6  16 23.7281 2.08886   4
   1   6  16 21.1219 1.95639  11
  -1   6  16 25.7276 1.92211  11
  -1  -6  16 23.8311 1.96085   8
  -1   6  16 21.9449 2.43323   7
   1  -6  16 22.1674 1.87919   8
   1   6  16 23.9178 2.47937   7
   1  -6 -16 18.8822 2.01814   3
   1  -6  16 21.0110 1.98402   3
  -1  -6 -16 21.1465 2.02226   3
  -1  -6  16 21.9118 1.95315   3
  -1  -6 -17-2.18621 1.48348   3
   1  -6  17-0.77579 1.44647   3
  -1  -6  17-1.92446 1.40266   3
   1  -6 -17-2.23817 1.49514   3
  -1  -6  17-0.21540 1.41151   2
   1  -6  17-3.72875 1.49618   2
  -1  -6 -17-0.76734 1.45727   2
   1  -6 -17-1.37440 1.45675   2
   1  -6  17 0.10995 1.31325  17
  -1  -6  17 0.68964 1.25883  17
   1  -6  17-0.11234 1.34181  16
   1   6  17-0.48703 1.78840  17
  -1   6  17-1.36697 1.97890  17
  -1  -6 -17 0.85416 0.51506  14
   1  -6 -17-3.02393 1.65252   4
   1  -6  17 0.11860 1.56386   4
  -1  -6  17 0.77733 1.65666   5
  -1   6  17-2.52461 1.52338   5
  -1  -6 -17 0.62327 1.57521   4
   1  -6  17-4.32693 1.80875   5
  -1  -6  17-1.96441 1.56180   4
  -1   6  17-1.33694 1.26454  11
   1   6  17-0.36923 1.38920  11
   1  -6 -17-1.08684 1.84382   9
  -1  -6 -17 1.10209 1.74382   9
   1  -6  17 1.76691 1.33307   8
  -1   6  17 2.31116 1.94357   7
   1   6  17-0.76819 1.98473   7
   1  -6  18 12.4880 1.53365   2
  -1  -6 -18 9.65621 1.64399   2
  -1  -6  18 10.4376 1.56533   2
   1  -6 -18 12.9540 1.61429   2
   1  -6  18 18.3272 1.70840  17
   1   6  18 13.8354 2.20641  17
  -1  -6  18 14.1630 1.58409  17
  -1   6  18 15.0608 2.25690  17
  -1  -6 -18 10.8514 0.88380  14
   1  -6 -18 11.3707 1.81504   4
  -1  -6  18 8.07943 1.95287   5
  -1   6  18 7.33412 1.71448   5
   1  -6  18 12.3978 1.70529   4
  -1  -6  18 10.2232 1.76805   4
  -1  -6 -18 10.3648 1.78288   4
   1  -6  18 11.8552 2.06440   5
  -1   6  18 14.7088 1.60296  11
   1   6  18 13.2739 1.71499  11
   1  -6 -18 13.7672 2.01166   9
  -1  -6 -18 14.0086 2.10406   9
   1  -6  18 14.4212 1.60668   8
   1  -6 -18 12.0129 1.71058   3
   1  -6  18 9.99631 1.65885   3
  -1  -6 -18 11.3846 1.64052   3
  -1  -6  18 13.6299 1.60940   3
  -1  -6 -19 4.92340 1.43284   2
   1  -6 -19 3.65143 1.39718   2
  -1  -6  19 2.78067 1.31939   2
   1  -6  19 2.18726 1.25505   2
   1   6  19 4.73530 2.04869  17
   1  -6  19 5.06623 1.53685  17
  -1  -6  19 2.97570 1.39355  17
  -1   6  19 2.20558 2.02570  17
  -1   6 -19 3.47301 1.79578  14
  -1  -6 -19 3.49019 0.71203  14
   1  -6 -19 2.76896 1.52438   4
  -1  -6 -19 2.74488 1.57939   4
   1  -6  19 5.54595 1.88076   5
  -1  -6  19 3.49658 1.80856   5
  -1   6  19 4.46740 1.60454   5
   1  -6  19 3.16628 1.46690   4
  -1  -6  19 4.69779 1.53875   4
  -1   6  19 5.01234 1.42840  11
   1  -6 -19 6.15344 1.86617   9
   1  -6  19 4.60453 1.44748   8
  -1  -6 -19 6.44649 1.90399   9
   1  -6  19 2.64412 1.37907   3
   1  -6 -19 2.58771 1.35924   3
  -1  -6 -19 4.72448 1.40435   3
  -1  -6  19 3.89139 1.38783   3
  -1   6  20 25.6678 2.70080  17
   1   6  20 21.8548 2.50362  17
  -1  -6  20 21.2304 1.95279  17
   1  -6  20 23.7244 2.07796  17
   1  -6  20 19.7783 2.00113   4
  -1  -6  20 25.4295 2.50527   5
   1  -6  20 19.5958 2.49682   5
  -1  -6 -20 16.4617 2.06213   4
   1  -6 -20 16.0247 2.03035   4
  -1   6  20 17.5689 2.09925   5
  -1  -6  20 22.0236 2.03401   4
  -1  -6  20 19.9622 1.90514   1
   1  -6  20 20.5749 1.82379   2
  -1  -6 -20 19.1848 1.89137   2
  -1  -6  20 22.2804 1.83766   2
   1  -6 -20 20.0918 1.87786   2
  -1   6  20 19.2551 1.67109  12
  -1   6  20 19.2491 1.89812  11
  -1  -6 -20 22.8744 2.43505   9
   1  -6 -20 23.6059 2.41944   9
   1  -6 -20 18.3039 1.87116   3
  -1  -6 -20 21.3056 1.87907   3
   1   6  21 0.75559 2.08876  17
   1  -6  21 4.75206 1.64422  17
  -1   6  21 3.54513 2.16816  17
  -1  -6  21 1.70775 1.57441  17
  -1  -6  21 1.74346 1.96701   5
   1  -6  21 2.77209 2.07849   5
  -1   6  21 3.55531 1.69654   5
  -1  -6 -21 0.78573 1.57625   4
   1  -6 -21-0.75769 1.58577   4
   1  -6  21-0.10600 1.47135   4
  -1  -6  21 3.85879 1.53011   4
   1  -6 -21 3.74421 1.36467   2
  -1  -6  21 1.37047 1.39857   1
  -1  -6 -21 1.38633 1.35062   2
  -1   6  21 1.37755 1.36552  11
  -1   6  21 4.89549 1.28987  12
   1  -6 -21 0.38176 1.84601   9
  -1  -6 -21 3.31758 1.88007   9
  -1  -6 -21 1.49343 1.37594   3
   1  -6 -21 0.91998 1.35902   3
  -1   6  22 24.0070 2.69664  17
   1  -6  22 14.9091 1.97326  17
  -1  -6  22 14.6454 1.88637  17
   1   6  22 15.6674 2.52696  17
   1  -6  22 11.0938 1.74726   4
  -1  -6  22 10.9451 1.76890   4
   1  -6  22 13.7341 2.52512   5
  -1  -6 -22 12.3863 1.90473   4
   1  -6 -22 12.9612 1.79945   4
  -1   6  22 14.3706 2.16129   5
  -1  -6  22 14.8822 2.42582   5
  -1  -6 -22 10.9997 1.73669   1
   1  -6 -22 14.0915 1.66321   2
  -1  -6  22 15.0655 1.70990   1
  -1  -6 -22 13.6901 1.66479   2
  -1   6  22 11.7266 1.52716  12
  -1   6  22 13.4534 1.68281  11
   1   6  22 15.9181 1.65828  12
  -1  -6 -22 12.8313 2.27642   9
   1  -6 -22 12.1406 2.16635   9
   1  -6 -22 14.3496 1.68873   3
  -1  -6 -22 16.3453 1.69244   3
  -1  -6 -23-0.61723 1.63147   4
  -1  -6  23-2.84177 1.65219   4
   1  -6 -23-1.38290 1.53766   4
   1  -6  23-3.00543 1.46892   4
  -1   6  23-1.28106 1.94861   5
  -1  -6  23-1.91995 2.14591   5
   1  -6  23-1.30521 2.24874   5
  -1  -6  23-0.80745 1.64771  17
   1   6  23 0.40567 2.19885  17
   1  -6  23-3.30970 1.77835  17
  -1   6  23 2.31448 2.30823  17
  -1   6  23 0.10746 1.41952  11
   1  -6 -23-4.87873 2.15041   9
  -1  -6 -23-0.99620 1.92547   9
  -1  -6 -23-0.71112 1.50422   1
   1  -6  23-1.08112 1.51873   1
  -1  -6  23-0.19240 1.48986   1
   1  -6  24 22.9012 2.04972   4
   1  -6 -24 23.6207 2.11185   4
  -1   6  24 26.5672 2.65446   5
  -1  -6 -24 27.0418 2.19374   4
  -1  -6  24 24.1338 2.94981   5
  -1  -6  24 26.1071 2.11886   4
   1  -6  24 23.6131 2.93460   5
   1  -6  24 25.9370 2.45624  17
  -1  -6  24 26.3233 2.47363  17
  -1   6  24 33.0368 3.14544  17
   1   6  24 27.4973 2.99518  17
   1  -6 -24 31.2426 2.83713   9
  -1  -6 -24 25.8993 2.68904   9
  -1  -6  24 24.3681 2.05197   1
  -1  -6 -24 21.1955 2.04634   1
   1  -6 -24 24.9503 2.08979   1
  -1  -6 -25 8.02444 1.59276   1
   1  -6 -25 4.77196 1.63210   1
  -1   6  25 9.42557 2.35816   5
   1  -6  25 7.34820 2.71544   5
  -1  -6  25 13.9752 2.69466   5
   1  -6 -25 8.40429 1.68294   4
  -1  -6 -25 8.04674 1.75258   4
   1  -6  25 15.4468 2.12914  17
   1   6  25 11.0664 2.65131  17
  -1  -6  25 15.5745 2.13435  17
  -1   6  25 14.5512 2.72322  17
  -1  -6 -25 10.1097 2.34029   9
   1  -6 -25 15.2272 2.41175   9
  -1   6  25 10.9002 2.78454   7
   1   6  25 6.75682 2.63688   7
  -1  -6 -26 3.99083 1.61524   1
   1  -6 -26 0.69811 1.69097   1
  -1  -6  26 12.2656 2.16562  17
   1   6  26 11.4206 2.73536  17
  -1   6  26 7.14785 2.61838  17
   1  -6  26 7.77056 2.08824  17
  -1  -6 -26 3.04931 2.40927   9
   1  -6 -26 1.38958 2.40292   9
  -1   6  26 7.19614 2.73044   7
   1   6  26 2.22201 2.93113   7
   1  -6 -26 3.30781 1.58882   4
  -1  -6 -26 2.08150 1.73177   4
  -1  -6  26-0.24295 2.88816   5
   1  -6  26 2.95512 2.79578   5
  -1   6  26-1.67528 2.50943   5
  -1  -6  27 5.42314 2.08725  17
  -1   6  27 3.32359 2.64445  17
   1  -6  27 6.70945 2.04145  17
   1   6  27 6.92734 2.66977  17
  -1  -6 -27 5.30317 2.27942   9
   1  -6 -27-2.58764 2.42706   9
   1   6  27 2.02119 2.83800   7
  -1   6  27 0.76142 2.82280   7
   1  -6  27-0.25529 2.87973   5
  -1  -6  27 2.52146 2.78012   5
  -1   6  27-1.16753 2.43428   5
   1   6  28-1.90249 2.66932  17
  -1   6  28-1.95228 2.63699  17
   1  -6  28 0.52092 2.09740  17
  -1  -6  28-0.16552 2.07096  17
  -1  -6 -28-0.81750 2.27146   9
   1  -6 -28-3.18528 2.26601   9
   1   6  28 0.77290 2.79653   7
  -1   6  28-4.66471 2.94539   7
  -1   6  28 1.21461 2.40302   5
  -1  -6  28-0.52393 2.72547   5
   1  -6  28-2.64961 2.87604   5
   1  -6 -29 1.19220 2.23616   9
  -1  -6 -29-0.20431 2.28968   9
   1  -6  29-1.07534 2.24936  17
   1   6  29 1.46658 2.72760  17
  -1   6  29 2.25481 2.73126  17
  -1  -6  29 0.27180 2.79000   5
   1  -6  29-2.19008 2.84769   5
  -1   6  29 0.21021 2.50410   5
  -1  -6 -30 1.01903 2.23518   9
   1  -6 -30-0.39582 2.21491   9
   1  -6  30-1.48007 2.30635  17
  -1  -6  30 1.68261 2.95049   5
  -1   6  30-1.08700 2.51766   5
   1  -6  30-2.82770 3.00825   5
   1  -6 -31-0.39223 2.34497   9
  -1  -6 -31 0.20189 2.38087   9
  -1   6  31-0.22433 2.67564   5
  -1   7   0-0.67955 1.46635   2
   1   7   0 0.32729 1.52563  15
   1  -7   0 0.70577 0.89705  14
  -1  -7   0-0.21647 0.96295  14
  -1   7   0 0.15617 1.41983  15
  -1  -7   0-0.12075 0.98945  17
   1  -7   0-1.46427 1.17748  17
  -1  -7   0-0.16256 0.68765  12
   1   7   0 1.75231 1.39126  13
  -1  -7   0 0.69945 1.35892   9
   1  -7   0-0.27438 1.36730   9
   1   7   0 0.17698 1.14145   7
  -1   7   0-0.26700 1.14433   7
  -1   7  -1 0.50915 1.46592   2
  -1   7   1 0.34002 1.43310   2
  -1  -7   1 1.01247 0.99536  14
  -1   7  -1-1.40496 1.44150  15
  -1  -7  -1 0.53064 0.94153  14
   1  -7  -1 1.30868 0.83747  14
   1  -7   1 0.63942 0.93068  14
   1   7   1 1.64272 1.50730  15
  -1   7   1 2.35618 1.48917  15
   1   7  -1 1.46656 1.58093  15
  -1  -7  -1 2.18576 1.03631  17
   1  -7   1 1.53012 1.19565  17
   1  -7  -1 1.24919 1.18231  17
  -1  -7   1 1.23467 0.98270  17
   1   7   1 1.30260 1.43840  11
   1   7   1-0.47740 1.47245  13
  -1  -7  -1 1.04866 0.64529  12
   1  -7   1 1.32622 1.27735   9
   1  -7  -1 1.13308 1.37440   9
  -1  -7   1 3.38373 1.40205   9
  -1  -7  -1 2.01773 1.36653   9
  -1   7  -1 1.37980 1.10166   7
  -1   7   1 2.89659 1.23867   7
   1   7   1 1.91487 1.20694   7
   1   7  -1 1.21460 1.11482   7
  -1   7   2 3.56941 1.49236   2
  -1   7  -2 5.60138 1.61352  15
  -1  -7   2 4.59028 1.12791  14
  -1  -7  -2 4.76883 0.95673  14
   1   7   2 7.26181 1.66406  15
   1  -7   2 4.73137 1.05311  14
  -1   7   2 7.42270 1.60459  15
   1  -7  -2 3.92800 0.80596  14
   1   7  -2 5.70201 1.60234  15
  -1  -7   2 4.93782 1.05902  17
   1  -7   2 4.38425 1.22619  17
   1  -7  -2 5.32431 1.25378  17
  -1  -7  -2 5.45993 1.11562  17
  -1  -7  -2 2.41386 0.62532  12
  -1   7   2 5.99372 1.58504  13
   1   7   2 7.80647 1.56756  13
   1   7   2 4.12129 1.38091  11
   1  -7   2 4.70554 1.60158  11
  -1  -7   2 4.70442 1.36881   9
   1  -7  -2 4.38307 1.47633   9
  -1  -7  -2 5.92574 1.52999   9
   1  -7   2 6.79018 1.41648   9
  -1   7  -2 4.16255 1.14857   7
   1   7  -2 5.11490 1.13596   7
   1   7   2 6.70258 1.38522   7
  -1   7   2 4.36319 1.32494   7
  -1   7   3 8.49987 1.75610   2
   1  -7   3 8.49509 1.35587  17
  -1  -7   3 6.94403 1.20682  17
  -1  -7  -3 8.71732 1.23682  17
   1  -7  -3 9.68356 1.35305  17
  -1  -7  -3 8.71937 0.99868  14
  -1   7   3 12.7093 1.81579  15
   1   7  -3 11.5403 1.78348  15
   1  -7   3 9.98911 1.26672  14
  -1  -7   3 9.88623 1.32112  14
  -1   7  -3 11.8543 1.75032  15
   1  -7  -3 8.50152 0.88043  14
   1   7   3 6.38006 1.58993  13
  -1   7   3 10.3311 1.66810  13
   1   7   3 9.93771 1.62038  11
   1  -7   3 9.20888 1.80825  11
  -1  -7   3 9.46572 1.51372   9
   1  -7  -3 13.5038 1.69933   9
   1  -7   3 10.3744 1.52333   9
  -1  -7  -3 12.0397 1.69068   9
   1   7   3 8.04443 1.49093   7
  -1   7   3 8.22190 1.51245   7
  -1   7  -3 9.21364 1.17906   7
   1   7  -3 7.70464 1.15853   7
  -1   7   4 7.48061 1.64747   2
  -1  -7   4 7.21706 1.17561  17
   1  -7   4 5.96073 1.32212  17
   1  -7  -4 9.86843 1.35737  17
  -1  -7  -4 8.48261 1.25076  17
   1   7  -4 9.78697 1.74573  15
  -1  -7  -4 8.61867 0.93483  14
   1  -7  -4 6.83088 0.76382  14
  -1  -7   4 9.41291 1.66393  16
  -1   7  -4 8.59235 1.66508  15
  -1  -7   4 9.26622 1.31505  14
   1  -7   4 11.0907 1.30523  14
   1  -7   4 8.75779 1.55796  16
   1  -7   4 5.85535 1.71176   4
   1   7   4 12.4290 1.72302  13
   1  -7   4 6.96014 1.06020  10
  -1   7   4 10.8960 1.70052  13
   1   7   4 6.34075 1.47513  11
  -1  -7   4 9.78495 1.85162  11
   1  -7   4 11.7510 1.84073  11
  -1   7   4 12.0500 1.54870  11
  -1   7  -4 7.61297 1.69434  13
   1  -7  -4 7.57203 1.64280   9
  -1  -7   4 9.72004 1.46319   9
   1  -7   4 8.64704 1.45481   9
  -1  -7   4 9.38289 1.18430  10
  -1  -7  -4 6.25406 1.64277   9
   1   7   4 7.28023 1.54452   7
   1   7  -4 6.91032 1.09492   7
  -1   7  -4 9.13256 1.11011   7
  -1   7   4 6.74374 1.53139   7
  -1   7   5 0.67924 1.49702   2
   1  -7   5-1.44502 1.32175  17
  -1  -7  -5 0.37344 1.11514  17
  -1  -7   5-1.97498 1.10044  17
   1  -7  -5 1.81082 1.24678  17
  -1  -7  -5 0.89610 0.72144  14
  -1   7  -5 1.57299 1.47867  15
  -1  -7   5-0.11152 1.52796  16
   1  -7  -5 0.73677 0.31489  14
   1   7  -5 2.45385 1.56532  15
   1  -7   5 1.63682 1.16296  14
   1  -7   5 0.41957 1.46277  16
  -1  -7   5-0.30036 1.32838  14
  -1   7   5-1.34742 1.52496  13
   1  -7   5-0.31572 1.66635   4
  -1   7  -5 2.64681 1.44501  13
   1   7   5 0.31970 1.42525  13
   1  -7   5 0.67462 1.00089  10
   1   7   5 1.49617 1.37273  11
  -1   7   5 2.08741 1.29420  11
  -1  -7   5-2.70850 1.20161  10
   1  -7   5 1.92987 1.63781  11
  -1  -7   5 2.09501 1.28419   9
  -1  -7  -5 0.48192 1.52813   9
   1  -7  -5 0.31690 1.47445   9
   1  -7   5 2.04840 1.21283   9
   1   7   5-1.12064 1.50013   7
   1   7  -5 2.00990 0.86206   7
  -1   7   5-0.12529 1.44734   7
  -1   7  -5 0.48220 0.86403   7
  -1   7  -6 43.4525 2.69841   2
  -1   7   6 45.6088 2.73194   2
  -1  -7   6 37.7027 2.03166  17
   1  -7  -6 40.9515 2.27269  17
   1  -7   6 30.7492 2.15018  17
  -1  -7  -6 41.1342 2.16983  17
   1  -7   6 43.1969 2.40219  16
  -1  -7   6 43.6558 2.46955  16
   1   7  -6 43.9959 2.67134  15
  -1  -7   6 40.8952 2.33464  14
   1  -7   6 40.1259 2.28832  14
  -1  -7  -6 37.0495 1.73342  14
   1   7   6 45.5028 2.64895  13
  -1   7   6 43.9618 2.65110  13
   1  -7   6 40.4194 2.69911   4
   1  -7  -6 41.4983 2.72843   4
   1  -7   6 35.1088 2.05861  10
  -1   7  -6 36.7955 2.53885  13
  -1  -7   6 36.0610 2.16015  10
   1   7   6 38.1957 2.39129  11
  -1   7   6 43.3863 2.38873  11
  -1  -7   6 38.2364 2.27893   9
   1  -7  -6 41.6660 2.64664   9
  -1  -7  -6 43.7490 2.66617   9
   1  -7   6 44.8205 2.30365   9
  -1   7  -6 32.4774 1.73181   7
  -1   7   6 41.9527 2.55039   7
   1   7   6 41.0576 2.55270   7
   1   7  -6 32.4604 1.76269   7
  -1   7   7-1.52278 1.56487   2
  -1   7  -7 0.84295 1.52658   2
  -1  -7   7-0.33416 1.45244  16
  -1  -7  -7-1.15032 1.20226  17
   1  -7  -7 0.92571 1.29940  17
   1  -7   7-1.46305 1.39781  16
  -1  -7   7-2.92248 1.23986  17
   1  -7   7-0.97423 1.34208  14
  -1  -7   7-0.11116 1.33121  14
   1   7   7 0.96666 1.46831  13
  -1   7   7-0.85114 1.51449  13
  -1  -7  -7 0.02367 0.52529  14
   1  -7  -7-0.79259 1.77928   4
   1  -7   7-0.62684 1.72901   4
  -1   7   7 0.47383 1.24075  11
   1   7   7-0.80037 1.34645  11
   1   7  -7 3.10428 1.52361  13
  -1  -7   7-1.40723 1.20285  10
   1  -7   7 0.08381 1.16161  10
  -1   7  -7-0.49879 1.49898  13
   1  -7   7-1.87098 1.27679   9
  -1  -7  -7-0.67367 1.57692   9
   1  -7  -7 0.16658 1.60020   9
  -1  -7   7-0.84601 1.30052   9
   1  -7   7-4.31289 1.04857   6
   1   7   7-1.24605 1.65786   7
  -1   7   7-2.09034 1.65419   7
  -1   7  -8 49.4394 3.19964   2
  -1   7   8 50.4782 3.20949   2
   1  -7   8 46.1172 2.91971  16
  -1  -7  -8 50.9948 2.82958  17
  -1  -7   8 49.0353 2.98516  16
   1  -7  -8 49.5301 2.91478  17
  -1   7   8 46.6459 3.14908  13
   1   7   8 51.5524 3.15904  13
  -1  -7   8 49.4039 2.97506  14
   1  -7   8 45.7404 2.92534  14
   1  -7   8 53.4871 3.29358   4
   1  -7  -8 53.6663 3.30403   4
  -1  -7   8 46.6483 2.89453  10
   1   7  -8 52.1890 3.17024  13
  -1   7   8 48.5679 2.91648  11
   1  -7   8 45.2047 2.79084  10
   1   7   8 51.5365 3.05609  11
  -1   7  -8 55.3244 3.25397  13
   1  -7   8 56.1630 2.86981   9
   1  -7  -8 49.2615 3.20847   9
  -1  -7  -8 45.6548 3.23176   9
  -1  -7   8 52.7988 2.86063   9
  -1   7   8 47.8888 3.15940   7
   1   7   8 49.3313 3.17515   7
   1  -7   8 36.1650 2.62802   6
  -1   7  -9 19.1039 1.99945   2
  -1   7   9 20.3842 2.08929   2
  -1  -7  -9 19.0307 1.74005  17
  -1  -7   9 18.5866 1.87942  16
   1  -7   9 15.7830 1.81393  16
   1  -7  -9 18.1714 1.79129  17
   1  -7   9 18.2202 1.86918  14
  -1  -7   9 17.8094 1.81165  14
   1   7   9 19.4696 2.01532  13
  -1   7   9 15.2783 1.96683  13
   1  -7   9 20.1511 2.13944   4
   1  -7  -9 17.2735 2.10372   4
  -1   7  -9 21.0020 2.05802  13
   1   7  -9 19.7769 1.98084  13
  -1  -7   9 15.0492 1.72671  10
  -1   7   9 16.7551 1.75302  11
   1   7   9 20.7161 1.94226  11
  -1  -7  -9 18.4919 2.19464   9
  -1  -7   9 20.0444 1.66452   9
   1  -7  -9 19.3364 2.09867   9
   1  -7   9 16.7760 1.63368   9
   1   7   9 23.7795 2.18417   7
  -1   7   9 17.6398 2.06262   7
  -1   7  10-1.00758 1.53066   2
   1  -7  10-1.69987 1.42269  16
  -1  -7 -10-0.09438 1.34872  17
   1  -7 -10-1.23567 1.37622  17
   1   7  10 1.79701 1.54830  13
   1  -7  10-1.00559 1.46584  14
  -1   7  10-0.51885 1.61296  13
  -1  -7  10-0.25485 1.48014  14
   1  -7  10-2.77185 1.74805   4
   1  -7 -10-1.40342 1.77496   4
  -1   7  10 0.67996 1.29558  11
   1   7  10-1.70870 1.45265  11
  -1   7 -10-0.16931 1.45500  13
  -1  -7 -10 0.71979 1.67818   9
   1  -7 -10-2.84716 1.70628   9
   1  -7  10-1.41205 1.16911   9
  -1  -7  10-1.68335 1.20296   9
   1   7  10-0.47785 1.75247   7
  -1   7  10-2.72427 1.82905   7
   1  -7 -11 36.0484 2.48690  17
  -1  -7 -11 32.2870 2.38174  17
   1  -7  11 38.0165 2.45542  16
   1  -7  11 36.4185 2.58565  14
   1   7  11 30.1836 2.59285  13
  -1   7  11 39.6495 2.72147  13
   1  -7 -11 35.2580 2.76044   4
   1  -7  11 37.0609 2.73997   4
  -1  -7  11 27.1810 2.26033   5
  -1   7 -11 35.5726 2.69610  13
   1   7  11 36.1812 2.55253  11
  -1   7  11 40.6059 2.44940  11
  -1  -7  11 37.0146 2.23342   9
   1  -7  11 41.8350 2.25433   9
   1  -7 -11 31.6077 2.73328   9
  -1  -7 -11 37.6774 2.81247   9
  -1   7  11 35.4288 2.81771   7
   1   7  11 35.0925 2.81210   7
  -1  -7  12 4.51634 1.14030  17
  -1  -7 -12 0.20538 1.37904  17
   1  -7  12 0.54597 1.37558  16
   1  -7 -12 3.64936 1.57025  17
  -1   7  12 2.45183 1.61305  13
   1   7  12 3.62752 1.63497  13
   1  -7  12 2.86849 1.74175   4
  -1  -7 -12 2.02756 1.81841   4
  -1  -7  12 0.41208 1.33504   5
   1  -7 -12-0.15340 1.76971   4
  -1   7  12 1.11384 1.33728  11
   1   7  12 1.70019 1.45573  11
   1  -7  12-3.42104 1.16388   9
  -1  -7 -12-0.18748 1.76251   9
   1  -7 -12-1.48165 1.72354   9
  -1  -7  12-1.05694 1.13195   9
   1   7  12 1.73285 1.86106   7
  -1   7  12 1.39195 1.90565   7
  -1  -7 -13 70.9689 3.89712  17
  -1  -7  13 70.1417 3.65614  17
   1  -7 -13 66.3653 3.90534  17
  -1   7  13 69.4997 4.16486  13
   1   7  13 77.5776 4.16661  13
   1  -7  13 73.8502 4.15123   4
  -1  -7 -13 72.0778 4.16822   4
   1  -7 -13 69.9089 4.14979   4
  -1  -7  13 65.2190 4.13132   4
  -1   7  13 63.3225 3.81629  11
   1   7  13 73.2197 3.98437  11
  -1  -7  13 67.0794 3.58891   9
   1  -7 -13 76.6213 4.31320   9
  -1  -7 -13 77.8444 4.34100   9
   1  -7  13 74.0907 3.61061   9
   1   7  13 72.9812 4.29104   7
  -1   7  13 72.8976 4.32137   7
  -1  -7  13 64.1552 3.84181   5
  -1  -7 -14 1.22443 1.48548  17
  -1  -7  14 1.45878 1.13002  17
  -1   7  14 3.01763 1.75012  13
   1   7  14-1.33420 1.61095  13
   1  -7  14-1.32621 1.75099   4
   1  -7 -14-0.74912 1.72350   4
  -1  -7  14-0.36917 1.52869   5
  -1  -7  14 1.96684 1.78420   4
  -1  -7 -14-0.92009 1.82905   4
  -1   7  14-0.43903 1.29929  11
   1   7  14-0.65219 1.47000  11
   1   7  14 1.07032 0.88545  10
  -1  -7  14 0.17749 0.97403   9
   1  -7  14-0.30350 0.97352   9
  -1  -7 -14-1.94443 1.80538   9
   1   7  14 0.56105 1.92935   7
  -1   7  14-0.03630 0.89900   6
  -1   7  14 0.18768 1.95549   7
  -1  -7  15 13.9612 1.47601  17
   1  -7  15 16.4685 1.60661  17
   1   7  15 12.3920 2.12770  17
  -1   7  15 15.7171 2.07038  13
   1   7  15 13.5841 1.89323  13
  -1  -7 -15 10.2942 2.03603   4
  -1  -7  15 11.3740 1.97461   4
   1  -7 -15 12.8730 2.09774   4
   1  -7  15 9.73990 1.94946   4
  -1  -7  15 10.1991 1.78666   5
  -1   7  15 10.8063 1.59121  11
   1   7  15 11.1470 1.20775  10
   1   7  15 14.3377 1.78290  11
   1  -7  15 14.2767 1.21035   9
  -1  -7  15 12.5917 1.17083   9
   1   7  15 16.4710 2.28485   7
  -1   7  15 14.5713 2.25811   7
   1   7  15 6.27932 1.35753   6
   1  -7  15 11.9352 1.81216   5
  -1   7  15 7.97728 1.33184   6
   1  -7  16 38.9471 2.27961  17
  -1  -7  16 40.6394 2.17282  17
   1   7  16 40.4826 2.86396  17
   1   7  16 37.6424 2.64881  13
  -1   7  16 37.0591 2.69569  13
  -1  -7  16 36.4397 2.63737   4
   1  -7 -16 40.0071 2.67977   4
  -1  -7  16 34.1291 2.51193   5
  -1  -7 -16 39.0946 2.72870   4
   1  -7  16 36.1414 2.61735   4
   1   7  16 25.4312 1.87846  10
  -1   7  16 38.4254 2.32143  11
   1   7  16 41.7870 2.50139  11
  -1  -7  16 27.1020 1.69442   9
  -1   7  16 36.8033 3.01080   7
   1   7  16 45.1409 3.16016   7
   1  -7  16 38.0489 2.61354   5
   1  -7  17 6.89731 1.48467  17
   1   7  17 5.83398 2.10547  17
  -1   7  17 6.50651 2.14782  17
  -1  -7  17 5.71611 1.31379  17
   1   7  17 1.86874 1.70967  13
  -1  -7 -17 1.17228 1.84669   4
  -1  -7  17 5.59832 1.70608   5
   1  -7 -17 2.14537 1.82889   4
   1  -7  17 4.76623 1.82379   4
  -1  -7  17 4.34892 1.83320   4
  -1   7  17 1.76418 0.90380  10
   1   7  17 4.29233 1.56858  11
  -1   7  17 6.25921 1.46099  11
   1   7  17 5.00103 1.11756  10
   1   7  17 3.68262 1.36393   6
  -1   7  17 4.15648 2.19110   7
   1   7  17 5.80022 2.20141   7
   1  -7  17 4.15114 1.71869   5
   1  -7  18 0.22818 1.43802  17
   1   7  18 0.17786 2.09303  17
  -1  -7  18 0.40231 1.33559  17
  -1   7  18 1.30719 2.13169  17
   1   7  18 2.22063 1.69139  13
  -1  -7  18 0.42675 1.69990   4
   1  -7  18 1.92220 1.75884   4
  -1  -7 -18 2.59062 1.84558   4
  -1  -7  18-0.16082 1.71997   5
   1  -7 -18-0.14005 1.75485   4
   1  -7  18 3.92359 1.84085   5
  -1   7  18 2.25345 1.40891  11
   1   7  18 3.37940 1.54956  11
   1  -7 -18 0.82025 2.07009   9
  -1   7  18 3.64442 2.12220   7
   1   7  18 0.28006 1.49430   6
   1   7  18 1.49613 2.14247   7
  -1   7  19 6.94902 2.30245  17
   1   7  19 7.90379 2.23746  17
  -1  -7  19 6.67947 1.53397  17
   1  -7  19 8.92001 1.65063  17
   1   7  19 7.90337 1.87482  13
   1  -7 -19 5.06087 1.85966   4
  -1  -7  19 7.48734 1.97000   5
  -1  -7 -19 7.47303 1.98089   4
   1  -7  19 5.24116 1.80142   4
   1  -7  19 4.83631 1.97773   5
  -1  -7  19 5.29216 1.80143   4
  -1   7  19 4.79910 1.43566  11
   1   7  19 5.06117 1.60914  11
  -1  -7 -19 7.82453 2.13402   9
   1  -7 -19 6.01126 2.08520   9
  -1   7  19 10.3864 2.46113   7
   1   7  19 1.32290 2.34420   7
  -1  -7  20 14.3247 1.97759   1
   1   7  20 20.7222 2.59790  17
  -1   7  20 14.5376 2.54667  17
   1  -7  20 14.3863 1.89794  17
  -1  -7  20 15.6119 1.80987  17
   1   7  20 18.8203 2.22602  13
   1  -7  20 19.4944 2.42352   5
  -1  -7 -20 14.8154 2.21617   4
  -1  -7  20 17.0539 2.38374   5
  -1  -7  20 12.7322 2.08759   4
   1  -7  20 11.9179 2.01889   4
   1  -7 -20 10.6545 2.03972   4
   1   7  20 13.9987 1.95695  11
   1  -7 -20 18.6849 2.50860   9
  -1  -7 -20 18.1619 2.45914   9
  -1   7  20 18.4136 2.64235   7
   1   7  20 19.9490 2.77367   7
  -1  -7  21 23.8304 2.29137   1
  -1  -7  21 25.0471 2.21205  17
  -1   7  21 27.6984 2.96198  17
   1   7  21 23.5556 2.88210  17
   1  -7  21 28.0116 2.34533  17
   1   7  21 26.7171 2.53688  13
  -1  -7  21 24.3429 2.75218   5
   1  -7 -21 24.5319 2.39810   4
   1  -7  21 23.3576 2.77131   5
   1  -7  21 23.2164 2.34660   4
  -1  -7  21 28.6871 2.44872   4
  -1  -7 -21 28.0965 2.48670   4
   1   7  21 21.4608 2.26448  11
  -1  -7 -21 24.8027 2.83215   9
   1  -7 -21 28.8079 2.81834   9
  -1   7  21 24.0891 3.00737   7
   1   7  21 31.0084 3.14683   7
  -1  -7  22 19.6272 2.14983   1
  -1  -7 -22 16.1894 2.11517   1
   1   7  22 20.7287 2.42373  13
  -1  -7 -22 18.5096 2.32923   4
   1  -7  22 21.0664 2.72332   5
  -1  -7  22 20.5146 2.25921   4
  -1  -7  22 22.7519 2.72061   5
   1  -7 -22 21.5092 2.27954   4
   1  -7  22 18.2397 2.19516   4
   1   7  22 22.1022 2.79903  17
   1  -7  22 18.7236 2.25457  17
  -1  -7  22 24.2785 2.23905  17
  -1   7  22 26.4300 3.04977  17
  -1  -7 -22 20.5052 2.78121   9
   1  -7 -22 23.3506 2.81599   9
  -1   7  22 18.9693 2.97752   7
   1   7  22 19.3693 2.92857   7
  -1  -7 -23 73.0380 4.34407   1
  -1  -7  23 68.1610 4.33281   1
   1  -7  23 65.4785 4.33165   1
  -1  -7  23 79.7465 4.44782   4
   1  -7  23 71.3176 4.34852   4
  -1  -7 -23 75.7646 4.42886   4
   1  -7 -23 76.8423 4.41181   4
   1  -7  23 88.8694 4.55433  17
  -1   7  23 91.0471 5.15692  17
   1   7  23 87.3555 5.06389  17
   1  -7 -23 100.629 5.11929   9
  -1  -7 -23 81.0761 4.97047   9
   1  -7  23 70.2482 4.89925   5
   1   7  23 85.3655 5.28791   7
  -1   7  23 80.5651 5.20456   7
  -1  -7  23 81.1061 5.00742   5
  -1  -7 -24 8.69440 1.93976   4
  -1  -7  24 8.65988 2.50041   5
   1  -7  24 10.4915 2.62249   5
   1  -7 -24 9.22762 1.94504   4
  -1   7  24 13.1938 2.86385  17
   1   7  24 16.1562 2.86931  17
   1  -7  24 10.4885 2.15222  17
  -1  -7 -24 8.62002 2.49973   9
   1  -7 -24 9.74538 2.44736   9
  -1  -7 -24 9.03205 1.81576   1
   1  -7 -24 6.32666 1.83646   1
  -1  -7 -25 87.6458 4.83427   1
   1  -7 -25 80.3771 4.83065   1
   1   7  25 99.4049 5.63803  17
  -1   7  25 107.946 5.74163  17
  -1  -7 -25 95.0109 5.53291   9
   1  -7 -25 91.2367 5.50128   9
  -1  -7  25 94.1712 5.61241   5
   1  -7  25 85.4560 5.61228   5
   1  -7 -25 82.9849 4.85937   4
  -1  -7 -25 86.4158 4.89320   4
  -1  -7  26-2.10608 2.67015   5
   1  -7  26 0.94462 2.56680   5
  -1   7  26-1.88544 2.72562  17
   1   7  26-0.68489 2.71617  17
  -1  -7 -26 1.33622 2.39500   9
   1  -7 -26 1.74087 2.35809   9
  -1  -7  27 0.48624 2.72146   5
   1  -7  27 1.22247 2.73297   5
   1   7  27 7.73813 2.82535  17
  -1   7  27 2.66005 2.83426  17
  -1  -7 -27-2.22991 2.49629   9
   1  -7 -27 0.87411 2.40446   9
   1  -7  28 1.26274 2.85863   5
  -1  -7  28-0.25134 2.86465   5
   1   7  28 3.12706 2.92629  17
  -1   8   0-0.59166 1.79699   2
   1  -8   0-0.23679 1.27640  17
  -1  -8   0 0.12268 1.08639  17
  -1   8   0-0.17856 1.75407  15
  -1  -8   0-0.07541 1.12210  14
   1   8   0 3.36215 1.83492  15
   1  -8   0 0.13271 1.01853  14
   1  -8   0-1.46692 2.11220   4
  -1  -8   0-0.04492 0.56542  12
   1   8   0 0.18262 1.73362  13
   1  -8   0 2.02207 1.67027   9
  -1  -8   0-3.16691 1.81425   9
  -1   8   0-2.02677 1.46456   7
   1   8   0-4.23040 1.62991   7
  -1   8  -1 2.36455 1.70603   2
  -1   8   1 1.77605 1.73265   2
   1  -8   1 0.23383 1.37788  17
   1  -8  -1 3.54479 1.30339  17
  -1  -8   1 3.59962 1.10273  17
  -1  -8  -1 1.72538 1.11285  17
  -1  -8   1 0.90246 1.16022  14
  -1   8   1 4.48973 1.81643  15
  -1  -8  -1-0.89727 1.20028  14
   1   8   1 1.12638 1.82822  15
   1   8  -1 0.92626 1.70702  15
   1  -8   1 2.23143 1.10678  14
  -1   8  -1 2.31232 1.78969  15
   1  -8  -1 0.74779 1.00505  14
   1  -8  -1 2.56772 1.97346   4
   1  -8   1 0.36648 2.03411   4
   1   8  -1-0.54664 1.69998  13
   1   8   1 1.27482 1.70944  13
  -1  -8   1 1.44039 0.75835  12
  -1   8   1-0.37757 1.79675  13
  -1  -8   1 0.76854 1.58967   9
  -1  -8  -1 2.28316 1.73337   9
   1  -8   1 0.15078 1.56714   9
   1  -8  -1 2.40515 1.69355   9
   1   8   1 1.35667 1.44853   7
   1   8  -1 0.87478 1.33909   7
  -1   8   1 1.46891 1.50383   7
  -1   8  -1 2.72443 1.34633   7
  -1   8   2 30.9909 2.59337   2
   1  -8  -2 28.0919 1.99233  17
  -1  -8   2 25.2507 1.82152  17
  -1  -8  -2 25.3083 1.87507  17
   1  -8   2 29.0698 2.03301  17
  -1   8   2 30.0925 2.64275  15
   1  -8   2 32.1399 1.95449  14
  -1  -8  -2 28.8834 1.79037  14
  -1  -8   2 26.7781 1.98111  14
   1   8   2 28.0126 2.61544  15
   1   8  -2 31.7847 2.56750  15
  -1   8  -2 30.2024 2.56042  15
   1  -8   2 24.5281 2.70056   4
  -1   8   2 29.3641 2.53574  13
   1   8  -2 30.1822 2.53117  13
   1   8   2 27.8701 2.41586  13
   1  -8  -2 29.6847 2.48762   9
   1  -8   2 32.1038 2.39655   9
  -1  -8   2 31.8618 2.45966   9
  -1  -8  -2 22.5796 2.40739   9
   1   8   2 24.4691 2.20506   7
   1   8  -2 23.1288 1.94718   7
  -1   8   2 24.6436 2.23216   7
  -1   8  -2 21.8772 1.97448   7
  -1   8   3 12.2453 2.01653   2
   1  -8  -3 8.63533 1.43141  17
   1  -8   3 5.87593 1.37623  17
  -1  -8  -3 6.15770 1.28633  17
   1   8  -3 4.06372 1.78314  15
   1  -8   3 5.32928 1.29792  14
  -1   8  -3 10.1011 1.91528  15
  -1  -8   3 8.11759 1.38922  14
  -1   8   3 6.76613 1.92643  15
   1   8   3 6.30027 1.96056  15
   1  -8   3 6.39089 2.01376   4
  -1   8   3 6.25258 1.76409  13
   1   8   3 5.63226 1.76795  13
  -1  -8  -3 9.26860 1.86484   9
   1  -8  -3 6.08438 1.80914   9
  -1  -8   3 6.19503 1.70759   9
   1  -8   3 6.77196 1.62391   9
   1   8   3 4.18931 1.62089   7
  -1   8   3 3.74637 1.64238   7
  -1   8  -3 4.94640 1.25676   7
   1   8  -3 4.85931 1.23691   7
  -1   8   4 0.39457 1.83931   2
  -1  -8  -4 1.17415 1.22311  17
   1  -8   4-4.16060 1.51097  17
   1  -8  -4 1.13566 1.31945  17
  -1   8  -4 1.24663 1.78130  15
   1   8  -4 1.66700 1.74437  15
  -1  -8   4 1.20613 1.31980  14
  -1   8   4-1.84502 1.89389  15
   1   8   4-0.96378 1.88303  15
   1  -8   4 1.04981 1.25577  14
   1  -8   4 0.36450 2.07107   4
   1   8   4 0.15567 1.58167  11
   1   8   4-0.18165 1.75132  13
  -1   8   4 1.52178 1.70707  13
  -1  -8   4 0.27825 1.60686   9
   1  -8  -4 0.34732 1.83584   9
  -1  -8  -4 0.52714 1.77614   9
   1  -8   4 0.54449 1.49502   9
  -1   8   4 0.51439 1.61579   7
   1   8  -4-1.27281 1.10919   7
   1   8   4-0.38192 1.59056   7
  -1   8  -4-2.97399 1.17020   7
  -1  -8  -5 12.6186 1.49567  17
   1  -8  -5 13.8876 1.64017  17
  -1   8   5 12.3127 2.12920  15
   1  -8   5 9.89880 1.52659  14
   1   8  -5 19.8955 2.20203  15
  -1  -8   5 7.79002 1.61158  14
  -1   8  -5 16.3562 2.04542  15
   1  -8   5 13.9874 2.21076   4
   1   8   5 14.7629 2.03187  13
  -1   8   5 15.8218 2.12460  13
   1   8   5 15.3191 1.95665  11
  -1  -8   5 12.2830 1.86020   9
   1  -8   5 14.9062 1.79501   9
   1  -8  -5 14.3869 2.07490   9
  -1  -8  -5 14.9611 2.11997   9
   1   8   5 7.54954 1.82452   7
  -1   8  -5 9.43865 1.16644   7
  -1   8   5 12.8013 1.89772   7
   1   8  -5 9.71510 1.19639   7
   1  -8  -6 85.2839 3.98622  17
   1  -8   6 85.6526 4.01399  14
  -1  -8   6 85.1546 4.08211  14
   1   8   6 84.3684 4.39028  13
  -1   8   6 86.4489 4.49252  13
   1  -8   6 83.5001 4.50092   4
   1  -8  -6 86.5651 4.52467   4
  -1  -8   6 71.3674 3.81453  10
   1  -8   6 70.7961 3.71011  10
   1   8   6 87.8658 4.26481  11
  -1   8  -6 92.7771 4.46662  13
   1  -8   6 80.6497 4.09753   9
  -1  -8   6 80.7868 4.07740   9
   1  -8  -6 81.3959 4.42494   9
  -1  -8  -6 91.7420 4.51713   9
  -1   8   6 84.7794 4.31423   7
   1   8   6 80.4547 4.26650   7
   1  -8  -7 60.9278 3.47868  17
  -1  -8   7 57.6247 3.56097  14
   1   8   7 61.3213 3.87603  13
   1  -8   7 62.5955 3.53198  14
  -1   8   7 65.8044 3.95221  13
   1  -8   7 69.1053 4.03722   4
   1  -8  -7 65.1435 4.04255   4
  -1   8  -7 61.1390 3.89688  13
   1   8   7 67.3455 3.74242  11
  -1  -8   7 46.5869 3.32208  10
   1  -8   7 53.6231 3.26460  10
  -1  -8   7 67.8458 3.56716   9
   1  -8  -7 64.5943 3.94756   9
  -1  -8  -7 75.4620 4.02328   9
   1  -8   7 64.7694 3.57616   9
  -1   8   7 63.7194 3.84429   7
   1   8   7 56.3168 3.76739   7
   1  -8  -8 18.0202 1.89928  17
   1  -8   8 15.9450 1.88443  14
  -1  -8   8 18.8296 1.93755  14
  -1   8   8 21.0394 2.27131  13
   1  -8   8 18.4474 2.43396   4
   1  -8  -8 18.4456 2.34615   4
   1  -8   8 14.2096 1.67750  10
   1   8   8 20.2946 2.05868  11
  -1   8   8 16.5587 1.90077  11
   1   8  -8 25.6385 2.31027  13
  -1  -8   8 17.1878 1.81362  10
  -1   8  -8 22.6249 2.25884  13
   1   8   8 16.6242 2.18238  13
   1  -8  -8 18.0420 2.28765   9
   1  -8   8 17.9616 1.84805   9
  -1  -8   8 16.7569 1.82084   9
  -1  -8  -8 22.4770 2.38596   9
  -1   8   8 16.9428 2.23630   7
   1   8   8 20.1144 2.23933   7
   1  -8   9 2.66302 1.47646  14
  -1   8   9 2.32414 1.79104  13
   1  -8   9-1.60001 2.03422   4
  -1  -8  -9 0.91128 2.01065   4
   1  -8  -9 0.35964 2.04078   4
  -1  -8   9 1.26452 2.03313   4
   1  -8   9 1.04470 1.29885  10
   1   8   9 0.87175 1.58884  11
   1   8   9 1.65356 1.77826  13
  -1   8   9-0.77277 1.45171  11
  -1   8  -9 3.62485 1.86736  13
   1   8  -9 0.18880 1.74234  13
  -1  -8   9-0.42241 1.46186  10
  -1  -8  -9 0.19594 1.89280   9
  -1  -8   9-1.43452 1.41447   9
   1  -8   9-0.21836 1.41453   9
   1  -8  -9-0.38760 1.89337   9
  -1   8   9 1.65605 1.88723   7
   1   8   9 1.31402 1.85125   7
  -1   8  10 7.78172 1.96302  13
   1  -8 -10 8.56689 2.13208   4
  -1  -8  10 8.26227 2.17170   4
   1  -8  10 10.9271 2.12977   4
  -1  -8 -10 6.71159 2.18449   4
   1   8  10 10.0552 1.71971  11
  -1  -8  10 8.03114 1.63162  10
   1   8  10 9.76979 1.98956  13
  -1   8 -10 8.25292 1.95454  13
  -1   8  10 9.72465 1.61944  11
   1  -8  10 6.50388 1.51570  10
   1  -8  10 12.1974 1.56908   9
  -1  -8  10 10.2680 1.55207   9
   1  -8 -10 10.2709 2.16813   9
  -1  -8 -10 10.1955 2.14118   9
  -1   8  10 5.70667 2.06819   7
   1   8  10 6.34049 2.07293   7
  -1  -8  11 0.25826 1.09204  17
   1   8  11-0.36990 1.78448  13
  -1   8  11 0.39085 1.83071  13
  -1  -8 -11-5.40787 2.43286   4
  -1  -8  11-2.14285 2.34824   4
   1  -8  11-2.27297 2.27795   4
   1  -8 -11-3.71426 2.29708   4
  -1   8  11 0.12413 1.43724  11
  -1  -8  11-0.12068 1.54833  10
   1   8  11 1.42056 1.58902  11
  -1   8 -11 0.19413 1.76640  13
   1  -8  11 0.66673 1.47721  10
   1  -8  11-1.26196 1.44489   9
   1  -8 -11-1.40844 2.17489   9
  -1  -8  11-5.34166 1.58685   9
  -1  -8 -11-1.42609 2.07118   9
  -1   8  11-5.75972 2.36690   7
   1   8  11-6.79188 2.37198   7
  -1  -8  12 2.97664 1.17495  17
  -1   8  12 3.33296 1.90721  13
   1   8  12 5.00765 1.93505  13
  -1  -8 -12-0.71555 2.12270   4
   1  -8  12-2.07783 2.15091   4
   1  -8 -12 2.27880 2.07751   4
  -1  -8  12 2.12857 2.12071   4
   1   8  12 3.37814 1.58505  11
  -1  -8  12 1.28030 1.63153  10
  -1   8  12 2.19328 1.49606  11
   1  -8  12 2.02100 1.48871  10
   1  -8  12 4.40662 1.36621   9
  -1  -8  12 1.70426 1.33304   9
  -1  -8 -12 1.86650 1.97125   9
   1  -8 -12 1.22918 2.04065   9
  -1   8  12 1.87046 2.16265   7
   1   8  12 1.48686 2.10573   7
  -1   8  13 11.4118 2.14535  13
   1   8  13 12.4681 2.09742  13
  -1  -8 -13 2.30303 2.58254   4
   1  -8  13 1.71254 2.37629   4
  -1  -8  13 5.79663 2.49171   4
   1  -8 -13 5.72987 2.31583   4
  -1  -8  13 9.46600 1.85462  10
  -1   8  13 12.4323 1.68494  11
   1   8  13 11.2953 1.77591  11
   1  -8 -13 5.62533 2.24143   9
  -1  -8 -13 9.07334 2.23437   9
   1  -8  13 4.08376 1.55986   9
  -1  -8  13 5.21429 1.48097   9
   1   8  13 6.74740 2.42350   7
  -1   8  13 7.17740 2.32910   7
   1  -8  14 1.78456 1.32646  17
  -1   8  14 2.17341 1.89046  13
   1   8  14 4.84185 1.90204  13
   1  -8  14-1.86073 2.19371   4
  -1  -8 -14-7.35005 2.48869   4
  -1  -8  14-3.47855 2.39405   4
   1  -8 -14-1.20179 2.17180   4
   1   8  14 1.10584 1.60516  11
  -1  -8  14 0.56901 1.73453  10
  -1   8  14-0.11737 1.47322  11
  -1  -8 -14 1.71682 2.16181   9
   1  -8 -14-2.75312 2.23178   9
   1  -8  14-1.67975 1.28626   9
  -1   8  14-2.81280 2.31751   7
   1   8  14-3.19523 2.40274   7
   1  -8  15 14.2262 1.59195  17
   1   8  15 9.53626 2.06929  13
  -1   8  15 13.6836 2.17899  13
  -1  -8  15 7.71679 2.20600   4
   1  -8 -15 10.1438 2.32491   4
  -1  -8 -15 8.28977 2.20666   4
   1  -8  15 11.8225 2.30409   4
  -1   8  15 11.4046 1.71310  11
   1   8  15 7.26117 1.78234  11
   1  -8 -15 6.02474 2.19374   9
  -1  -8 -15 10.8728 2.35547   9
  -1   8  15 9.56082 2.40028   7
   1   8  15 9.71112 2.42757   7
   1   8  16 9.36828 1.80614  11
   1  -8  16 5.07982 2.09184   4
  -1  -8 -16 7.65418 2.20843   4
  -1  -8  16 10.3069 2.23994   4
   1  -8 -16 9.97880 2.23900   4
  -1   8  16 11.1579 2.13637  13
   1   8  16 8.99480 2.02605  13
   1   8  16 8.32267 2.49609   7
  -1   8  16 7.71973 2.45198   7
   1   8  17-1.74694 1.66592  11
  -1  -8  17 2.66072 2.12928   4
   1  -8  17-0.48243 2.04792   4
   1  -8 -17-0.32669 2.00131   4
  -1  -8 -17-4.35454 2.12584   4
  -1   8  17 1.10615 2.32779   7
   1   8  17 0.22011 2.36008   7
  -1   8  17-1.39872 1.93777  13
   1   8  17-0.75131 1.88236  13
  -1  -8 -18-2.62662 2.16485   4
   1  -8 -18-0.48019 2.04520   4
  -1  -8  18-0.81664 2.06637   4
   1  -8  18 1.73581 1.94266   4
  -1   8  18-4.55763 2.44729   7
   1   8  18 1.36041 2.38962   7
  -1   8  18-2.20708 1.93855  13
   1   8  18-0.18801 1.90750  13
   1  -8 -19 11.4174 2.26201   4
  -1  -8 -19 6.26215 2.16742   4
  -1  -8  19 5.58122 2.16974   4
   1  -8  19 10.3536 2.23395   4
  -1   8  19 11.7078 2.68906   7
   1   8  19 11.1939 2.61276   7
  -1   8  19 13.4766 2.28214  13
   1   8  19 6.02649 2.05162  13
   1   8  20 0.56488 1.89702  13
  -1   8  20 0.60544 2.01176  13
   1   8  20-1.67439 2.56476   7
  -1   8  20 2.16588 2.65492   7
   1  -8  20-0.60263 1.99681   4
  -1  -8 -20-0.47042 2.16063   4
   1  -8 -20-1.22063 2.05268   4
  -1  -8  20-1.24429 2.07185   4
  -1  -8 -20-5.57942 2.37048   9
   1  -8 -20-2.97992 2.38471   9
  -1  -8  20 0.45865 1.87542   1
  -1   8  21 6.26824 2.12389  13
   1   8  21 5.84139 2.11645  13
   1   8  21 2.94386 2.63710   7
  -1   8  21 4.19628 2.64512   7
   1  -8  21 7.76010 2.14617   4
   1  -8 -21 6.21020 2.21662   4
  -1  -8 -21 1.21617 2.25473   4
  -1  -8  21 5.29788 2.09146   4
   1  -8 -21 2.53716 2.43079   9
  -1  -8 -21 8.92552 2.50638   9
  -1  -8  21 6.22614 1.99094   1
  -1  -8 -21 6.13168 1.99045   1
  -1  -8 -22-0.58180 1.90259   1
  -1   8  22 2.63357 2.24821  13
   1   8  22 1.50578 2.07686  13
   1   8  22 6.77607 2.66034  17
  -1  -8 -22 0.44108 2.08213   4
   1  -8  22 2.54491 1.94841   4
   1  -8 -22-2.43009 2.06690   4
  -1  -8  22 0.14670 1.99690   4
   1  -8 -22 3.01284 2.44654   9
  -1  -8 -22 0.23630 2.43017   9
   1   8  22 0.75429 2.75368   7
  -1   8  22 1.51622 2.75941   7
   1   8  23 15.4173 2.88212  17
  -1  -8 -23 7.36230 2.17904   4
   1  -8 -23 6.60050 2.15260   4
  -1   8  23 8.51018 2.28551  13
   1   8  23 8.82562 2.20608  13
  -1  -8 -23 8.78328 2.63494   9
   1  -8 -23 3.50365 2.50613   9
  -1  -8 -23 6.75178 2.04693   1
  -1   8  24 4.65600 2.17994  13
   1   8  24 8.60647 2.20692  13
   1   8  24 6.93688 2.74091  17
  -1  -8 -24 1.89595 1.97775   1
   1  -8 -24 2.47425 1.96846   1
  -1  -8 -24 2.29936 2.09954   4
   1  -8 -24 1.31759 2.15411   4
   1   8  25 20.6566 2.65328  13
  -1   8  25 25.6657 2.82258  13
   1   8  25 26.0225 3.30685  17
  -1   8  26 12.6898 2.50508  13
   1   8  26 11.0954 2.40628  13
   1   8  26 15.7127 3.09588  17
  -1   8  27-2.00378 2.33746  13
  -1   9   0-1.79559 2.04957  15
   1   9   0-1.45513 2.00962  15
  -1  -9   0-2.90555 2.33053   4
   1  -9   0-0.20549 2.24835   4
   1   9   0-1.83180 1.86810  13
  -1   9   0 1.05609 1.92211  13
  -1  -9   0-1.92587 1.81706   9
   1  -9   0-1.72271 1.82585   9
   1   9   0-2.98077 1.56792   7
  -1   9   0-2.50663 1.50358   7
  -1   9   1 1.20647 1.95019  15
  -1   9  -1 3.77387 2.02211  15
   1   9   1 2.30482 1.98559  15
   1   9  -1 2.47834 2.01056  15
  -1  -9   1 0.41487 2.36094   4
  -1  -9  -1 1.65942 2.24822   4
   1  -9   1-2.66773 2.32277   4
   1  -9  -1-0.61611 2.26921   4
  -1   9   1 0.42216 1.93196  13
   1   9  -1-1.42178 1.95872  13
   1   9   1 2.03262 1.88780  13
  -1   9  -1 0.63092 1.94916  13
  -1  -9   1 0.17018 1.95556   9
   1  -9  -1 1.41784 1.79514   9
   1  -9   1 4.18268 1.84614   9
  -1  -9  -1 0.53954 1.88051   9
  -1   9  -1 0.81005 1.39973   7
  -1   9   1-0.10952 1.53752   7
   1   9  -1-0.08963 1.48409   7
   1   9   1 4.02109 1.58094   7
  -1   9  -2-1.78314 1.96406  15
  -1   9   2 0.40555 1.96982  15
   1   9   2-0.63472 2.05528  15
   1   9  -2 2.46846 1.96036  15
   1  -9   2-0.61501 2.28763   4
  -1  -9   2-1.86418 2.28821   4
  -1   9   2-0.63299 1.97112  13
   1   9   2 0.40609 1.84208  13
   1   9  -2-3.46479 1.98732  13
   1  -9   2-1.13603 1.69920   9
  -1  -9   2-2.47782 1.76280   9
   1  -9  -2 2.53910 1.88038   9
  -1  -9  -2 2.03149 1.88290   9
   1   9  -2 0.07927 1.29309   7
  -1   9   2 0.23681 1.60514   7
  -1   9  -2 0.71126 1.28739   7
   1   9   2 0.82390 1.56132   7
   1   9  -3 3.08290 2.01310  15
   1   9   3 6.19670 2.26001  15
  -1   9  -3 1.98305 1.98184  15
  -1   9   3 2.66123 1.97526  15
   1  -9   3 5.93674 2.32773   4
  -1  -9   3 0.82774 2.38494   4
   1   9  -3 3.47913 1.94440  13
  -1   9   3 3.59565 2.00124  13
   1   9   3 0.81106 1.89986  13
  -1  -9  -3 3.20878 1.93649   9
   1  -9  -3 5.20410 1.98571   9
  -1  -9   3 3.83901 1.70528   9
   1  -9   3 3.14556 1.70030   9
  -1   9  -3 4.49753 1.24870   7
  -1   9   3 4.05961 1.72101   7
   1   9  -3 1.90515 1.22792   7
   1   9   3 2.27516 1.68474   7
  -1   9  -4 2.59513 2.03195  15
   1   9  -4 3.09337 2.00349  15
   1   9   4 3.46232 2.09039  15
  -1   9   4-0.41429 2.01242  15
   1  -9   4 4.28097 2.22914   4
  -1  -9   4-0.61970 2.36996   4
   1   9   4 1.62717 1.87698  13
  -1   9   4 0.42343 1.94968  13
  -1  -9   4 0.46421 1.78257   9
   1  -9  -4 0.95120 1.88604   9
   1  -9   4-1.06632 1.79430   9
  -1  -9  -4 3.09429 1.96176   9
   1   9   4-0.40390 1.80402   7
  -1   9   4 0.13513 1.72833   7
  -1   9  -4-0.32029 1.08693   7
   1   9  -4-0.87880 1.17890   7
   1   9   5 2.40694 2.18917  15
  -1   9   5 3.14686 2.16487  15
   1  -9   5 0.60961 2.35988   4
  -1  -9   5-0.82433 2.35843   4
  -1  -9  -5 0.20777 2.37445   4
   1  -9  -5 1.84473 2.33615   4
   1   9   5 3.85858 1.94355  13
  -1   9   5 5.72507 2.15871  13
   1  -9  -5 2.33987 1.99201   9
  -1  -9   5-0.14928 1.72252   9
  -1  -9  -5 1.18477 2.07471   9
   1  -9   5 4.10609 1.76931   9
   1   9   5 0.42762 1.93667   7
  -1   9  -5-1.84920 0.98293   7
  -1   9   5 3.43995 1.86128   7
   1   9   6 1.10696 2.12635  15
  -1   9   6-0.84815 2.10581  15
  -1  -9   6 0.61674 2.26452   4
   1  -9   6 3.24012 2.24045   4
  -1  -9  -6-0.62175 2.30617   4
   1  -9  -6 1.22587 2.24397   4
  -1   9   6 0.42450 1.95449  13
   1   9   6 2.02870 1.94096  13
   1  -9  -6 3.57874 2.04434   9
  -1  -9  -6-2.81962 2.05345   9
   1  -9   6 1.27384 1.66921   9
  -1  -9   6 0.14321 1.61630   9
   1   9   6 0.15040 1.85553   7
  -1   9   6-2.42207 1.82802   7
   1   9   7-0.22413 2.21426  15
  -1   9   7 4.51001 2.28156  15
  -1  -9   7-2.86657 2.48188   4
   1  -9   7 3.82310 2.30580   4
   1  -9  -7 2.23451 2.38067   4
  -1  -9  -7-1.85808 2.48732   4
  -1  -9   7 2.20004 1.73797   9
   1  -9   7 0.81307 1.71474   9
   1  -9  -7 2.85051 2.12539   9
  -1  -9  -7 1.23552 2.09637   9
   1   9   7 2.37041 1.97043   7
  -1   9   7-1.59220 1.98756   7
  -1   9  -7 0.21022 2.00393  13
   1   9   7 0.20293 1.88864  13
  -1   9   7 2.54880 2.03652  13
  -1  -9  -8 1.64564 2.39632   4
   1  -9  -8 3.43549 2.40900   4
   1  -9   8 0.40051 2.36325   4
  -1  -9   8 0.20407 2.46581   4
  -1  -9   8 0.13116 1.72633   9
   1  -9  -8 2.69720 2.18812   9
   1  -9   8 1.94192 1.67761   9
  -1  -9  -8 2.93800 2.19901   9
  -1   9   8 2.33877 2.06522   7
   1   9   8 4.46875 2.09774   7
  -1   9   8 3.40338 2.08372  13
   1   9   8 3.65537 1.96360  13
  -1   9  -8-0.21136 2.06667  13
  -1  -9  -9 23.9122 2.90908   4
   1  -9  -9 26.3066 2.95463   4
  -1  -9   9 19.2701 2.88805   4
   1  -9   9 27.6534 2.97402   4
  -1  -9  -9 27.1525 2.82915   9
  -1  -9   9 24.1618 2.22610   9
   1  -9  -9 18.5926 2.70633   9
   1  -9   9 28.8302 2.29687   9
  -1   9   9 27.3930 2.79143   7
   1   9   9 25.4629 2.77653   7
  -1   9   9 27.0668 2.79585  13
   1   9   9 22.9523 2.65931  13
   1   9   9 25.8159 2.47675  11
  -1   9  -9 27.3666 2.75050  13
  -1  -9  10-0.80707 2.31793   4
   1  -9  10-0.19747 2.28975   4
   1  -9 -10 0.39891 2.30978   4
  -1  -9 -10 2.43529 2.26787   4
   1  -9  10-1.16598 1.54985   9
   1  -9 -10 0.42990 2.21018   9
  -1  -9 -10 2.61052 2.17595   9
  -1  -9  10-2.92725 1.61016   9
   1   9  10-1.44349 2.13329   7
  -1   9  10-0.54661 2.13772   7
   1   9  10-0.15467 1.78645  11
  -1   9 -10 1.92561 2.00288  13
  -1   9  10-0.21352 1.98665  13
   1   9  10-0.20323 1.97801  13
  -1  -9  11 34.2134 3.34086   4
   1  -9  11 45.6013 3.28077   4
  -1  -9 -11 33.3967 3.29245   4
   1  -9 -11 33.2367 3.23146   4
   1  -9 -11 35.8493 3.26684   9
   1  -9  11 31.4923 2.48495   9
  -1  -9  11 38.1546 2.55393   9
  -1  -9 -11 36.2958 3.25802   9
  -1   9  11 38.0994 3.26936   7
   1   9  11 32.3377 3.15920   7
   1   9  11 37.2589 2.87034  11
  -1   9  11 32.7612 3.04481  13
   1   9  11 36.1846 3.01063  13
   1  -9  12 4.25690 2.36243   4
  -1  -9  12 2.77480 2.48240   4
  -1  -9 -12-2.38993 2.52525   4
   1  -9 -12 0.39112 2.40465   4
   1   9  12-1.19566 1.77885  11
   1   9  12 3.65921 2.03753  13
  -1   9  12 2.57636 2.15560  13
   1  -9 -12 2.44245 2.22537   9
  -1  -9 -12-0.90028 2.31469   9
  -1   9  12 1.57336 2.36664   7
   1   9  12 0.19517 2.31386   7
  -1   9  13 39.9920 3.17370  13
   1  -9  13 28.9042 3.12769   4
  -1  -9 -13 31.5138 3.26761   4
  -1  -9  13 38.7192 3.31220   4
   1  -9 -13 34.9793 3.19873   4
   1   9  13 29.2213 2.93637  13
   1   9  13 34.6566 2.82112  11
   1  -9 -13 39.7074 3.36584   9
  -1  -9 -13 26.5217 3.10854   9
   1   9  13 30.1304 3.21683   7
  -1   9  13 36.8759 3.23565   7
  -1   9  14 1.07761 2.12507  13
   1  -9 -14 1.14462 2.31770   4
  -1  -9  14-0.97092 2.34208   4
   1  -9  14 2.07792 2.38958   4
  -1  -9 -14-1.55758 2.31075   4
   1   9  14 0.40607 1.99464  13
   1  -9 -14 4.34741 2.35279   9
  -1  -9 -14 0.46254 2.28032   9
   1   9  14-1.67298 2.34700   7
  -1   9  14 0.63235 2.38884   7
  -1   9  15 11.8459 2.42290  13
  -1  -9  15 14.7620 2.62346   4
   1  -9 -15 13.7416 2.50853   4
   1  -9  15 7.62622 2.48490   4
  -1  -9 -15 9.79886 2.54289   4
   1   9  15 16.0479 2.46382  13
   1  -9 -15 9.27864 2.44650   9
  -1  -9 -15 10.7909 2.62981   9
  -1   9  15 7.17981 2.62846   7
   1   9  15 11.8797 2.70052   7
  -1   9  16 5.82572 2.20693  13
  -1  -9 -16 4.91257 2.37794   4
  -1  -9  16-0.18897 2.34337   4
   1  -9 -16 2.03254 2.31794   4
   1  -9  16 4.57905 2.27177   4
   1   9  16 8.91770 2.20337  13
  -1  -9 -16 2.61622 2.51647   9
   1  -9 -16 3.51227 2.41403   9
   1   9  16 5.79054 2.56805   7
  -1   9  16 0.22432 2.42990   7
  -1   9  17 2.37109 2.15248  13
   1  -9 -17 0.18136 2.33714   4
  -1  -9  17 1.85591 2.37370   4
  -1  -9 -17-2.59670 2.49268   4
   1  -9  17-2.16053 2.34729   4
   1   9  17 1.82526 2.11337  13
   1  -9 -17 0.94734 2.44764   9
  -1  -9 -17 2.16626 2.42052   9
  -1   9  17 3.00247 2.52934   7
   1   9  17 1.14660 2.47396   7
  -1   9  18 2.13650 2.61321   7
   1   9  18 7.54269 2.66604   7
   1   9  18 3.03866 2.15349  13
  -1   9  18 6.47218 2.21868  13
   1  -9 -18 2.66398 2.36441   4
  -1  -9 -18 7.81776 2.38578   4
   1  -9  18 7.05329 2.33356   4
  -1  -9  18 3.99815 2.37250   4
   1   9  19-0.60534 2.10947  13
  -1   9  19-1.07714 2.17778  13
  -1   9  19 0.97485 2.66499   7
   1   9  19-2.42052 2.70508   7
  -1  -9  19 1.94583 2.08629   1
   1  -9  19-1.89714 2.34271   4
   1  -9 -19-4.16857 2.33424   4
  -1  -9 -19 0.17762 2.33253   4
  -1  -9  19 0.35568 2.37820   4
  -1  -9  20-0.17359 2.36227   4
  -1  -9 -20-1.90348 2.31160   4
   1  -9  20 1.00676 2.25922   4
   1  -9 -20-0.50566 2.31341   4
  -1  -9  20-1.37663 2.14014   1
  -1  -9 -20-2.56304 2.13240   1
  -1   9  20 6.02812 2.35402  13
   1   9  20-0.20086 2.16013  13
  -1  -9 -21 0.33596 2.35977   4
   1  -9 -21-2.45453 2.35590   4
  -1  -9 -21-1.16581 2.19866   1
   1   9  21-0.40045 2.14726  13
  -1   9  21-1.93046 2.28242  13
   1  -9 -22-3.16145 2.39911   4
  -1  -9 -22-1.29981 2.44111   4
  -1  -9 -22-4.52557 2.32502   1
  -1   9  22 3.63246 2.32650  13
   1   9  22 0.59645 2.20969  13
   1  -9 -23 5.79499 2.42639   4
  -1  -9 -23 12.5016 2.50205   4
   1   9  23 11.2444 2.38872  13
   1  -9 -23 7.44794 2.32746   1
   1  10   0-2.22448 2.16983  13
  -1  10   0 1.83449 2.26573  13
  -1 -10   0-1.59435 2.61368   4
   1 -10   0-2.69557 2.62932   4
  -1 -10   0-2.07223 2.23083   9
   1 -10   0-2.41756 2.09953   9
   1  10   0-1.13776 2.30485  15
  -1  10   0 0.21780 2.26259  15
  -1  10   1 1.53552 2.26625  15
   1  10  -1 7.23403 2.31927  15
   1  10   1 4.59163 2.38267  15
  -1  10  -1 5.87659 2.35463  15
  -1 -10  -1 4.09401 2.63963   4
   1 -10  -1 6.73994 2.51317   4
   1 -10   1 5.38788 2.62614   4
  -1 -10   1 6.82952 2.65588   4
  -1  10  -1 5.73537 2.30119  13
   1  10   1 9.09800 2.22262  13
  -1  10   1 1.83369 2.19975  13
   1  10  -1 0.66648 2.24476  13
   1 -10  -1 4.00686 2.14360   9
   1 -10   1 3.81484 2.15631   9
  -1 -10  -1 3.86763 2.20258   9
  -1 -10   1 5.31501 2.08296   9
  -1  10   1 4.10147 1.68722   7
   1  10   1 7.96798 1.75971   7
   1  10  -2-1.35184 2.37861  15
  -1  10   2 1.32840 2.31497  15
   1  10   2-0.69332 2.34071  15
  -1  10  -2-2.60940 2.29936  15
   1 -10   2-4.03399 2.71329   4
  -1 -10   2-4.08499 2.72085   4
   1  10   2 0.22165 2.19793  13
  -1  10   2-1.84507 2.31972  13
  -1  10  -2 1.60746 2.21037  13
   1  10  -2-0.22298 2.22303  13
  -1 -10  -2-4.36426 2.27345   9
  -1 -10   2-0.17895 2.05929   9
   1 -10   2-0.17602 2.16965   9
   1 -10  -2 0.97728 2.16930   9
   1  10   2-2.23204 1.91574   7
  -1  10   2-2.01570 1.92064   7
   1  10  -3 6.99853 2.37662  15
  -1  10   3 8.50699 2.45685  15
   1  10   3 16.3606 2.61907  15
   1 -10   3 5.59445 2.69720   4
  -1 -10   3 8.16103 2.85260   4
  -1  10  -3 7.58868 2.47741  13
   1  10  -3 7.16409 2.34209  13
   1  10   3 11.7272 2.34887  13
  -1  10   3 8.53439 2.34006  13
   1 -10   3 4.78614 2.15287   9
   1 -10  -3 12.2181 2.36838   9
  -1 -10   3 7.44623 2.17298   9
  -1 -10  -3 7.89405 2.38070   9
   1  10   3 3.80715 2.02287   7
  -1  10   3 2.69514 2.06358   7
  -1  10   4 4.28886 2.33375  15
   1  10   4 6.39054 2.54857  15
  -1 -10   4 9.27635 2.71292   4
   1 -10   4 6.69402 2.68918   4
  -1  10   4 7.61389 2.32027  13
   1  10   4 9.06431 2.25985  13
   1  10  -4 8.76865 2.34772  13
   1 -10  -4 6.33098 2.36331   9
   1 -10   4 8.28008 2.09897   9
  -1 -10  -4 2.48543 2.31876   9
  -1 -10   4 5.03318 2.10228   9
   1  10   4 7.62919 2.05528   7
  -1  10   4 7.55499 2.02948   7
   1  10   5 1.91130 2.46473  15
  -1  10   5 1.83001 2.44111  15
  -1 -10   5 0.45114 2.52431   4
  -1 -10  -5-1.13656 2.58312   4
   1 -10  -5-4.03445 2.69327   4
   1 -10   5-1.77833 2.71342   4
   1  10   5-2.43211 2.20757  13
  -1  10   5 0.69170 2.23978  13
   1  10  -5-0.90062 2.18722  13
   1 -10   5 1.28127 1.92686   9
   1 -10  -5 1.67236 2.20284   9
  -1 -10  -5-1.26658 2.18139   9
  -1 -10   5 1.78406 1.90774   9
   1  10   5 0.43468 1.89863   7
  -1  10   5 0.43837 1.93249   7
  -1  10   6-3.93697 2.67529  15
   1  10   6-2.42162 2.62872  15
   1 -10   6 1.10653 2.67938   4
  -1 -10   6-0.22480 2.65836   4
   1 -10  -6 0.66977 2.64680   4
  -1 -10  -6-0.45265 2.67978   4
  -1  10   6 5.98747 2.23356  13
   1  10   6 3.31403 2.19481  13
  -1 -10  -6-1.29456 2.29597   9
   1 -10  -6 2.55399 2.26483   9
   1 -10   6 1.53948 1.86429   9
  -1 -10   6 4.20733 1.89840   9
   1  10   6 0.15391 2.05056   7
  -1  10   6 3.09599 2.05832   7
   1  10   7 17.6263 2.99561  15
  -1  10   7 22.2448 3.01346  15
  -1 -10   7 15.6530 2.97232   4
   1 -10  -7 18.4049 3.04818   4
  -1 -10  -7 18.9234 3.02873   4
   1 -10   7 16.4863 2.95178   4
  -1  10   7 21.4229 2.72669  13
   1  10   7 15.6716 2.61613  13
   1 -10  -7 14.9540 2.68410   9
  -1 -10  -7 19.5589 2.76837   9
  -1 -10   7 13.6320 2.29098   9
   1 -10   7 16.8816 2.29181   9
  -1  10   7 19.8833 2.53845   7
   1  10   7 19.7808 2.57421   7
   1  10   8 11.3925 2.83017  15
  -1  10   8 6.40640 2.65835  15
  -1 -10   8 10.9229 2.92100   4
   1 -10   8 11.1501 2.77584   4
  -1 -10  -8 8.74395 2.81033   4
   1 -10  -8 9.04169 2.82395   4
  -1  10   8 10.8250 2.50472  13
   1  10   8 10.1367 2.49114  13
   1 -10  -8 7.93722 2.50621   9
  -1 -10  -8 7.82022 2.48600   9
  -1  10   8 10.9327 2.30679   7
   1  10   8 7.14590 2.38558   7
   1  10   9 6.25171 2.75726  15
  -1  10   9 3.11599 2.55685  15
  -1 -10   9 0.66372 2.84429   4
   1 -10  -9 4.37586 2.81890   4
  -1 -10  -9 2.89272 2.73829   4
   1 -10   9 0.86850 2.70628   4
   1  10   9 1.76012 2.33278  13
  -1  10   9 5.06902 2.31198  13
  -1  10  -9 3.71794 2.25221  13
  -1 -10  -9 1.36382 2.62815   9
   1 -10  -9 1.34993 2.49575   9
  -1  10   9 1.60730 2.36983   7
   1  10   9 3.02571 2.53397   7
   1  10  10-0.50520 2.55773  15
  -1  10  10 2.66687 2.65484  15
   1 -10 -10 0.86838 2.70927   4
  -1 -10 -10 1.76738 2.76018   4
   1 -10  10-1.93688 2.88055   4
[truncated: 4,715,751 more chars]
