# Supplementary material for: Crystal structure of (Z)-3-{2-[(Z)-11H-indeno[1,2-b]quinoxalin-11-yl­idene]hydrazin­yl}-N-phenyl­but-2-enamide monohydrate
Source: Acta Crystallogr E Crystallogr Commun. 2026 Mar 11;82(Pt 4):353–6. doi: 10.1107/S2056989026002343 (PMC13055982; doi:10.1107/S2056989026002343)
Supplement: Supplementary file 2 [file e-82-00353-Isup2.hkl]

data_I                                                                          
_shelx_title ' elg_mar4 in Pbca'                                                
_shelx_refln_list_code          4                                               
_shelx_F_calc_maximum      369.57                                               
_exptl_crystal_F_000      1776.00                                               
_reflns_d_resolution_high  0.6800                                               
                                                                                
loop_                                                                           
 _space_group_symop_operation_xyz                                               
 'x, y, z'                                                                      
 '-x+1/2, -y, z+1/2'                                                            
 '-x, y+1/2, -z+1/2'                                                            
 'x+1/2, -y+1/2, -z'                                                            
 '-x, -y, -z'                                                                   
 'x-1/2, y, -z-1/2'                                                             
 'x, -y-1/2, z-1/2'                                                             
 '-x-1/2, y-1/2, z'                                                             
                                                                                
_cell_length_a    23.0033                                                       
_cell_length_b     7.3011                                                       
_cell_length_c    24.3621                                                       
_cell_angle_alpha  90.000                                                       
_cell_angle_beta   90.000                                                       
_cell_angle_gamma  90.000                                                       
                                                                                
_shelx_F_squared_multiplier     1.000                                           
                                                                                
loop_                                                                           
 _refln_index_h                                                                 
 _refln_index_k                                                                 
 _refln_index_l                                                                 
 _refln_F_squared_calc                                                          
 _refln_F_squared_meas                                                          
 _refln_F_squared_sigma                                                         
 _refln_observed_status                                                         
   4   0   0      76157.69      76514.76      1542.01 o                         
   6   0   0        112.85        158.46         6.63 o                         
   8   0   0       4483.13       4369.03        70.39 o                         
  10   0   0      34387.69      36113.31       575.83 o                         
  12   0   0       7599.51       8003.85       115.34 o                         
  14   0   0       4105.31       3905.22        57.34 o                         
  16   0   0       1919.14       2158.98        32.80 o                         
  18   0   0       1843.89       1983.18        29.30 o                         
  20   0   0          7.23          7.01         6.11 o                         
  22   0   0        457.21        357.35        19.39 o                         
  24   0   0       2791.61       2706.41        58.89 o                         
  26   0   0        410.59        377.92        14.53 o                         
  28   0   0         18.44         12.58        13.94 o                         
  30   0   0       2033.15       2186.11        67.18 o                         
  32   0   0        673.56        682.12        41.61 o                         
   2   1   0       3010.46       2915.70        38.36 o                         
   4   1   0      41121.32      40446.47       487.09 o                         
   6   1   0       5056.00       5023.42        59.07 o                         
   8   1   0       9841.76       9819.94       118.75 o                         
  10   1   0        153.84        247.23         4.65 o                         
  12   1   0        163.47        237.98         4.76 o                         
  14   1   0          2.00         12.26         3.09 o                         
  16   1   0        112.02        126.19         4.20 o                         
  18   1   0       6997.59       6461.52        68.42 o                         
  20   1   0       1835.66       1792.16        20.16 o                         
  22   1   0       5019.34       4598.65        64.90 o                         
  24   1   0       1360.87       1283.66        23.04 o                         
  26   1   0         43.55         48.38         8.34 o                         
  28   1   0         42.85         54.70         8.81 o                         
  30   1   0        136.99        144.16        11.89 o                         
  32   1   0         30.78         22.93        13.25 o                         
   0   2   0      11254.29      10525.53       168.53 o                         
   2   2   0      27759.52      27609.06       333.22 o                         
   4   2   0      24991.78      25753.03       311.35 o                         
   6   2   0       4744.73       4943.87        62.75 o                         
   8   2   0       8309.33       8236.19       104.02 o                         
  10   2   0       1852.13       1938.34        23.46 o                         
  12   2   0       2844.92       3218.57        37.54 o                         
  14   2   0        158.80        263.18         5.24 o                         
  16   2   0        164.52        121.20         4.68 o                         
  18   2   0        598.90        508.42        10.23 o                         
  20   2   0       1899.44       1681.48        23.03 o                         
  22   2   0        190.42        207.18         7.73 o                         
  24   2   0        400.29        341.93        10.07 o                         
  26   2   0          3.55          0.08         8.02 o                         
  28   2   0        118.08        129.68        11.45 o                         
  30   2   0          0.59         10.58        12.36 o                         
  32   2   0        848.78        962.39        27.06 o                         
   2   3   0       7004.07       6943.79        79.07 o                         
   4   3   0       1110.22       1000.91        12.46 o                         
   6   3   0        165.03        133.50         3.56 o                         
   8   3   0       2865.66       3296.63        38.36 o                         
  10   3   0        174.75        160.48         4.39 o                         
  12   3   0       5197.63       5649.83        62.37 o                         
  14   3   0       1020.26        882.86        12.18 o                         
  16   3   0       5485.82       5184.71        58.42 o                         
  18   3   0       3349.84       3268.25        35.73 o                         
  20   3   0         85.78         60.08         6.22 o                         
  22   3   0        312.02        336.81         9.73 o                         
  24   3   0        381.66        310.06         9.92 o                         
  26   3   0         61.07         43.87         8.71 o                         
  28   3   0         41.50         39.41         9.67 o                         
  30   3   0         10.22         -8.07        12.92 o                         
  32   3   0        198.27        203.15        29.95 o                         
   0   4   0       1286.09       1456.31        23.41 o                         
   2   4   0         52.45         91.12         3.22 o                         
   4   4   0        146.44        167.11         4.68 o                         
   6   4   0          6.91         20.56         3.15 o                         
   8   4   0        598.35        658.35         9.03 o                         
  10   4   0       1911.63       2096.72        23.87 o                         
  12   4   0       1691.94       1847.19        21.44 o                         
  14   4   0        493.34        502.33         8.53 o                         
  16   4   0        132.61        115.35         4.74 o                         
  18   4   0       2486.77       2481.75        30.04 o                         
  20   4   0         61.92         41.15         5.99 o                         
  22   4   0        135.77        140.53         7.98 o                         
  24   4   0          0.55          2.62         7.85 o                         
  26   4   0        708.19        749.90        19.26 o                         
  28   4   0          1.83         13.91         9.64 o                         
  30   4   0         53.10         31.55        12.67 o                         
   2   5   0        546.99        599.92         9.37 o                         
   4   5   0        538.78        581.63         8.40 o                         
   6   5   0       1423.64       1565.92        18.23 o                         
   8   5   0        125.14        147.11         4.45 o                         
  10   5   0       2018.72       2207.74        24.96 o                         
  12   5   0       1206.06       1263.42        15.19 o                         
  14   5   0       1167.58       1221.94        17.35 o                         
  16   5   0       1409.69       1474.02        22.42 o                         
  18   5   0        539.27        466.32        12.15 o                         
  20   5   0         51.44         31.48         7.90 o                         
  22   5   0        443.77        404.38        12.15 o                         
  24   5   0        222.85        251.75        11.64 o                         
  26   5   0        250.31        210.27        11.92 o                         
  28   5   0          9.06         -5.94        12.39 o                         
   0   6   0        294.76        324.88         8.96 o                         
   2   6   0         25.80         21.80         4.25 o                         
   4   6   0        327.57        384.41         7.91 o                         
   6   6   0       1598.75       1703.08        19.78 o                         
   8   6   0          4.56          8.51         4.84 o                         
  10   6   0         91.60         99.73         5.52 o                         
  12   6   0        448.29        441.19         9.18 o                         
  14   6   0       1581.38       1585.71        23.01 o                         
  16   6   0        103.44         82.80         5.68 o                         
  18   6   0        257.47        262.89        13.77 o                         
  20   6   0        269.96        251.21        11.68 o                         
  22   6   0         18.04         12.20         9.87 o                         
  24   6   0        214.75        204.95        11.44 o                         
  26   6   0        621.24        647.24        18.16 o                         
  28   6   0        270.62        256.46        29.30 o                         
   2   7   0          0.89         -2.51         5.02 o                         
   4   7   0         74.05         69.84         5.22 o                         
   6   7   0        596.87        643.60        16.34 o                         
   8   7   0       1059.56       1105.54        17.76 o                         
  10   7   0        469.39        432.78        11.18 o                         
  12   7   0        541.49        553.42        14.19 o                         
  14   7   0        108.98         98.86         7.92 o                         
  16   7   0         19.07         12.30         8.00 o                         
  18   7   0        121.48        130.50         9.33 o                         
  20   7   0        239.50        243.75        12.45 o                         
  22   7   0        365.91        366.93        15.65 o                         
  24   7   0         82.65         82.20        14.29 o                         
   0   8   0       1702.75       1826.15        37.80 o                         
   2   8   0       1005.88        979.76        20.82 o                         
   4   8   0        122.08        132.99         8.11 o                         
   6   8   0         12.47          9.46         6.58 o                         
   8   8   0         73.24         65.57         7.35 o                         
  10   8   0          3.56         10.28         8.73 o                         
  12   8   0          0.15          5.06         9.24 o                         
  14   8   0         77.34         87.05        12.44 o                         
  16   8   0        305.00        290.81        14.08 o                         
  18   8   0          9.50          8.99        12.17 o                         
  20   8   0        123.14         98.82        14.43 o                         
  22   8   0        464.91        477.64        29.58 o                         
   2   9   0        205.45        199.01        10.84 o                         
   4   9   0        161.27        159.37        10.48 o                         
   6   9   0        141.20        130.15        12.59 o                         
   8   9   0         31.66         21.82         9.87 o                         
  10   9   0         24.46         30.00        11.88 o                         
  12   9   0        205.33        213.52        13.54 o                         
  14   9   0          3.37          1.23        13.12 o                         
  16   9   0         98.73        106.75        13.19 o                         
  18   9   0        702.05        768.23        56.90 o                         
   0  10   0        506.50        491.89        28.30 o                         
   2  10   0         16.85        -12.81        12.81 o                         
   4  10   0        365.75        364.64        17.92 o                         
   6  10   0        167.82        187.61        14.52 o                         
   8  10   0        115.68        122.46        14.72 o                         
  10  10   0        143.34        181.48        25.72 o                         
  12  10   0         55.35        110.54        46.53 o                         
   1   1   1       6619.95       6461.51        55.22 o                         
   2   1   1        652.32        617.52         5.53 o                         
   3   1   1       7449.82       7386.13        60.96 o                         
   4   1   1       2294.94       2297.09        18.63 o                         
   5   1   1      24755.57      25358.03       216.21 o                         
   6   1   1        886.48        916.62         8.11 o                         
   7   1   1       3974.19       4095.03        34.81 o                         
   8   1   1         10.52         28.65         1.76 o                         
   9   1   1         10.36         21.90         1.88 o                         
  10   1   1        754.16        718.87         6.47 o                         
  11   1   1       8904.39      10334.33        80.42 o                         
  12   1   1        406.87        446.54         4.66 o                         
  13   1   1       1140.65       1191.98        10.10 o                         
  14   1   1        547.25        631.49         5.97 o                         
  15   1   1        629.12        599.88         5.85 o                         
  16   1   1       2129.77       2019.29        16.06 o                         
  17   1   1        573.13        572.36         5.83 o                         
  18   1   1        602.04        591.92         6.21 o                         
  19   1   1       1533.73       1349.16        11.67 o                         
  20   1   1        197.91        204.57         4.07 o                         
  21   1   1         55.79         47.81         4.18 o                         
  22   1   1        124.92        124.32         4.76 o                         
  23   1   1        641.95        537.31         8.53 o                         
  24   1   1         28.94         40.03         4.99 o                         
  25   1   1       2079.45       1901.51        21.48 o                         
  26   1   1        435.38        447.98         8.97 o                         
  27   1   1        282.17        283.78         7.59 o                         
  28   1   1         15.26         17.56         6.71 o                         
  29   1   1         62.76         64.49         7.93 o                         
  30   1   1        148.50        148.97         8.40 o                         
  31   1   1          0.12         -1.91         9.45 o                         
  32   1   1          4.09         -2.89        10.46 o                         
  33   1   1        190.19        209.00        15.30 o                         
   0   2   1         10.03          4.37         2.20 o                         
   1   2   1      26902.50      26780.84       232.70 o                         
   2   2   1     136580.75     134925.06      1043.60 o                         
   3   2   1      33924.53      34978.36       279.41 o                         
   4   2   1         24.15         47.74         1.63 o                         
   5   2   1        203.46        272.15         2.95 o                         
   6   2   1        127.71        160.65         2.46 o                         
   7   2   1       1201.82       1324.86        11.09 o                         
   8   2   1        790.05        861.94         8.00 o                         
   9   2   1       1007.22       1031.19         9.12 o                         
  10   2   1         16.51         19.10         2.17 o                         
  11   2   1       1257.22       1430.11        12.37 o                         
  12   2   1       3608.56       3962.49        31.93 o                         
  13   2   1        895.07        816.33         7.61 o                         
  14   2   1        569.83        580.02         5.86 o                         
  15   2   1         33.29         26.91         2.72 o                         
  16   2   1       1433.35       1413.90        11.99 o                         
  17   2   1        111.51        116.83         3.45 o                         
  18   2   1        474.42        448.74         5.58 o                         
  19   2   1         13.25         12.70         3.50 o                         
  20   2   1        846.44        911.69        10.23 o                         
  21   2   1       1039.08       1015.06        12.06 o                         
  22   2   1         41.12         27.78         4.61 o                         
  23   2   1        254.29        215.16         5.73 o                         
  24   2   1          0.88         -1.42         5.08 o                         
  25   2   1        490.93        494.46         9.43 o                         
  26   2   1        163.63        157.49         7.07 o                         
  27   2   1         31.59         39.24         7.08 o                         
  28   2   1        137.98        150.09         8.97 o                         
  29   2   1        453.27        446.12        16.03 o                         
  30   2   1        164.55        177.91        10.70 o                         
  31   2   1        126.35        128.08        11.53 o                         
  32   2   1         40.75         54.08        11.36 o                         
  33   2   1        414.29        518.49        31.71 o                         
   1   3   1        220.44        254.39         2.96 o                         
   2   3   1      12208.08      12449.18        99.88 o                         
   3   3   1        395.94        459.52         4.46 o                         
   4   3   1         88.00         90.31         2.03 o                         
   5   3   1        442.18        466.50         4.55 o                         
   6   3   1         80.59        108.46         2.51 o                         
   7   3   1       5392.50       5898.73        44.75 o                         
   8   3   1      12516.20      13664.40       104.65 o                         
   9   3   1       2294.89       2653.95        21.61 o                         
  10   3   1         16.30         20.96         2.25 o                         
  11   3   1        646.61        604.58         5.98 o                         
  12   3   1         18.95         46.06         2.55 o                         
  13   3   1       1666.11       1839.57        15.35 o                         
  14   3   1         11.81         14.63         2.66 o                         
  15   3   1       4864.60       4868.91        37.86 o                         
  16   3   1        549.74        474.37         6.61 o                         
  17   3   1       3158.55       3015.73        24.37 o                         
  18   3   1          2.56          4.11         3.35 o                         
  19   3   1        650.95        605.14         7.35 o                         
  20   3   1       1419.35       1275.65        13.02 o                         
  21   3   1          0.45         -1.74         4.25 o                         
  22   3   1         47.49         39.03         4.76 o                         
  23   3   1          9.56          8.17         5.05 o                         
  24   3   1        594.95        550.10        12.59 o                         
  25   3   1        298.20        284.47         7.36 o                         
  26   3   1        194.45        192.37         6.89 o                         
  27   3   1        131.53        143.21         9.45 o                         
  28   3   1         83.66         89.57         7.79 o                         
  29   3   1         17.72         23.05         8.32 o                         
  30   3   1          2.62          1.58         9.96 o                         
  31   3   1         61.37         65.44        10.56 o                         
  32   3   1         97.07        135.84        19.76 o                         
   0   4   1       7101.63       7522.08        83.46 o                         
   1   4   1       4405.85       4408.52        34.37 o                         
   2   4   1         40.49         53.82         2.09 o                         
   3   4   1        569.18        580.68         5.59 o                         
   4   4   1       1456.32       1550.73        12.80 o                         
   5   4   1       2838.25       2892.99        22.89 o                         
   6   4   1         78.26        130.08         2.89 o                         
   7   4   1       1511.95       1592.18        12.64 o                         
   8   4   1        888.03        947.95         8.21 o                         
   9   4   1        303.20        279.60         3.94 o                         
  10   4   1        586.50        641.73         6.31 o                         
  11   4   1        590.77        605.36         6.09 o                         
  12   4   1        668.78        630.31         6.38 o                         
  13   4   1         52.41         41.75         2.52 o                         
  14   4   1         54.99         63.28         2.89 o                         
  15   4   1        103.03        112.07         3.72 o                         
  16   4   1        498.96        451.59         6.66 o                         
  17   4   1        101.53        102.39         4.15 o                         
  18   4   1        660.88        613.52         8.31 o                         
  19   4   1        294.67        252.03         6.42 o                         
  20   4   1        287.07        240.10         5.40 o                         
  21   4   1        939.17        858.91        10.61 o                         
  22   4   1         11.92         12.17         4.82 o                         
  23   4   1          0.96         -5.09         5.11 o                         
  24   4   1          1.68         -1.70         5.78 o                         
  25   4   1         67.40         78.49         6.61 o                         
  26   4   1          5.68          5.08         6.93 o                         
  27   4   1          0.89         -3.77         7.22 o                         
  28   4   1         13.16         -1.77         8.22 o                         
  29   4   1         28.67         22.56         9.13 o                         
  30   4   1         34.06         35.12        10.25 o                         
  31   4   1        331.83        344.33        20.08 o                         
   1   5   1        415.77        396.61         4.45 o                         
   2   5   1        479.95        471.40         5.21 o                         
   3   5   1        833.71        785.41         7.26 o                         
   4   5   1          8.08         10.95         2.04 o                         
   5   5   1        285.79        291.44         4.16 o                         
   6   5   1         19.11         30.61         2.76 o                         
   7   5   1        144.91        133.66         3.79 o                         
   8   5   1          8.40          7.70         2.70 o                         
   9   5   1        582.59        648.84         6.41 o                         
  10   5   1        313.86        315.41         6.25 o                         
  11   5   1          1.02          1.76         2.95 o                         
  12   5   1        661.46        698.48         7.79 o                         
  13   5   1       6158.46       6406.26        49.24 o                         
  14   5   1          1.94          6.13         3.48 o                         
  15   5   1       2346.90       2435.21        23.87 o                         
  16   5   1        149.81        149.81         6.13 o                         
  17   5   1        318.51        353.75         8.42 o                         
  18   5   1          1.59          1.24         5.02 o                         
  19   5   1          0.10          3.00         5.65 o                         
  20   5   1        547.73        535.78        11.76 o                         
  21   5   1        102.63        114.87         6.47 o                         
  22   5   1        210.46        175.90         8.92 o                         
  23   5   1          3.95         -1.27         4.77 o                         
  24   5   1         40.09         34.06         5.72 o                         
  25   5   1         17.09         11.79         7.36 o                         
  26   5   1         79.83         66.21         8.01 o                         
  27   5   1        248.17        247.92         9.93 o                         
  28   5   1         13.48          7.04         9.17 o                         
  29   5   1        161.57        173.55        13.27 o                         
   0   6   1        622.74        633.04         8.96 o                         
   1   6   1         60.26         48.03         2.62 o                         
   2   6   1        151.10        160.89         3.63 o                         
   3   6   1       1404.14       1559.06        12.58 o                         
   4   6   1        267.40        249.01         4.33 o                         
   5   6   1        315.19        305.27         5.04 o                         
   6   6   1        341.35        357.28         5.21 o                         
   7   6   1          2.64          5.05         3.11 o                         
   8   6   1        406.35        402.48         6.86 o                         
   9   6   1        167.69        157.03         4.66 o                         
  10   6   1         10.04          6.44         3.80 o                         
  11   6   1         87.39         96.04         4.49 o                         
  12   6   1         96.26        107.61         4.57 o                         
  13   6   1         19.86         30.80         4.24 o                         
  14   6   1          8.54          7.81         4.21 o                         
  15   6   1        298.13        314.04         7.80 o                         
  16   6   1          5.38          3.96         4.44 o                         
  17   6   1        130.69        115.71         4.70 o                         
  18   6   1        186.55        176.16         6.18 o                         
  19   6   1          2.09          1.92         5.52 o                         
  20   6   1        177.57        167.90         7.07 o                         
  21   6   1         57.39         30.71         6.81 o                         
  22   6   1         46.41         31.43         7.43 o                         
  23   6   1          0.06          2.59         7.34 o                         
  24   6   1        797.11        793.50        13.64 o                         
  25   6   1         28.50         21.68         8.17 o                         
  26   6   1        115.71        118.83         9.43 o                         
  27   6   1          0.08         -6.96        12.41 o                         
  28   6   1        170.47        161.27        21.90 o                         
   1   7   1         28.73         19.74         3.56 o                         
   2   7   1         14.35         13.45         3.51 o                         
   3   7   1          0.33         -2.46         3.40 o                         
   4   7   1         43.30         45.75         3.54 o                         
   5   7   1         36.60         26.72         4.38 o                         
   6   7   1         16.63         21.11         4.42 o                         
   7   7   1        495.17        517.83         8.60 o                         
   8   7   1        302.64        302.19         6.10 o                         
   9   7   1         51.74         39.62         3.78 o                         
  10   7   1        201.88        222.83         8.85 o                         
  11   7   1       1004.91       1054.30        16.79 o                         
  12   7   1          2.28          3.71         5.41 o                         
  13   7   1        101.90         89.24         6.05 o                         
  14   7   1        150.54        135.25         5.70 o                         
  15   7   1         66.28         57.69         5.31 o                         
  16   7   1        128.96        146.64         6.51 o                         
  17   7   1        462.58        447.74         8.23 o                         
  18   7   1        449.86        423.00         8.78 o                         
  19   7   1        656.43        663.58        12.90 o                         
  20   7   1          0.04         -6.83         7.03 o                         
  21   7   1         92.45        122.40         9.81 o                         
  22   7   1          1.39         -8.44         8.44 o                         
  23   7   1         16.64         32.96         9.03 o                         
  24   7   1          1.85         16.21         9.93 o                         
  25   7   1         63.76         63.72        15.57 o                         
   0   8   1        319.19        287.29        12.17 o                         
   1   8   1         39.38         23.50         4.08 o                         
   2   8   1          0.20         -4.03         4.03 o                         
   3   8   1        330.07        306.20         6.77 o                         
   4   8   1         53.80         39.10         4.90 o                         
   5   8   1        246.63        246.50         5.92 o                         
   6   8   1         18.40         20.49         4.89 o                         
   7   8   1        169.40        164.67         5.63 o                         
   8   8   1        184.59        180.13         7.04 o                         
   9   8   1         19.71         23.92         5.90 o                         
  10   8   1         34.67         28.77         6.06 o                         
  11   8   1          1.46         -3.86         6.56 o                         
  12   8   1          4.03          9.28         7.02 o                         
  13   8   1         65.09         74.43         8.21 o                         
  14   8   1        381.70        402.90        11.59 o                         
  15   8   1          5.92         -8.38         8.38 o                         
  16   8   1        185.94        201.09        10.98 o                         
  17   8   1          5.24         -4.68         8.50 o                         
  18   8   1          1.39         -1.56         8.88 o                         
  19   8   1         77.87         74.77         9.28 o                         
  20   8   1         31.03         20.29         9.77 o                         
  21   8   1         28.36         27.77        11.05 o                         
  22   8   1         49.19         34.31        15.65 o                         
   1   9   1         35.22         17.18         6.51 o                         
   2   9   1         10.29         -5.70         6.85 o                         
   3   9   1        160.89        171.48         8.08 o                         
   4   9   1         63.20         58.23         6.83 o                         
   5   9   1         41.49         36.94         6.86 o                         
   6   9   1         28.86         18.36         6.72 o                         
   7   9   1        612.59        637.05        11.52 o                         
   8   9   1          3.08         -6.67         6.67 o                         
   9   9   1         32.72         23.03         7.23 o                         
  10   9   1        349.39        369.68        10.69 o                         
  11   9   1          5.83         -1.01         8.30 o                         
  12   9   1          0.33          4.48         8.67 o                         
  13   9   1          4.90          7.69         9.41 o                         
  14   9   1         42.14         51.65         9.76 o                         
  15   9   1        314.67        358.37        12.19 o                         
  16   9   1          5.84         11.96         9.37 o                         
  17   9   1         13.95         13.54        11.99 o                         
  18   9   1          2.05         24.04        38.02 o                         
   0  10   1         28.10         14.27        11.43 o                         
   1  10   1         88.25         79.94         8.17 o                         
   2  10   1         12.44         -1.92         8.05 o                         
   3  10   1          0.94         -8.27         8.27 o                         
   4  10   1          7.34         -9.80         9.80 o                         
   5  10   1         21.48         15.84         8.96 o                         
   6  10   1          5.25         -2.66         8.87 o                         
   7  10   1         10.81         16.47         9.39 o                         
   8  10   1         19.08         20.45        10.42 o                         
   9  10   1          0.08         -9.82         9.82 o                         
  10  10   1          7.15         11.77        15.17 o                         
  11  10   1        197.39        174.95        16.71 o                         
  12  10   1         15.05          6.00        23.61 o                         
   2   0   2      25252.58      24521.22       305.08 o                         
   3   0   2      26706.05      25720.46       289.59 o                         
   4   0   2       6238.74       6457.06        67.23 o                         
   5   0   2       5661.20       6051.34        68.53 o                         
   6   0   2        134.50        179.52         4.35 o                         
   7   0   2       1277.37       1312.52        17.19 o                         
   8   0   2       4600.57       4689.15        59.41 o                         
   9   0   2       7374.34       7679.76        96.88 o                         
  10   0   2          0.98         16.94         3.13 o                         
  11   0   2       4353.86       4662.57        54.93 o                         
  12   0   2        865.58        911.06        11.65 o                         
  13   0   2        143.30        188.98         4.59 o                         
  14   0   2       2725.74       3465.92        41.46 o                         
  15   0   2       4729.79       4733.60        54.57 o                         
  16   0   2        611.57        454.39         7.49 o                         
  17   0   2        682.71        611.80         9.36 o                         
  18   0   2       2078.46       1892.29        24.98 o                         
  19   0   2        533.81        530.19        10.87 o                         
  20   0   2        982.35        891.34        12.25 o                         
  21   0   2         43.84         57.92         5.25 o                         
  22   0   2       1644.43       1567.66        26.20 o                         
  23   0   2         32.51         25.30         5.79 o                         
  24   0   2        478.46        452.40        12.76 o                         
  25   0   2        184.19        178.17         8.68 o                         
  26   0   2       1195.13       1096.55        23.43 o                         
  27   0   2        114.43        117.08         9.59 o                         
  28   0   2        684.73        767.86        24.33 o                         
  29   0   2        156.31        168.60        12.86 o                         
  30   0   2        306.07        331.49        16.72 o                         
  31   0   2        152.50        153.29        14.25 o                         
  32   0   2          0.04         13.13        13.62 o                         
  33   0   2        579.20        632.59        31.37 o                         
   1   1   2       3573.52       3371.22        27.92 o                         
   2   1   2       2162.12       2034.74        17.28 o                         
   3   1   2      10886.82      10761.33        90.30 o                         
   4   1   2        990.17        947.44         8.56 o                         
   5   1   2        820.80        707.72         6.87 o                         
   6   1   2        263.16        246.85         3.16 o                         
   7   1   2       3275.63       3312.24        31.78 o                         
   8   1   2       1400.66       1521.24        14.45 o                         
   9   1   2       2413.95       2502.34        22.49 o                         
  10   1   2       4806.08       4940.83        46.24 o                         
  11   1   2        177.97        228.70         3.49 o                         
  12   1   2        319.09        398.41         5.32 o                         
  13   1   2       2324.93       2502.98        22.75 o                         
  14   1   2        278.32        260.52         4.01 o                         
  15   1   2        338.82        329.71         4.46 o                         
  16   1   2        550.73        553.76         6.19 o                         
  17   1   2        908.02        827.50         8.02 o                         
  18   1   2       2668.24       2588.73        22.61 o                         
  19   1   2        798.56        785.85         8.36 o                         
  20   1   2       5514.74       5424.28        46.86 o                         
  21   1   2       2665.25       2596.02        28.57 o                         
  22   1   2        361.67        333.45         6.54 o                         
  23   1   2         25.97         27.66         5.04 o                         
  24   1   2        403.75        349.26        10.20 o                         
  25   1   2        605.07        584.70        10.25 o                         
  26   1   2         74.61         81.54         6.60 o                         
  27   1   2         49.11         60.06         6.78 o                         
  28   1   2        440.41        452.67        11.61 o                         
  29   1   2         71.57         65.88         8.60 o                         
  30   1   2         39.42         44.43         9.03 o                         
  31   1   2          5.71          2.85         9.26 o                         
  32   1   2          4.46         -7.75        10.20 o                         
  33   1   2          1.23        -14.92        14.92 o                         
   0   2   2       3608.41       3408.08        38.95 o                         
   1   2   2       1280.87       1129.13        10.17 o                         
   2   2   2     110414.35     110744.79       912.70 o                         
   3   2   2      36417.17      36737.28       302.52 o                         
   4   2   2      10950.94      10863.46        85.71 o                         
   5   2   2       4981.41       5322.37        44.37 o                         
   6   2   2        926.02       1029.98         9.68 o                         
   7   2   2       1228.81       1305.00        11.87 o                         
   8   2   2       2656.35       2658.03        24.68 o                         
   9   2   2        205.17        179.38         3.03 o                         
  10   2   2        630.87        720.39         7.48 o                         
  11   2   2        111.33        111.43         3.09 o                         
  12   2   2        269.79        288.98         4.09 o                         
  13   2   2        271.69        290.19         4.22 o                         
  14   2   2       1351.20       1480.63        13.39 o                         
  15   2   2       1563.39       1651.88        15.40 o                         
  16   2   2        322.74        354.40         5.29 o                         
  17   2   2        217.28        212.84         4.32 o                         
  18   2   2        538.18        552.01         6.88 o                         
  19   2   2        899.32        803.82         8.36 o                         
  20   2   2        402.36        330.74         6.68 o                         
  21   2   2        114.43        107.03         4.97 o                         
  22   2   2        136.28        156.36         5.37 o                         
  23   2   2          1.24         -3.58         4.98 o                         
  24   2   2         36.98         33.65         5.75 o                         
  25   2   2         53.37         52.25         6.06 o                         
  26   2   2        143.89        105.24         7.24 o                         
  27   2   2         12.02          1.63         7.63 o                         
  28   2   2        317.53        296.18        15.68 o                         
  29   2   2        121.48        108.30         9.13 o                         
  30   2   2          6.07         22.96        11.20 o                         
  31   2   2        303.83        312.50        16.45 o                         
  32   2   2        656.49        672.66        18.61 o                         
  33   2   2         23.11         28.43        19.23 o                         
   1   3   2        330.77        310.96         3.82 o                         
   2   3   2       2256.11       2187.31        18.63 o                         
   3   3   2       7859.50       8172.70        65.69 o                         
   4   3   2        150.18        149.94         2.43 o                         
   5   3   2        713.67        708.13         6.12 o                         
   6   3   2        231.44        224.01         3.57 o                         
   7   3   2        920.22        996.39         8.67 o                         
   8   3   2       1278.19       1407.51        12.63 o                         
   9   3   2       1472.58       1778.92        16.07 o                         
  10   3   2        778.89        798.53         7.96 o                         
  11   3   2        166.73        153.34         3.31 o                         
  12   3   2       1072.36       1147.81        10.50 o                         
  13   3   2        912.82        981.34         9.57 o                         
  14   3   2        299.66        339.12         4.87 o                         
  15   3   2       1089.51       1164.53        11.27 o                         
  16   3   2       4879.09       4707.83        39.27 o                         
  17   3   2          0.98          3.41         3.31 o                         
  18   3   2         65.42         58.85         3.66 o                         
  19   3   2        298.12        227.52         5.09 o                         
  20   3   2        507.50        445.75         7.20 o                         
  21   3   2        342.80        290.13         6.11 o                         
  22   3   2        120.35         92.63         5.26 o                         
  23   3   2       1323.93       1302.58        16.58 o                         
  24   3   2          5.90          2.52         6.48 o                         
  25   3   2         50.23         36.41         7.11 o                         
  26   3   2          1.38          7.65         7.55 o                         
  27   3   2        416.07        388.15        11.03 o                         
  28   3   2         67.26         62.67         8.26 o                         
  29   3   2         67.36         60.68         9.32 o                         
  30   3   2          1.42         -9.01         9.35 o                         
  31   3   2        252.68        283.39        15.95 o                         
  32   3   2         33.44         45.13        18.57 o                         
   0   4   2       4983.88       5447.04        60.43 o                         
   1   4   2        692.38        734.37         6.75 o                         
   2   4   2        614.27        698.88         6.85 o                         
   3   4   2       1114.31       1325.27        11.87 o                         
   4   4   2       2053.09       2363.44        20.30 o                         
   5   4   2        868.31        914.83         8.35 o                         
   6   4   2        218.11        281.00         4.03 o                         
   7   4   2         25.42         18.21         2.18 o                         
   8   4   2         16.92         15.92         2.33 o                         
   9   4   2         73.88         65.25         2.76 o                         
  10   4   2         89.69         79.49         3.03 o                         
  11   4   2          2.72          5.56         2.67 o                         
  12   4   2        527.05        562.50         6.63 o                         
  13   4   2        168.22        160.00         4.54 o                         
  14   4   2        139.74        129.80         3.61 o                         
  15   4   2         89.98         61.43         3.61 o                         
  16   4   2        443.22        425.94         7.21 o                         
  17   4   2        240.30        244.34         4.89 o                         
  18   4   2          0.56          3.99         4.31 o                         
  19   4   2        231.34        191.40         6.14 o                         
  20   4   2        367.15        345.71         7.84 o                         
  21   4   2        457.62        397.74         9.39 o                         
  22   4   2        601.91        595.99        10.79 o                         
  23   4   2          1.65          2.39         5.78 o                         
  24   4   2        109.88        129.30         7.11 o                         
  25   4   2        137.38        114.51         8.08 o                         
  26   4   2         88.02         95.05         8.73 o                         
  27   4   2         46.18         56.14         8.08 o                         
  28   4   2         14.36         11.31         9.29 o                         
  29   4   2         55.61         51.42         9.74 o                         
  30   4   2        219.42        242.58        12.30 o                         
  31   4   2        420.97        503.08        22.39 o                         
   1   5   2          0.00          3.70         2.31 o                         
   2   5   2        235.72        223.14         3.70 o                         
   3   5   2        137.15        130.03         3.97 o                         
   4   5   2        691.16        771.55         7.92 o                         
   5   5   2          0.10          4.28         2.31 o                         
   6   5   2       1961.42       2125.46        18.23 o                         
   7   5   2       1404.32       1493.25        14.20 o                         
   8   5   2        748.34        792.82         8.40 o                         
   9   5   2        223.31        247.53         4.56 o                         
  10   5   2        971.89       1103.16        10.88 o                         
  11   5   2         14.21         16.53         3.31 o                         
  12   5   2        205.82        160.14         4.99 o                         
  13   5   2        304.39        281.20         7.32 o                         
  14   5   2        324.22        288.80         6.38 o                         
  15   5   2        277.42        263.95         8.66 o                         
  16   5   2          3.55         -0.25         4.30 o                         
  17   5   2         58.08         52.18         6.08 o                         
  18   5   2         23.36          5.30         5.85 o                         
  19   5   2          7.50          5.65         3.84 o                         
  20   5   2         21.57         16.58         4.35 o                         
  21   5   2        315.60        254.47         9.22 o                         
  22   5   2         83.60         69.97         5.84 o                         
  23   5   2        253.48        241.25        14.05 o                         
  24   5   2          4.84          2.93         6.61 o                         
  25   5   2         17.67         14.21         8.29 o                         
  26   5   2        153.17        157.87         9.64 o                         
  27   5   2        174.58        171.90         9.68 o                         
  28   5   2          5.89          1.54         9.92 o                         
  29   5   2        152.68        151.08        13.42 o                         
   0   6   2        365.90        352.07         8.72 o                         
   1   6   2        406.58        392.53         5.09 o                         
   2   6   2        380.97        407.86         5.25 o                         
   3   6   2       1879.54       2093.13        18.45 o                         
   4   6   2       1010.38       1055.48        10.75 o                         
   5   6   2         81.74         86.04         3.15 o                         
   6   6   2          0.17          2.80         2.94 o                         
   7   6   2         56.48         47.27         3.19 o                         
   8   6   2        163.99        159.56         5.10 o                         
   9   6   2        232.26        220.47         6.19 o                         
  10   6   2         82.25         90.35         5.06 o                         
  11   6   2         50.47         37.64         4.07 o                         
  12   6   2        250.29        231.33         6.60 o                         
  13   6   2        363.73        346.11         8.11 o                         
  14   6   2         72.91         59.58         4.30 o                         
  15   6   2         52.73         46.74         3.64 o                         
  16   6   2         69.02         67.72         5.08 o                         
  17   6   2        144.02        134.84         5.83 o                         
  18   6   2        325.02        326.08         9.17 o                         
  19   6   2        126.07        112.35         6.67 o                         
  20   6   2         14.15         12.86         6.77 o                         
  21   6   2         48.85         32.89         7.54 o                         
  22   6   2          3.35          1.64         7.80 o                         
  23   6   2        663.10        633.63        13.45 o                         
  24   6   2         19.54         17.14         8.18 o                         
  25   6   2          5.65         -3.50         9.03 o                         
  26   6   2         45.62         45.63         9.67 o                         
  27   6   2         35.82         24.92        12.51 o                         
   1   7   2         81.90         79.11         3.67 o                         
   2   7   2         97.99         91.01         3.85 o                         
   3   7   2        139.49        131.99         4.44 o                         
   4   7   2        448.68        472.03         7.37 o                         
   5   7   2         10.71          0.48         3.88 o                         
   6   7   2        448.32        460.62         8.80 o                         
   7   7   2         27.03         20.96         4.71 o                         
   8   7   2        209.71        212.29         7.34 o                         
   9   7   2         27.67         18.85         4.42 o                         
  10   7   2       1169.79       1163.07        17.71 o                         
  11   7   2        542.86        533.47        12.70 o                         
  12   7   2          0.99         -0.63         5.37 o                         
  13   7   2         62.87         54.76         6.17 o                         
  14   7   2         46.05         36.74         5.95 o                         
  15   7   2         47.48         50.49         5.44 o                         
  16   7   2        319.67        287.55         7.81 o                         
  17   7   2        151.54        148.31         8.30 o                         
  18   7   2          0.89         -6.59         6.59 o                         
  19   7   2          1.70          1.18         7.43 o                         
  20   7   2        693.06        671.69        13.64 o                         
  21   7   2         78.29         68.41         9.89 o                         
  22   7   2         19.37         23.71         8.93 o                         
  23   7   2        148.73        155.45        10.08 o                         
  24   7   2          2.95          9.45        10.73 o                         
  25   7   2        167.00        167.38        18.11 o                         
   0   8   2        401.84        354.12         8.59 o                         
   1   8   2        481.18        436.59         8.74 o                         
   2   8   2        529.76        503.52         8.44 o                         
   3   8   2        165.64        151.55         5.69 o                         
   4   8   2         23.23         10.38         4.99 o                         
   5   8   2        434.25        456.27         8.62 o                         
   6   8   2         21.84         13.08         5.14 o                         
   7   8   2          8.77          7.93         5.31 o                         
   8   8   2         17.08          9.67         5.98 o                         
   9   8   2        629.43        671.56        11.44 o                         
  10   8   2         11.10          0.32         6.85 o                         
  11   8   2          0.07         -6.92         6.92 o                         
  12   8   2         65.44         82.17         8.65 o                         
  13   8   2          0.65          4.88         8.51 o                         
  14   8   2         11.08         23.97         9.93 o                         
  15   8   2         65.56         77.52         9.65 o                         
  16   8   2          0.73         -8.32         8.32 o                         
  17   8   2        292.23        294.29        11.73 o                         
  18   8   2          2.13         -6.74         9.45 o                         
  19   8   2         34.51         35.95        10.39 o                         
  20   8   2         33.39         40.93        10.71 o                         
  21   8   2         91.17        120.22        13.07 o                         
  22   8   2          8.56        -15.47        15.47 o                         
   1   9   2          1.47         -1.71         6.71 o                         
   2   9   2          7.60          3.69         6.78 o                         
   3   9   2         20.23         13.66         6.73 o                         
   4   9   2          0.51         -3.51         7.02 o                         
   5   9   2         12.11         -6.87         6.87 o                         
   6   9   2        322.86        318.11        11.15 o                         
   7   9   2        101.25        102.45         7.98 o                         
   8   9   2         55.67         42.65         7.75 o                         
   9   9   2        203.32        208.16         8.57 o                         
  10   9   2          5.91         -2.14         8.01 o                         
  11   9   2         65.39         52.83         8.99 o                         
  12   9   2         22.12          5.59         8.95 o                         
  13   9   2          4.18          6.60         9.50 o                         
  14   9   2          4.11         -2.64         9.73 o                         
  15   9   2          3.48         -0.42         9.70 o                         
  16   9   2          0.70         -1.13         9.47 o                         
  17   9   2        321.65        330.58        17.52 o                         
  18   9   2         28.01         33.02        32.40 o                         
   0  10   2        429.53        433.04        15.86 o                         
   1  10   2         15.00         -8.74         8.74 o                         
   2  10   2        131.81        103.79         9.14 o                         
   3  10   2         99.63         78.28         9.39 o                         
   4  10   2        341.80        334.86        11.49 o                         
   5  10   2        424.99        427.48        15.57 o                         
   6  10   2         35.73         23.22         9.38 o                         
   7  10   2        151.89        150.07        10.31 o                         
   8  10   2         36.52         23.34         9.39 o                         
   9  10   2         26.58         31.57        10.40 o                         
  10  10   2         23.40         23.21        14.94 o                         
  11  10   2          2.53         10.61        15.14 o                         
  12  10   2         24.94         29.38        15.20 o                         
   1   1   3       2619.70       2662.02        23.77 o                         
   2   1   3       1261.99       1160.99        10.06 o                         
   3   1   3      18773.79      18527.46       164.05 o                         
   4   1   3         67.22         87.27         1.85 o                         
   5   1   3        470.26        457.74         4.95 o                         
   6   1   3       4338.83       4261.82        39.75 o                         
   7   1   3       3238.72       3162.56        28.07 o                         
   8   1   3       3085.17       3326.65        30.10 o                         
   9   1   3       1449.53       1553.48        14.89 o                         
  10   1   3        663.14        882.04         9.09 o                         
  11   1   3        905.65        857.23         8.63 o                         
  12   1   3       3447.04       3549.32        32.21 o                         
  13   1   3         13.27         30.93         2.44 o                         
  14   1   3       2481.15       2765.36        25.55 o                         
  15   1   3        856.89        941.60         9.54 o                         
  16   1   3        191.26        190.20         3.77 o                         
  17   1   3       3503.51       3476.93        30.80 o                         
  18   1   3        303.18        328.82         5.07 o                         
  19   1   3          1.17          1.60         3.52 o                         
  20   1   3       1760.04       1737.37        15.74 o                         
  21   1   3        193.52        162.59         5.53 o                         
  22   1   3       3684.81       3477.97        40.99 o                         
  23   1   3        174.59        201.72         6.33 o                         
  24   1   3         28.88         16.64         5.57 o                         
  25   1   3         71.45         53.24         5.82 o                         
  26   1   3         34.30         28.00         6.28 o                         
  27   1   3        154.12        140.60         6.97 o                         
  28   1   3         15.17         10.64         6.91 o                         
  29   1   3          3.17         -3.07         7.72 o                         
  30   1   3         21.29         16.06         8.51 o                         
  31   1   3          0.35         -2.13         9.23 o                         
  32   1   3        140.34        181.58        10.54 o                         
  33   1   3         19.73         25.31        14.17 o                         
   0   2   3      35381.51      35566.08       463.65 o                         
   1   2   3       1066.48       1070.40         9.51 o                         
   2   2   3       8458.61       8701.44        70.73 o                         
   3   2   3      25747.35      26009.15       221.95 o                         
   4   2   3          4.76         36.48         1.62 o                         
   5   2   3        377.79        327.46         3.52 o                         
   6   2   3        357.55        363.98         3.83 o                         
   7   2   3       1780.10       1873.45        18.08 o                         
   8   2   3       1007.12       1042.97        10.18 o                         
   9   2   3         55.16         66.07         2.66 o                         
  10   2   3       1986.35       2101.47        20.26 o                         
  11   2   3        410.19        433.49         5.26 o                         
  12   2   3         15.09         29.85         2.37 o                         
  13   2   3        478.63        464.22         5.32 o                         
  14   2   3         40.00         69.39         2.70 o                         
  15   2   3        185.94        170.14         3.64 o                         
  16   2   3        241.50        280.43         4.51 o                         
  17   2   3        591.02        584.14         6.85 o                         
  18   2   3       2405.55       2271.80        20.26 o                         
  19   2   3         12.00         20.48         3.50 o                         
  20   2   3       1074.76        993.40        10.89 o                         
  21   2   3        921.12        807.66        10.67 o                         
  22   2   3        269.13        246.33         8.03 o                         
  23   2   3        188.07        171.21         5.88 o                         
  24   2   3          6.84         -0.59         5.27 o                         
  25   2   3        144.54        146.48         6.81 o                         
  26   2   3         64.22         56.73         6.48 o                         
  27   2   3        361.55        389.80        10.90 o                         
  28   2   3         53.40         39.05         8.15 o                         
  29   2   3         44.09         46.46         9.66 o                         
  30   2   3         24.71         27.63         9.12 o                         
  31   2   3         64.88         75.04        10.57 o                         
  32   2   3         25.03         25.47        12.92 o                         
  33   2   3         66.93        100.26        19.69 o                         
   1   3   3       4322.06       4559.30        37.58 o                         
   2   3   3         14.47         24.99         2.01 o                         
   3   3   3       3841.32       3939.29        32.04 o                         
   4   3   3        954.15        946.48         8.25 o                         
   5   3   3         20.30         14.75         1.91 o                         
   6   3   3       2950.44       3166.94        26.73 o                         
   7   3   3        362.89        427.43         4.46 o                         
   8   3   3        800.35        968.31         8.64 o                         
   9   3   3         62.66         64.35         2.36 o                         
  10   3   3       3949.46       4272.78        38.05 o                         
  11   3   3        545.40        571.18         6.37 o                         
  12   3   3        560.35        534.51         6.51 o                         
  13   3   3       1871.09       1903.32        17.44 o                         
  14   3   3         29.25         58.61         3.01 o                         
  15   3   3       1234.75       1203.12        10.91 o                         
  16   3   3       1669.93       1703.88        15.27 o                         
  17   3   3        741.24        718.95         7.73 o                         
  18   3   3        174.74        205.45         5.10 o                         
  19   3   3         66.88         58.97         4.33 o                         
  20   3   3          6.39          9.83         4.42 o                         
  21   3   3        233.10        206.79         5.93 o                         
  22   3   3       1069.80       1032.48        14.10 o                         
  23   3   3        326.80        315.65         9.66 o                         
  24   3   3        608.22        580.66        11.13 o                         
  25   3   3        203.57        198.81         8.04 o                         
  26   3   3         75.89         57.59         7.76 o                         
  27   3   3        143.87        145.04         9.15 o                         
  28   3   3        843.59        844.17        17.35 o                         
  29   3   3          0.75         -9.13         9.13 o                         
  30   3   3         15.18         11.76         9.50 o                         
  31   3   3         38.53         37.81        12.20 o                         
  32   3   3         47.99         31.84        19.18 o                         
   0   4   3       7207.21       7877.38        86.91 o                         
   1   4   3       3989.13       4233.91        35.72 o                         
   2   4   3        911.60        928.95         8.54 o                         
   3   4   3        864.33       1020.35         9.12 o                         
   4   4   3      23738.35      26229.49       204.94 o                         
   5   4   3      28647.61      30891.02       236.03 o                         
   6   4   3       4571.73       5175.92        41.45 o                         
   7   4   3       3075.90       3517.01        29.47 o                         
   8   4   3        906.53       1059.20         9.92 o                         
   9   4   3        181.34        203.85         3.40 o                         
  10   4   3        351.19        393.02         4.86 o                         
  11   4   3         81.81         72.53         2.71 o                         
  12   4   3       1170.82       1180.88        11.69 o                         
  13   4   3        191.48        213.04         5.12 o                         
  14   4   3         99.84        105.97         3.66 o                         
  15   4   3        468.13        464.51         6.61 o                         
  16   4   3        587.78        609.52         8.83 o                         
  17   4   3          2.66          2.64         3.65 o                         
  18   4   3         35.79         22.37         3.91 o                         
  19   4   3        321.84        280.07         6.37 o                         
  20   4   3        136.66        144.75         6.98 o                         
  21   4   3        318.81        293.05         9.46 o                         
  22   4   3        149.24        122.24         6.25 o                         
  23   4   3         34.10         17.95         6.13 o                         
  24   4   3          1.99         -3.75         6.94 o                         
  25   4   3        100.21         91.38         8.07 o                         
  26   4   3        131.35        111.15         8.84 o                         
  27   4   3          3.22         -3.56         9.52 o                         
  28   4   3        621.33        601.45        14.59 o                         
  29   4   3        426.41        440.12        19.73 o                         
  30   4   3         75.92         71.39        11.08 o                         
  31   4   3         67.70         69.95        19.13 o                         
   1   5   3        272.97        265.32         3.65 o                         
   2   5   3       1088.43       1082.39         9.74 o                         
   3   5   3       1189.51       1260.87        11.82 o                         
   4   5   3       2184.18       2351.81        20.53 o                         
   5   5   3       2099.03       2257.84        20.09 o                         
   6   5   3       3570.53       3838.72        32.62 o                         
   7   5   3         74.60         60.09         3.04 o                         
   8   5   3         44.19         35.75         3.03 o                         
   9   5   3       1124.75       1237.37        11.47 o                         
  10   5   3       1121.98       1242.55        11.75 o                         
  11   5   3       1425.65       1371.33        12.91 o                         
  12   5   3        128.58        122.68         4.11 o                         
  13   5   3       1536.55       1524.56        13.96 o                         
  14   5   3       1245.17       1247.15        13.12 o                         
  15   5   3       2499.05       2611.06        25.30 o                         
  16   5   3        409.64        373.48         6.56 o                         
  17   5   3       1961.73       1914.16        22.92 o                         
  18   5   3       2086.30       2015.34        22.05 o                         
  19   5   3        117.95         94.56         5.29 o                         
  20   5   3        430.56        367.91        12.36 o                         
  21   5   3          1.13         -3.90         5.11 o                         
  22   5   3          0.58          1.86         5.26 o                         
  23   5   3        231.61        213.23         7.99 o                         
  24   5   3          6.64          9.07         6.57 o                         
  25   5   3        561.82        583.43        14.71 o                         
  26   5   3         20.00         19.15         8.86 o                         
  27   5   3        216.13        218.61        10.89 o                         
  28   5   3        129.08        147.85        10.26 o                         
  29   5   3        449.29        443.09        17.64 o                         
   0   6   3        878.33        834.45        11.66 o                         
   1   6   3       1448.72       1434.39        12.57 o                         
   2   6   3         19.99          9.46         2.94 o                         
   3   6   3          4.04         -3.16         3.16 o                         
   4   6   3        769.53        770.77         7.86 o                         
   5   6   3         21.82         13.71         3.02 o                         
   6   6   3        989.55       1082.41        10.19 o                         
   7   6   3        237.76        236.74         6.16 o                         
   8   6   3       2597.93       2799.67        24.14 o                         
   9   6   3        419.53        442.21         9.23 o                         
  10   6   3         37.14         25.62         4.14 o                         
  11   6   3         41.90         40.12         4.58 o                         
  12   6   3         33.24         24.71         4.02 o                         
  13   6   3         91.09         72.34         4.13 o                         
  14   6   3         41.59         43.40         4.12 o                         
  15   6   3        324.33        296.52         6.63 o                         
  16   6   3        440.72        420.74         8.18 o                         
  17   6   3        192.40        164.19         5.97 o                         
  18   6   3          3.06          8.53         5.21 o                         
  19   6   3          5.79          7.57         6.07 o                         
  20   6   3        106.06        117.01         7.02 o                         
  21   6   3        484.17        464.54        11.21 o                         
  22   6   3          7.88          9.39         7.70 o                         
  23   6   3          0.78         -8.15         8.15 o                         
  24   6   3         25.61         20.99         8.80 o                         
  25   6   3         43.87         51.49         9.29 o                         
  26   6   3          5.46          8.75         9.87 o                         
  27   6   3         53.12         33.71        15.00 o                         
   1   7   3        156.31        148.60         4.45 o                         
   2   7   3         23.22         24.64         3.49 o                         
   3   7   3         48.35         34.14         3.77 o                         
   4   7   3          4.66          4.16         3.19 o                         
   5   7   3          0.12         -0.93         3.96 o                         
   6   7   3          2.16          0.72         4.59 o                         
   7   7   3         64.33         55.26         4.37 o                         
   8   7   3        137.44        149.41         5.73 o                         
   9   7   3       1047.46       1060.31        16.66 o                         
  10   7   3         29.51         24.40         5.07 o                         
  11   7   3        110.90         86.94         9.26 o                         
  12   7   3        963.43        968.98        20.79 o                         
  13   7   3        249.27        218.33         8.60 o                         
  14   7   3         36.53         27.35         6.16 o                         
  15   7   3        201.14        199.73         7.31 o                         
  16   7   3          3.39         -4.99         7.17 o                         
  17   7   3         83.95         81.92         7.55 o                         
  18   7   3        135.78        131.47         7.40 o                         
  19   7   3         48.93         50.46         7.36 o                         
  20   7   3         23.70          9.42         9.57 o                         
  21   7   3         56.63         46.71        10.27 o                         
  22   7   3        122.58        117.08        10.30 o                         
  23   7   3         87.10         74.67         9.97 o                         
  24   7   3          8.16         16.26        10.08 o                         
  25   7   3        106.78         90.33        14.29 o                         
   0   8   3        235.82        202.26         8.66 o                         
   1   8   3        137.93        106.62         5.63 o                         
   2   8   3        333.44        321.72         8.67 o                         
   3   8   3         28.16          8.66         5.23 o                         
   4   8   3         36.85         31.06         5.01 o                         
   5   8   3          4.29         -5.16         5.16 o                         
   6   8   3          3.13         -2.60         5.33 o                         
   7   8   3         11.08          4.77         5.75 o                         
   8   8   3        330.14        313.52         8.69 o                         
   9   8   3        377.01        361.21        10.74 o                         
  10   8   3         62.46         61.12         7.45 o                         
  11   8   3        207.62        220.14         9.84 o                         
  12   8   3         64.89         72.40         7.62 o                         
  13   8   3          5.90          8.47         8.08 o                         
  14   8   3         40.74         46.60         9.57 o                         
  15   8   3         34.69         29.68         8.31 o                         
  16   8   3          6.32          1.23         8.43 o                         
  17   8   3         26.06         28.09         8.67 o                         
  18   8   3         40.76         40.97        10.14 o                         
  19   8   3         47.71         46.98        11.02 o                         
  20   8   3         16.26         -8.02        11.10 o                         
  21   8   3          1.92         -3.12        12.85 o                         
  22   8   3        216.59        239.95        35.38 o                         
   1   9   3         55.83         51.92         6.79 o                         
   2   9   3         63.02         49.11         6.98 o                         
   3   9   3         48.23         44.98         6.91 o                         
   4   9   3        113.97        101.58         7.06 o                         
   5   9   3         95.43         73.98         7.28 o                         
   6   9   3        678.71        694.12        13.28 o                         
   7   9   3        541.31        534.61        11.40 o                         
   8   9   3        506.18        524.80        11.35 o                         
   9   9   3         32.94         19.11         7.93 o                         
  10   9   3         27.79         36.11         8.11 o                         
  11   9   3         80.37         80.22         8.72 o                         
  12   9   3         37.13         36.46         9.04 o                         
  13   9   3         29.54         24.19         9.73 o                         
  14   9   3         18.65          7.72        10.32 o                         
  15   9   3        118.45        111.28        10.11 o                         
  16   9   3         93.62         91.56         9.75 o                         
  17   9   3         20.32         22.43        15.83 o                         
  18   9   3         13.84         33.41        18.21 o                         
   0  10   3         23.40        -12.78        12.78 o                         
   1  10   3        148.64        134.50        10.74 o                         
   2  10   3        552.72        593.02        18.10 o                         
   3  10   3         31.99         12.96         9.39 o                         
   4  10   3         53.13         28.64         9.59 o                         
   5  10   3         28.65         17.88         9.53 o                         
   6  10   3        119.13        115.66         9.25 o                         
   7  10   3         64.08         66.86         9.37 o                         
   8  10   3         38.32         31.85         8.93 o                         
   9  10   3          1.33         -8.81         9.70 o                         
  10  10   3         76.46         94.16        19.93 o                         
  11  10   3          0.32        -12.77        12.77 o                         
   0   0   4       4228.78       3909.23        79.32 o                         
   1   0   4       4977.63       4443.06        60.67 o                         
   2   0   4       5263.51       5208.51        66.97 o                         
   3   0   4       2776.82       2636.11        34.84 o                         
   4   0   4       3780.28       4026.51        48.90 o                         
   5   0   4         37.76         37.05         2.66 o                         
   6   0   4        259.34        183.85         3.44 o                         
   7   0   4       9851.80      10096.28       117.74 o                         
   8   0   4       6449.92       6712.13        81.42 o                         
   9   0   4        486.90        576.37         8.38 o                         
  10   0   4        154.93        181.56         4.28 o                         
  11   0   4        430.83        457.96         7.00 o                         
  12   0   4        137.52        115.30         3.92 o                         
  13   0   4       1224.37       1355.14        17.85 o                         
  14   0   4        141.10        126.92         4.41 o                         
  15   0   4       2945.66       2840.78        35.58 o                         
  16   0   4       2694.02       2565.12        32.33 o                         
  17   0   4        159.60        144.27         6.05 o                         
  18   0   4        306.00        267.62         7.19 o                         
  19   0   4       1447.55       1346.20        19.36 o                         
  20   0   4       3890.23       3874.42        50.37 o                         
  21   0   4        746.98        664.79        12.53 o                         
  22   0   4        543.31        519.93        12.42 o                         
  23   0   4        426.75        418.41        11.20 o                         
  24   0   4         54.29         50.17         6.79 o                         
  25   0   4          3.74          0.99         6.72 o                         
  26   0   4        457.81        407.75        12.25 o                         
  27   0   4        180.73        194.70        10.66 o                         
  28   0   4         18.56         23.31        11.73 o                         
  29   0   4        133.66         86.96        12.76 o                         
  30   0   4        670.96        749.86        22.24 o                         
  31   0   4        483.77        557.54        19.58 o                         
  32   0   4         98.69        121.71        13.40 o                         
  33   0   4        161.51        189.42        18.76 o                         
   1   1   4       2971.44       2972.38        26.99 o                         
   2   1   4         20.37         22.48         1.41 o                         
   3   1   4        161.07        134.49         2.53 o                         
   4   1   4         72.45         69.59         1.83 o                         
   5   1   4       3233.97       3172.22        28.04 o                         
   6   1   4          4.54          5.17         1.69 o                         
   7   1   4         95.87        102.28         2.23 o                         
   8   1   4      10336.04      10778.74        97.77 o                         
   9   1   4       1258.19       1394.53        12.95 o                         
  10   1   4        115.01        131.64         2.80 o                         
  11   1   4         37.49         43.23         2.47 o                         
  12   1   4       6058.36       6713.77        61.04 o                         
  13   1   4         63.21         65.66         2.68 o                         
  14   1   4         91.52        114.30         3.07 o                         
  15   1   4        252.00        218.42         3.91 o                         
  16   1   4          0.03          2.79         2.87 o                         
  17   1   4          1.52          4.28         3.15 o                         
  18   1   4        684.92        652.48         7.53 o                         
  19   1   4       6370.12       6209.31        54.07 o                         
  20   1   4         67.56         52.85         3.70 o                         
  21   1   4       1356.57       1359.15        16.18 o                         
  22   1   4        289.84        303.49         8.19 o                         
  23   1   4        284.18        306.76         7.73 o                         
  24   1   4        411.98        356.44         8.84 o                         
  25   1   4        111.43        116.11         7.99 o                         
  26   1   4        164.39        146.41         7.79 o                         
  27   1   4          5.51         11.65         6.20 o                         
  28   1   4          1.70          3.01         6.95 o                         
  29   1   4         31.03         32.57         7.44 o                         
  30   1   4          0.05         -8.91         8.91 o                         
  31   1   4         41.72         57.95         9.50 o                         
  32   1   4         33.52         44.47         9.49 o                         
  33   1   4         16.99         29.80        17.58 o                         
   0   2   4      24488.04      25029.07       302.35 o                         
   1   2   4       4035.87       4025.47        34.64 o                         
   2   2   4          1.35         15.26         1.55 o                         
   3   2   4        265.25        324.02         3.34 o                         
   4   2   4        506.70        575.06         5.16 o                         
   5   2   4        551.28        569.36         5.07 o                         
   6   2   4       3577.98       3752.12        31.00 o                         
   7   2   4       2194.42       2469.92        21.78 o                         
   8   2   4        100.17        134.19         2.96 o                         
   9   2   4          3.17          4.05         2.46 o                         
  10   2   4       6430.11       6976.09        62.37 o                         
  11   2   4        449.82        428.43         5.32 o                         
  12   2   4        318.66        268.06         3.95 o                         
  13   2   4          1.03          9.45         2.50 o                         
  14   2   4        203.99        234.53         3.96 o                         
  15   2   4         31.29         38.81         2.76 o                         
  16   2   4         73.79        103.38         3.99 o                         
  17   2   4          2.80          2.50         2.88 o                         
  18   2   4         24.42         37.36         3.48 o                         
  19   2   4         19.18         15.01         3.72 o                         
  20   2   4          0.16         -0.13         4.27 o                         
  21   2   4        147.18        131.36         5.26 o                         
  22   2   4        227.36        228.87         6.34 o                         
  23   2   4       1408.02       1266.05        17.04 o                         
  24   2   4         67.93         57.16         5.67 o                         
  25   2   4        294.27        289.51         9.34 o                         
  26   2   4          1.93          1.09         6.37 o                         
  27   2   4         70.75         70.21         8.02 o                         
  28   2   4        344.32        350.15        10.91 o                         
  29   2   4          5.31         -8.34         8.52 o                         
  30   2   4        424.32        462.72        12.59 o                         
  31   2   4          8.13         13.98         9.87 o                         
  32   2   4         17.63         28.05        10.71 o                         
  33   2   4         28.21         16.98        21.29 o                         
   1   3   4       1923.41       2127.11        17.90 o                         
   2   3   4        948.10       1010.83         8.98 o                         
   3   3   4        674.94        701.54         6.29 o                         
   4   3   4        170.40        173.78         2.71 o                         
   5   3   4         43.01         45.08         2.28 o                         
   6   3   4       2107.36       2194.91        18.52 o                         
   7   3   4        277.34        268.20         3.49 o                         
   8   3   4         32.32         33.64         2.14 o                         
   9   3   4          2.30          4.46         2.00 o                         
  10   3   4       1371.36       1514.33        13.94 o                         
  11   3   4         40.23         53.40         2.79 o                         
  12   3   4         24.74         26.92         2.84 o                         
  13   3   4        265.42        281.20         4.90 o                         
  14   3   4         59.51         44.75         3.06 o                         
  15   3   4       1076.56       1120.15        10.59 o                         
  16   3   4        310.51        279.88         4.49 o                         
  17   3   4        352.61        362.39         5.16 o                         
  18   3   4        611.17        566.40         7.00 o                         
  19   3   4         45.71         59.41         4.45 o                         
  20   3   4        810.44        736.56        10.28 o                         
  21   3   4         25.23         17.09         5.16 o                         
  22   3   4        743.64        674.63        10.63 o                         
  23   3   4       2210.71       2132.77        28.52 o                         
  24   3   4       1086.69       1030.74        16.63 o                         
  25   3   4        149.83        145.69         8.54 o                         
  26   3   4         73.46         79.53         7.97 o                         
  27   3   4         14.07         -0.95         9.28 o                         
  28   3   4         42.87         40.30         8.90 o                         
  29   3   4         33.07         37.50         9.09 o                         
  30   3   4        214.84        226.77        11.33 o                         
  31   3   4          1.61         13.38        10.29 o                         
  32   3   4         53.08         62.25        20.37 o                         
   0   4   4       2539.14       2864.30        33.46 o                         
   1   4   4       7946.04       8511.50        68.70 o                         
   2   4   4       1403.84       1510.66        13.45 o                         
   3   4   4          2.38         14.05         2.13 o                         
   4   4   4       5170.58       5751.84        45.98 o                         
   5   4   4      12843.85      14008.32       110.79 o                         
   6   4   4        274.15        298.25         3.83 o                         
   7   4   4        154.49        192.18         3.42 o                         
   8   4   4        305.59        305.20         4.03 o                         
   9   4   4         39.93         46.10         2.48 o                         
  10   4   4          0.89          4.78         2.36 o                         
  11   4   4         24.07         16.92         2.36 o                         
  12   4   4         15.70         27.72         2.88 o                         
  13   4   4         49.86         59.40         3.11 o                         
  14   4   4         22.35         17.21         3.41 o                         
  15   4   4          2.76          3.44         3.35 o                         
  16   4   4         44.81         35.17         3.30 o                         
  17   4   4        128.26        150.89         4.43 o                         
  18   4   4          5.49          7.60         4.04 o                         
  19   4   4       1802.52       1753.94        19.00 o                         
  20   4   4        413.63        372.79        10.74 o                         
  21   4   4        870.27        791.91        12.95 o                         
  22   4   4        132.90        112.02         6.69 o                         
  23   4   4        205.26        177.82         7.76 o                         
  24   4   4        250.53        216.38         9.58 o                         
  25   4   4        766.60        721.76        15.21 o                         
  26   4   4        294.71        289.79        11.51 o                         
  27   4   4        157.42        160.68         9.81 o                         
  28   4   4        120.85        109.46         9.75 o                         
  29   4   4        227.34        224.07        11.00 o                         
  30   4   4         20.42         24.42         9.50 o                         
  31   4   4        293.60        335.73        25.04 o                         
   1   5   4          8.22          5.98         2.30 o                         
   2   5   4        170.67        158.75         3.51 o                         
   3   5   4         12.68          7.54         2.54 o                         
   4   5   4        462.22        506.75         5.62 o                         
   5   5   4        509.39        577.36         6.21 o                         
   6   5   4        101.75        119.35         3.19 o                         
   7   5   4       1266.11       1399.77        12.45 o                         
   8   5   4         14.95          8.89         2.89 o                         
   9   5   4        110.58        119.23         4.08 o                         
  10   5   4          4.53          5.03         2.78 o                         
  11   5   4        369.05        365.39         7.29 o                         
  12   5   4        421.69        401.49         6.13 o                         
  13   5   4        216.10        204.43         5.21 o                         
  14   5   4          0.15         -1.80         3.81 o                         
  15   5   4        362.10        358.90         7.97 o                         
  16   5   4         93.25         79.29         4.35 o                         
  17   5   4         42.94         36.52         5.73 o                         
  18   5   4        726.03        630.78        10.43 o                         
  19   5   4         10.56         12.34         4.37 o                         
  20   5   4         10.64         13.73         4.39 o                         
  21   5   4          3.70         -5.44         5.44 o                         
  22   5   4          7.37          8.95         5.45 o                         
  23   5   4         23.55         32.56         5.50 o                         
  24   5   4          0.40          8.19         6.61 o                         
  25   5   4         47.30         51.32         7.57 o                         
  26   5   4       1000.76        963.11        17.65 o                         
  27   5   4         36.35         35.95         9.10 o                         
  28   5   4        240.84        262.82        11.19 o                         
  29   5   4        500.48        536.93        22.87 o                         
   0   6   4       1271.51       1435.91        17.60 o                         
   1   6   4        352.84        344.57         5.33 o                         
   2   6   4       1328.27       1442.30        12.42 o                         
   3   6   4          3.59         -1.15         3.14 o                         
   4   6   4        920.49        949.95         9.27 o                         
   5   6   4         38.80         36.32         3.28 o                         
   6   6   4       1733.18       1870.57        16.93 o                         
   7   6   4       2563.64       2791.04        23.60 o                         
   8   6   4       1948.20       2162.30        19.22 o                         
   9   6   4        115.38        102.29         5.49 o                         
  10   6   4        383.16        389.57         6.71 o                         
  11   6   4        364.89        336.17         7.10 o                         
  12   6   4        171.16        153.59         5.23 o                         
  13   6   4         78.86         77.88         4.72 o                         
  14   6   4        281.35        262.66         6.07 o                         
  15   6   4         15.42         13.88         4.97 o                         
  16   6   4         28.96         25.52         5.24 o                         
  17   6   4         21.36         19.69         5.47 o                         
  18   6   4        171.83        173.94         7.37 o                         
  19   6   4         90.81         77.03         9.59 o                         
  20   6   4         12.64          6.80         7.73 o                         
  21   6   4        114.24         95.67         7.85 o                         
  22   6   4         81.51         74.20         7.78 o                         
  23   6   4         81.56         79.65         8.76 o                         
  24   6   4        131.82        108.03         9.01 o                         
  25   6   4        519.89        529.25        14.62 o                         
  26   6   4         13.31          9.73        11.00 o                         
  27   6   4        166.23        175.60        15.22 o                         
   1   7   4        140.11        135.77         4.24 o                         
   2   7   4        416.76        415.71         7.42 o                         
   3   7   4        340.43        340.08         6.53 o                         
   4   7   4        207.54        183.76         4.08 o                         
   5   7   4         44.83         43.88         3.62 o                         
   6   7   4          0.80         -3.71         3.71 o                         
   7   7   4        783.84        851.56        10.38 o                         
   8   7   4       1665.03       1759.42        23.00 o                         
   9   7   4        210.33        187.58         6.14 o                         
  10   7   4        165.01        142.29         6.50 o                         
  11   7   4        371.39        350.08        12.45 o                         
  12   7   4        858.29        850.34        20.83 o                         
  13   7   4        277.01        276.63         9.69 o                         
  14   7   4        773.73        827.36        14.39 o                         
  15   7   4        741.40        691.82        16.45 o                         
  16   7   4          0.59          5.61         7.38 o                         
  17   7   4        234.29        249.82        10.72 o                         
  18   7   4        315.08        303.41        11.48 o                         
  19   7   4        347.89        348.06        11.96 o                         
  20   7   4         14.10         15.43         9.60 o                         
  21   7   4         20.26         15.13         9.79 o                         
  22   7   4          9.48         12.60         9.92 o                         
  23   7   4          1.41          3.17        10.12 o                         
  24   7   4         64.88         66.32        10.71 o                         
  25   7   4        302.35        304.76        27.82 o                         
   0   8   4         70.55         55.41         8.53 o                         
   1   8   4         25.65         -0.36         5.08 o                         
   2   8   4        239.09        210.67         6.23 o                         
   3   8   4        402.99        384.78         7.28 o                         
   4   8   4        607.27        613.52        12.58 o                         
   5   8   4        312.71        308.16         7.10 o                         
   6   8   4        494.19        485.27         9.24 o                         
   7   8   4        103.31         96.05         6.39 o                         
   8   8   4          9.81         -4.43         6.51 o                         
   9   8   4        805.90        903.03        14.12 o                         
  10   8   4        877.06        946.87        14.68 o                         
  11   8   4         11.96         -7.68         7.68 o                         
  12   8   4         92.73         94.92         8.15 o                         
  13   8   4         37.96         28.76         9.31 o                         
  14   8   4        199.89        212.71         9.49 o                         
  15   8   4         10.64          4.21         8.27 o                         
  16   8   4        144.51        153.71         9.42 o                         
  17   8   4          0.44          0.32         8.79 o                         
  18   8   4         47.41         44.79         9.58 o                         
  19   8   4         92.45        104.94        11.46 o                         
  20   8   4         31.09         20.32        11.17 o                         
  21   8   4         29.88         44.48        14.96 o                         
  22   8   4          6.92        -17.49        23.43 o                         
   1   9   4         26.85         13.25         6.81 o                         
   2   9   4         12.59         -7.02         7.02 o                         
   3   9   4        270.11        276.13        10.95 o                         
   4   9   4        111.70         90.38         7.30 o                         
   5   9   4         72.63         65.79         8.36 o                         
   6   9   4          3.49         -7.65         7.65 o                         
   7   9   4         27.09         30.10         7.69 o                         
   8   9   4         34.57         24.08         9.20 o                         
   9   9   4        371.49        386.08        10.16 o                         
  10   9   4          0.28         10.87         9.67 o                         
  11   9   4          3.16         -8.15         8.15 o                         
  12   9   4        110.50        110.72         9.37 o                         
  13   9   4         10.73         -4.51         9.82 o                         
  14   9   4         67.83         55.94        10.18 o                         
  15   9   4        116.10        145.30        10.97 o                         
  16   9   4          7.10          1.48         9.81 o                         
  17   9   4        132.26        171.33        18.40 o                         
  18   9   4        205.21        215.09        32.25 o                         
   0  10   4        202.27        182.99        14.23 o                         
   1  10   4        128.29        110.05         9.94 o                         
   2  10   4          2.99         -9.69         9.69 o                         
   3  10   4          0.51         -9.35         9.35 o                         
   4  10   4        241.02        261.29        11.50 o                         
   5  10   4        143.67        144.42         9.89 o                         
   6  10   4         33.92         39.28         8.95 o                         
   7  10   4         39.64         27.21         8.70 o                         
   8  10   4         47.00         51.56         9.21 o                         
   9  10   4         42.91         34.51        11.60 o                         
  10  10   4        510.68        512.27        18.02 o                         
  11  10   4         26.28         17.83        13.19 o                         
   1   1   5      14649.64      13833.59       130.43 o                         
   2   1   5         65.61         36.00         1.47 o                         
   3   1   5          2.84          2.10         1.42 o                         
   4   1   5        131.89        127.83         2.02 o                         
   5   1   5         25.83         55.35         1.87 o                         
   6   1   5       1755.26       1844.61        16.93 o                         
   7   1   5       2410.20       2302.00        20.27 o                         
   8   1   5        619.71        576.52         5.75 o                         
   9   1   5         21.31         18.05         1.94 o                         
  10   1   5       1409.11       1508.97        13.74 o                         
  11   1   5        704.27        667.04         7.08 o                         
  12   1   5       1142.99       1396.05        13.71 o                         
  13   1   5        120.23        169.42         3.53 o                         
  14   1   5        152.10        150.40         3.27 o                         
  15   1   5         79.47         97.71         3.48 o                         
  16   1   5        112.67        105.30         3.23 o                         
  17   1   5        151.44        181.81         3.78 o                         
  18   1   5       2108.14       2084.67        18.85 o                         
  19   1   5        122.65        114.44         3.77 o                         
  20   1   5        153.80        183.45         4.21 o                         
  21   1   5       1315.44       1274.55        15.67 o                         
  22   1   5         25.62         22.96         5.36 o                         
  23   1   5         60.52         70.35         5.40 o                         
  24   1   5         85.80         80.10         5.78 o                         
  25   1   5        953.73        890.20        13.76 o                         
  26   1   5        218.11        183.97         6.87 o                         
  27   1   5         11.72         14.97         6.32 o                         
  28   1   5         24.34         24.02         7.03 o                         
  29   1   5        146.78        152.63         7.78 o                         
  30   1   5        104.66        129.37         8.55 o                         
  31   1   5          3.36         -2.92         8.07 o                         
  32   1   5        231.35        222.98         9.56 o                         
  33   1   5         84.55        116.98        24.41 o                         
   0   2   5        930.33        905.78        11.33 o                         
   1   2   5        232.93        228.74         3.36 o                         
   2   2   5       1583.36       1615.33        14.00 o                         
   3   2   5        746.00        829.80         7.24 o                         
   4   2   5        874.76        935.79         8.01 o                         
   5   2   5          1.69          9.55         1.68 o                         
   6   2   5          7.76          7.54         1.90 o                         
   7   2   5        102.40        120.99         2.66 o                         
   8   2   5       6583.58       7028.86        65.50 o                         
   9   2   5        263.60        300.39         4.21 o                         
  10   2   5       2373.42       2673.70        26.18 o                         
  11   2   5          0.97          7.87         2.42 o                         
  12   2   5         54.27         85.15         2.67 o                         
  13   2   5        441.93        409.51         4.97 o                         
  14   2   5        227.94        190.75         3.47 o                         
  15   2   5        323.85        317.90         4.37 o                         
  16   2   5        155.03        171.93         3.94 o                         
  17   2   5        229.34        273.34         4.73 o                         
  18   2   5       1217.50       1230.59        11.34 o                         
  19   2   5       2398.16       2176.64        18.55 o                         
  20   2   5        204.90        170.20         5.40 o                         
  21   2   5        754.88        788.72        11.66 o                         
  22   2   5        687.35        644.46        12.43 o                         
  23   2   5       1030.88        952.67        12.97 o                         
  24   2   5         74.14         69.79         5.60 o                         
  25   2   5        206.90        209.28         6.94 o                         
  26   2   5          7.48          8.92         5.79 o                         
  27   2   5        302.59        336.99         8.34 o                         
  28   2   5        559.46        536.47        12.07 o                         
  29   2   5        194.24        233.13        10.28 o                         
  30   2   5          0.00          5.61         7.76 o                         
  31   2   5         85.55         80.91         9.14 o                         
  32   2   5         90.91         98.52        10.15 o                         
   1   3   5       4775.70       5114.20        45.07 o                         
   2   3   5         10.19         11.32         2.10 o                         
   3   3   5       5023.77       5042.47        40.75 o                         
   4   3   5       1068.75       1189.72        10.31 o                         
   5   3   5        341.63        357.42         4.15 o                         
   6   3   5       2586.65       2740.03        21.86 o                         
   7   3   5         31.17         51.57         2.35 o                         
   8   3   5       4598.59       4788.00        41.50 o                         
   9   3   5         86.35         97.88         3.02 o                         
  10   3   5         36.26         65.91         2.63 o                         
  11   3   5        493.48        480.22         5.30 o                         
  12   3   5       3403.70       3625.62        31.53 o                         
  13   3   5       1411.43       1404.47        12.53 o                         
  14   3   5          4.76          7.61         2.85 o                         
  15   3   5       1766.77       1689.97        14.58 o                         
  16   3   5         74.33         97.31         3.51 o                         
  17   3   5       1685.41       1623.25        14.47 o                         
  18   3   5        558.85        479.49         6.02 o                         
  19   3   5        560.90        492.51         7.79 o                         
  20   3   5        202.23        186.87         6.76 o                         
  21   3   5        213.49        238.73         7.10 o                         
  22   3   5        133.57        130.94         5.74 o                         
  23   3   5       2021.67       2173.25        27.11 o                         
  24   3   5         17.67         13.05         6.47 o                         
  25   3   5       1611.66       1713.97        24.10 o                         
  26   3   5        816.68        862.40        15.56 o                         
  27   3   5         62.92         59.66         8.05 o                         
  28   3   5          6.13          1.64         7.89 o                         
  29   3   5         84.91         94.49         8.96 o                         
  30   3   5        124.47        132.00         9.44 o                         
  31   3   5         80.75        104.31        10.30 o                         
  32   3   5         27.93         53.27        21.47 o                         
   0   4   5       6301.04       6295.38        69.25 o                         
   1   4   5        566.26        638.23         5.69 o                         
   2   4   5       2231.05       2495.63        20.72 o                         
   3   4   5       2200.79       2437.66        21.01 o                         
   4   4   5       2129.91       2392.24        19.69 o                         
   5   4   5       4264.46       4718.69        37.39 o                         
   6   4   5       1259.38       1435.84        12.17 o                         
   7   4   5        490.94        558.04         5.76 o                         
   8   4   5        621.15        641.54         6.41 o                         
   9   4   5         15.07         24.57         2.23 o                         
  10   4   5        482.20        475.67         5.32 o                         
  11   4   5       1362.70       1441.63        12.97 o                         
  12   4   5        525.23        570.38         7.13 o                         
  13   4   5         60.10         61.01         3.13 o                         
  14   4   5          7.19          2.71         3.00 o                         
  15   4   5        726.99        630.02         6.93 o                         
  16   4   5         59.11         50.45         3.07 o                         
  17   4   5          0.00         -0.78         3.46 o                         
  18   4   5        217.20        193.84         5.46 o                         
  19   4   5         49.51         31.46         4.57 o                         
  20   4   5        245.05        263.32         7.36 o                         
  21   4   5         18.84         12.56         4.93 o                         
  22   4   5        215.62        223.38         8.71 o                         
  23   4   5        577.05        603.66        11.59 o                         
  24   4   5         14.97         25.89         6.21 o                         
  25   4   5          0.08         -3.38         6.82 o                         
  26   4   5         86.24         83.56         7.47 o                         
  27   4   5         84.50         85.19         8.60 o                         
  28   4   5          4.01          0.92         8.23 o                         
  29   4   5         28.78         22.84         8.95 o                         
  30   4   5          2.85         -9.19         9.19 o                         
  31   4   5        148.35        164.19        33.77 o                         
   1   5   5        883.72        882.61         7.85 o                         
   2   5   5          6.03          6.65         2.51 o                         
   3   5   5        476.01        484.63         5.13 o                         
   4   5   5        590.95        582.54         6.43 o                         
   5   5   5          1.92          2.59         2.51 o                         
   6   5   5         86.10         97.29         2.96 o                         
   7   5   5         53.81         55.14         2.82 o                         
   8   5   5          1.76          3.21         2.83 o                         
   9   5   5         12.29         11.98         2.89 o                         
  10   5   5        160.04        160.13         4.30 o                         
  11   5   5        602.55        538.49         5.92 o                         
  12   5   5       1020.98       1040.96        10.10 o                         
  13   5   5         40.45         39.21         3.59 o                         
  14   5   5       1087.58       1120.14        12.68 o                         
  15   5   5         16.48         13.72         4.47 o                         
  16   5   5         18.17         20.62         4.54 o                         
  17   5   5        337.93        298.26         6.69 o                         
  18   5   5        902.10        847.73        14.47 o                         
  19   5   5         29.97         23.94         4.72 o                         
  20   5   5         24.53         25.74         4.92 o                         
  21   5   5        711.48        668.76        13.29 o                         
  22   5   5        243.81        249.46         7.51 o                         
  23   5   5        151.88        135.87         8.11 o                         
  24   5   5        251.89        232.42         8.12 o                         
  25   5   5        451.57        423.05        12.69 o                         
  26   5   5        283.09        274.30         9.58 o                         
  27   5   5        147.91        131.05         8.61 o                         
  28   5   5         17.62          6.98         8.28 o                         
  29   5   5        304.59        306.28        20.56 o                         
   0   6   5        323.18        308.02         5.97 o                         
   1   6   5       1292.80       1389.28        11.25 o                         
   2   6   5         28.46         40.46         2.97 o                         
   3   6   5       5368.20       5861.27        44.96 o                         
   4   6   5        397.74        395.59         5.60 o                         
   5   6   5        111.46        133.80         4.51 o                         
   6   6   5       1836.51       2058.63        17.94 o                         
   7   6   5       3762.24       4147.95        34.33 o                         
   8   6   5       3433.04       3752.84        31.69 o                         
   9   6   5       2190.71       2399.83        23.63 o                         
  10   6   5         82.01         94.78         4.49 o                         
  11   6   5        794.31        779.77         9.86 o                         
  12   6   5          0.19         -3.12         5.42 o                         
  13   6   5          0.60         -4.32         4.32 o                         
  14   6   5        135.16        132.55         5.76 o                         
  15   6   5        183.37        157.82         6.11 o                         
  16   6   5        151.79        137.23         6.15 o                         
  17   6   5        263.55        255.14         7.14 o                         
  18   6   5        139.79        153.43         7.57 o                         
  19   6   5        642.67        646.90        12.64 o                         
  20   6   5         29.08         24.89         7.22 o                         
  21   6   5         86.47         83.39         7.19 o                         
  22   6   5         36.36         30.66         7.04 o                         
  23   6   5          8.69          0.16         7.43 o                         
  24   6   5         10.16         -6.20         7.92 o                         
  25   6   5        381.77        435.64        12.66 o                         
  26   6   5         13.20         20.87         9.43 o                         
  27   6   5          7.52         19.12        13.91 o                         
   1   7   5         19.73          9.69         3.08 o                         
   2   7   5        126.89        112.44         4.09 o                         
   3   7   5        797.62        790.36        10.17 o                         
   4   7   5         57.30         40.22         3.41 o                         
   5   7   5        692.32        703.64        10.41 o                         
   6   7   5        190.78        176.07         7.90 o                         
   7   7   5        167.38        145.25         5.28 o                         
   8   7   5        225.17        213.09         7.47 o                         
   9   7   5        623.79        588.32        10.97 o                         
  10   7   5        189.19        164.52         5.75 o                         
  11   7   5         31.49         18.77         5.63 o                         
  12   7   5       2638.33       2834.17        38.56 o                         
  13   7   5          7.08         -1.49         6.46 o                         
  14   7   5         12.17          0.26         6.57 o                         
  15   7   5        549.56        580.53        11.29 o                         
  16   7   5        198.78        202.99         9.00 o                         
  17   7   5          7.41          8.26         7.67 o                         
  18   7   5        471.53        488.12        11.88 o                         
  19   7   5         19.08         14.28         8.47 o                         
  20   7   5        392.50        409.59        11.08 o                         
  21   7   5         50.55         52.74         8.55 o                         
  22   7   5         60.46         58.24         8.75 o                         
  23   7   5         46.72         43.61         9.07 o                         
  24   7   5        175.95        185.64        10.41 o                         
  25   7   5         81.42         85.99        18.45 o                         
   0   8   5         12.09         -7.86         7.86 o                         
   1   8   5        203.67        203.03         9.10 o                         
   2   8   5        101.90         73.24         5.41 o                         
   3   8   5         70.89         52.70         5.64 o                         
   4   8   5          0.13         -5.66         5.66 o                         
   5   8   5        230.32        222.33         7.37 o                         
   6   8   5        179.44        163.83         7.01 o                         
   7   8   5        476.41        461.67        10.64 o                         
   8   8   5         58.12         54.31         6.76 o                         
   9   8   5         21.76          6.76         8.84 o                         
  10   8   5        560.27        587.68        13.41 o                         
  11   8   5        303.52        318.84         9.30 o                         
  12   8   5        218.21        214.62         8.53 o                         
  13   8   5        227.74        242.91         8.59 o                         
  14   8   5         37.24         25.49         7.48 o                         
  15   8   5         49.91         62.02         7.75 o                         
  16   8   5         14.63         10.14         7.75 o                         
  17   8   5          9.39          8.44         8.37 o                         
  18   8   5         32.25         17.63         8.76 o                         
  19   8   5         28.02         30.24         9.79 o                         
  20   8   5         17.03          5.60         9.97 o                         
  21   8   5          3.43         -1.56        16.60 o                         
  22   8   5        228.57        267.12        34.61 o                         
   1   9   5         54.22         24.36         7.49 o                         
   2   9   5        188.02        191.76         8.87 o                         
   3   9   5        107.04        102.19         7.59 o                         
   4   9   5         77.98         58.20         6.80 o                         
   5   9   5        127.61        119.55         7.31 o                         
   6   9   5         54.04         21.21         7.14 o                         
   7   9   5        231.34        225.37         9.82 o                         
   8   9   5        852.23        938.71        17.70 o                         
   9   9   5         50.17         40.57         7.55 o                         
  10   9   5       2035.12       2270.80        29.93 o                         
  11   9   5        357.47        369.94        10.59 o                         
  12   9   5        243.87        239.23         9.73 o                         
  13   9   5        137.64        170.48         9.74 o                         
  14   9   5        210.23        217.47        10.67 o                         
  15   9   5          1.51          3.83         8.88 o                         
  16   9   5         13.35         12.98         9.38 o                         
  17   9   5         11.53         13.23        23.04 o                         
   0  10   5         27.95         26.73        13.15 o                         
   1  10   5         17.87          0.33         8.98 o                         
   2  10   5          0.06         -6.39         9.03 o                         
   3  10   5          5.28         -8.06         9.04 o                         
   4  10   5        188.00        195.22        10.67 o                         
   5  10   5         72.59         85.81         9.66 o                         
   6  10   5         35.75         34.91         8.34 o                         
   7  10   5          8.47         23.61         8.36 o                         
   8  10   5         24.94         10.54         8.68 o                         
   9  10   5         39.63         49.81        12.23 o                         
  10  10   5         12.91          1.42        12.76 o                         
  11  10   5          5.75         10.98        14.03 o                         
   0   0   6      18517.77      17700.56       400.04 o                         
   1   0   6      17804.88      15889.31       253.96 o                         
   2   0   6       1847.27       1742.73        20.65 o                         
   3   0   6       1246.55       1086.21        16.60 o                         
   4   0   6       2344.06       2377.60        23.83 o                         
   5   0   6      12094.80      11929.31       120.42 o                         
   6   0   6       9037.14       9161.02        95.13 o                         
   7   0   6       7044.11       7219.64        71.72 o                         
   8   0   6      20996.47      21907.14       221.10 o                         
   9   0   6       6937.60       7259.18        72.13 o                         
  10   0   6       3708.28       4290.02        46.61 o                         
  11   0   6       1088.87       1207.96        14.88 o                         
  12   0   6       3394.84       4279.08        49.22 o                         
  13   0   6         27.54         66.77         3.54 o                         
  14   0   6        228.75        244.46         4.99 o                         
  15   0   6       4009.83       3869.06        43.51 o                         
  16   0   6        615.22        578.01         9.07 o                         
  17   0   6       6409.87       6050.89        77.33 o                         
  18   0   6         56.51         27.59         4.77 o                         
  19   0   6          7.02         17.36         4.98 o                         
  20   0   6        982.29        994.41        14.64 o                         
  21   0   6       6026.29       5479.65        84.51 o                         
  22   0   6        355.65        329.34        10.00 o                         
  23   0   6         12.86         18.55         7.28 o                         
  24   0   6         14.51          4.93         7.84 o                         
  25   0   6         44.51         27.45         7.96 o                         
  26   0   6        333.04        285.96        11.50 o                         
  27   0   6        109.87        118.76         9.48 o                         
  28   0   6         19.62          7.13         8.27 o                         
  29   0   6         20.87         18.14        11.35 o                         
  30   0   6         48.31         36.78        11.31 o                         
  31   0   6        136.37        131.45        12.36 o                         
  32   0   6         55.05         65.64        12.41 o                         
  33   0   6        591.81        603.20        29.10 o                         
   1   1   6       2622.72       2364.87        20.91 o                         
   2   1   6       3031.96       2985.16        22.64 o                         
   3   1   6         99.95         92.44         1.56 o                         
   4   1   6          3.86          6.14         1.22 o                         
   5   1   6         43.22         47.06         1.56 o                         
   6   1   6       4544.23       4681.63        37.73 o                         
   7   1   6       1145.15       1238.66         9.97 o                         
   8   1   6        562.13        619.96         5.42 o                         
   9   1   6        821.61        848.56         7.41 o                         
  10   1   6      13495.31      14630.06       109.89 o                         
  11   1   6        876.28        999.32         8.77 o                         
  12   1   6       1665.18       1783.92        14.59 o                         
  13   1   6         39.40         40.70         2.14 o                         
  14   1   6       1867.54       2112.58        17.83 o                         
  15   1   6        559.21        532.26         6.23 o                         
  16   1   6        327.34        258.00         3.78 o                         
  17   1   6       1751.89       1584.10        13.31 o                         
  18   1   6         32.59         41.11         3.02 o                         
  19   1   6         15.96         24.16         3.09 o                         
  20   1   6       1727.71       1723.95        14.52 o                         
  21   1   6        945.93        810.40        13.11 o                         
  22   1   6         46.97         46.87         4.34 o                         
  23   1   6        109.11        112.22         5.45 o                         
  24   1   6         15.28         12.63         5.18 o                         
  25   1   6         10.52          2.21         5.82 o                         
  26   1   6        118.89        106.39         7.26 o                         
  27   1   6         45.95         47.99         6.70 o                         
  28   1   6        125.18        142.69         7.38 o                         
  29   1   6         55.69         76.04         7.07 o                         
  30   1   6         94.90        119.93         8.51 o                         
  31   1   6        153.04        146.61         8.79 o                         
  32   1   6         75.15         84.54         9.38 o                         
  33   1   6        437.96        460.95        21.40 o                         
   0   2   6       1572.09       1511.56        18.23 o                         
   1   2   6       1432.43       1362.75        11.36 o                         
   2   2   6       1955.58       1992.57        15.95 o                         
   3   2   6       4750.65       4937.12        37.58 o                         
   4   2   6       1940.80       2092.07        15.57 o                         
   5   2   6       2935.46       3108.96        22.71 o                         
   6   2   6       1542.28       1637.20        12.83 o                         
   7   2   6        134.22        184.94         2.57 o                         
   8   2   6         22.14         14.52         2.10 o                         
   9   2   6        822.89        769.45         7.23 o                         
  10   2   6          1.26          7.48         2.24 o                         
  11   2   6       1100.06       1176.54         9.70 o                         
  12   2   6       2355.64       2444.89        19.20 o                         
  13   2   6        633.66        645.34         6.05 o                         
  14   2   6        374.28        377.76         4.52 o                         
  15   2   6         10.51         14.33         2.54 o                         
  16   2   6         61.92         47.40         2.90 o                         
  17   2   6       1826.03       1751.20        14.62 o                         
  18   2   6         77.45         98.35         3.37 o                         
  19   2   6        329.73        315.08         6.72 o                         
  20   2   6         36.99         36.14         3.70 o                         
  21   2   6         43.66         32.25         3.86 o                         
  22   2   6         41.53         35.21         4.69 o                         
  23   2   6        165.47        151.14         5.57 o                         
  24   2   6         25.44         17.10         5.48 o                         
  25   2   6        231.40        206.16         6.57 o                         
  26   2   6          0.26          5.14         5.70 o                         
  27   2   6        497.13        507.82        10.11 o                         
  28   2   6        129.53        134.43         7.79 o                         
  29   2   6         13.32          3.71         7.54 o                         
  30   2   6         22.90         23.01         7.77 o                         
  31   2   6          5.42          5.66         9.27 o                         
  32   2   6          5.69         25.12        12.29 o                         
   1   3   6       1527.95       1533.10        12.62 o                         
   2   3   6        826.33        890.88         7.85 o                         
   3   3   6        634.03        692.25         6.05 o                         
   4   3   6          0.30          6.55         1.88 o                         
   5   3   6         85.70         88.71         2.11 o                         
   6   3   6        825.86        882.80         7.19 o                         
   7   3   6       1237.18       1348.35        10.45 o                         
   8   3   6       1211.82       1297.93        10.60 o                         
   9   3   6        138.55        169.94         3.03 o                         
  10   3   6        145.20        153.73         2.95 o                         
  11   3   6        809.03        768.52         7.26 o                         
  12   3   6        535.25        530.45         5.71 o                         
  13   3   6        148.29        156.31         3.45 o                         
  14   3   6        523.85        502.67         5.60 o                         
  15   3   6        139.51        129.71         3.17 o                         
  16   3   6       2437.72       2557.61        19.82 o                         
  17   3   6          0.00          4.00         3.02 o                         
  18   3   6         70.79         86.16         3.62 o                         
  19   3   6          0.91         -0.52         3.94 o                         
  20   3   6         67.83         87.14         4.43 o                         
  21   3   6       1378.95       1362.05        16.11 o                         
  22   3   6        767.14        788.49        13.33 o                         
  23   3   6          0.01          7.83         5.50 o                         
  24   3   6        356.72        318.40         9.28 o                         
  25   3   6         72.90         54.82         5.82 o                         
  26   3   6        102.60         97.06         6.89 o                         
  27   3   6         75.05         73.82         7.28 o                         
  28   3   6          9.24         10.19         7.84 o                         
  29   3   6         96.25         97.96         8.99 o                         
  30   3   6          7.24          1.87         8.95 o                         
  31   3   6         34.89         35.11        10.18 o                         
   0   4   6       2230.65       2311.09        25.85 o                         
   1   4   6       1402.84       1439.28        11.88 o                         
   2   4   6        104.86         94.34         2.36 o                         
   3   4   6        104.51        134.34         2.60 o                         
   4   4   6         53.96         61.15         2.25 o                         
   5   4   6        430.10        411.58         4.28 o                         
   6   4   6        128.32        144.03         2.83 o                         
   7   4   6       1844.51       1935.83        14.46 o                         
   8   4   6       1021.61       1096.28         8.64 o                         
   9   4   6        213.29        231.66         3.54 o                         
  10   4   6          5.74          4.76         2.24 o                         
  11   4   6        232.64        239.56         4.47 o                         
  12   4   6        118.96        126.74         3.72 o                         
  13   4   6        866.85        827.26         8.37 o                         
  14   4   6        663.66        641.09         6.98 o                         
  15   4   6          5.48          8.70         3.10 o                         
  16   4   6        170.41        167.81         4.60 o                         
  17   4   6        183.99        169.63         5.83 o                         
  18   4   6          7.39         12.75         3.87 o                         
  19   4   6        215.54        197.90         5.12 o                         
  20   4   6        349.05        324.14         6.94 o                         
  21   4   6        356.34        337.78         7.35 o                         
  22   4   6        187.03        173.36         6.01 o                         
  23   4   6         64.18         51.37         6.60 o                         
  24   4   6        157.37        172.68         7.29 o                         
  25   4   6       1031.37       1054.50        17.42 o                         
  26   4   6        474.52        486.26        12.20 o                         
  27   4   6          0.51          8.42         8.19 o                         
  28   4   6         82.03        102.25         8.83 o                         
  29   4   6        174.54        159.87        10.44 o                         
  30   4   6         27.72         20.24         9.50 o                         
   1   5   6       1754.84       1898.86        14.25 o                         
   2   5   6       1004.56       1114.96         9.64 o                         
   3   5   6        204.79        186.36         3.40 o                         
   4   5   6       1477.93       1719.06        13.52 o                         
   5   5   6         11.82          8.17         2.14 o                         
   6   5   6          2.06          0.32         2.78 o                         
   7   5   6         12.29         19.75         2.63 o                         
   8   5   6       1152.97       1277.39        10.67 o                         
   9   5   6         79.91         89.70         3.05 o                         
  10   5   6       1768.25       1914.17        15.15 o                         
  11   5   6        129.30        103.84         3.34 o                         
  12   5   6       1104.39       1092.00         9.43 o                         
  13   5   6        135.39        132.39         3.74 o                         
  14   5   6         39.04         28.16         3.89 o                         
  15   5   6         38.24         34.10         3.91 o                         
  16   5   6        621.67        675.72        11.01 o                         
  17   5   6        170.08        132.12         5.11 o                         
  18   5   6        316.29        270.57         8.27 o                         
  19   5   6        142.78        154.47         6.92 o                         
  20   5   6         90.98         87.06         6.53 o                         
  21   5   6         27.44         27.92         5.40 o                         
  22   5   6        844.67        886.25        12.82 o                         
  23   5   6        531.84        494.67        12.83 o                         
  24   5   6         58.73         36.10         7.15 o                         
  25   5   6        512.11        486.20        12.52 o                         
  26   5   6        440.62        416.53        11.22 o                         
  27   5   6        915.13        928.95        16.85 o                         
  28   5   6         47.89         43.30         8.34 o                         
  29   5   6         12.87          3.75        17.20 o                         
   0   6   6        557.24        557.25         8.62 o                         
   1   6   6        287.61        301.50         4.87 o                         
   2   6   6         71.59         74.54         3.85 o                         
   3   6   6       3116.11       3399.20        26.44 o                         
   4   6   6          6.47         -0.92         2.96 o                         
   5   6   6        462.85        499.55         7.08 o                         
   6   6   6       1355.45       1418.99        12.14 o                         
   7   6   6       4955.25       5456.60        41.69 o                         
   8   6   6       1734.18       1898.39        16.23 o                         
   9   6   6        664.13        680.81         9.00 o                         
  10   6   6         19.41         14.43         3.92 o                         
  11   6   6        364.02        343.99        10.26 o                         
  12   6   6        649.72        678.63         9.66 o                         
  13   6   6        167.64        144.40         4.89 o                         
  14   6   6         50.96         34.72         4.56 o                         
  15   6   6          4.15         -0.61         4.81 o                         
  16   6   6        273.74        279.09         7.33 o                         
  17   6   6         10.51          8.09         4.51 o                         
  18   6   6          1.91         -4.05         4.29 o                         
  19   6   6        527.23        508.59        14.80 o                         
  20   6   6          0.01          6.11         6.68 o                         
  21   6   6          0.03         -1.91         6.60 o                         
  22   6   6        568.21        585.58        12.23 o                         
  23   6   6         37.50         25.44         7.49 o                         
  24   6   6         99.14         95.68         9.13 o                         
  25   6   6        179.07        172.49        12.18 o                         
  26   6   6        144.55        193.50        10.47 o                         
  27   6   6        112.94         92.67        14.73 o                         
   1   7   6        637.63        621.87        10.01 o                         
   2   7   6         11.15         -3.80         3.80 o                         
   3   7   6        230.33        225.43         5.05 o                         
   4   7   6         92.04         80.06         3.66 o                         
   5   7   6          1.81         -4.07         4.07 o                         
   6   7   6        263.99        251.73         6.91 o                         
   7   7   6         64.89         61.99         4.69 o                         
   8   7   6          1.91         -4.41         4.41 o                         
   9   7   6        257.46        237.77         6.74 o                         
  10   7   6        261.56        255.86         7.03 o                         
  11   7   6        230.71        199.28         7.24 o                         
  12   7   6          2.70          6.72         6.14 o                         
  13   7   6          4.84         10.86         6.16 o                         
  14   7   6        213.44        212.14         8.70 o                         
  15   7   6        484.09        426.48         9.50 o                         
  16   7   6        111.72        110.74         8.05 o                         
  17   7   6          8.07         14.20         7.70 o                         
  18   7   6         48.79         59.16         8.29 o                         
  19   7   6         26.92         33.71         9.62 o                         
  20   7   6          0.01         -0.75         8.64 o                         
  21   7   6          0.65          9.22         8.80 o                         
  22   7   6        143.77        130.88         9.35 o                         
  23   7   6          0.07         -1.52         9.11 o                         
  24   7   6         25.63         17.83        10.20 o                         
  25   7   6          5.74          3.86        17.94 o                         
   0   8   6         59.77         31.99         8.16 o                         
   1   8   6       1312.41       1304.02        16.48 o                         
   2   8   6        567.62        520.64        11.91 o                         
   3   8   6        484.94        471.74         8.67 o                         
   4   8   6        185.92        170.63         6.75 o                         
   5   8   6        675.75        668.66        14.39 o                         
   6   8   6          0.45         -6.44         6.44 o                         
   7   8   6         23.82          9.99         6.43 o                         
   8   8   6        156.70        162.54         9.23 o                         
   9   8   6       1104.11       1113.95        15.60 o                         
  10   8   6       1538.66       1678.87        22.91 o                         
  11   8   6         63.95         64.88         8.13 o                         
  12   8   6        101.93         98.23         9.53 o                         
  13   8   6        484.13        506.15        10.64 o                         
  14   8   6         83.00         92.20         7.31 o                         
  15   8   6         29.36         35.91         7.95 o                         
  16   8   6          0.30         -1.10         8.08 o                         
  17   8   6         63.47         80.67         8.54 o                         
  18   8   6         42.00         49.28         9.04 o                         
  19   8   6        244.54        270.76        10.93 o                         
  20   8   6         52.47         27.00        10.84 o                         
  21   8   6        171.20        167.08        23.05 o                         
   1   9   6          9.27          7.49         8.28 o                         
   2   9   6          1.31         -8.19         8.19 o                         
   3   9   6          1.71         -7.54         7.72 o                         
   4   9   6         51.38         59.29         7.88 o                         
   5   9   6         17.05         13.23         7.87 o                         
   6   9   6          1.20         -7.64         7.64 o                         
   7   9   6         53.94         38.80         7.56 o                         
   8   9   6         19.76          7.62         7.80 o                         
   9   9   6        717.59        814.53        16.98 o                         
  10   9   6        287.20        334.02        12.15 o                         
  11   9   6         96.46         99.00         8.87 o                         
  12   9   6         14.02         13.84         8.54 o                         
  13   9   6         18.73         41.25         9.17 o                         
  14   9   6         22.02         25.66         9.48 o                         
  15   9   6         50.37         50.38         9.46 o                         
  16   9   6          2.06         -6.58        10.94 o                         
  17   9   6         76.89        103.07        24.18 o                         
   0  10   6          1.31        -13.47        13.47 o                         
   1  10   6         30.50         19.04         9.55 o                         
   2  10   6         13.62          5.36         9.22 o                         
   3  10   6        269.38        282.39        13.84 o                         
   4  10   6         23.28         -2.44         9.43 o                         
   5  10   6        360.11        376.59        11.87 o                         
   6  10   6         25.57         -7.09         8.72 o                         
   7  10   6        253.28        260.48         9.79 o                         
   8  10   6         96.65        105.88         9.42 o                         
   9  10   6        203.12        223.11        13.76 o                         
  10  10   6        641.20        725.11        25.34 o                         
   1   1   7       6149.61       6005.30        51.52 o                         
   2   1   7        806.17        786.71         6.38 o                         
   3   1   7          0.24          4.60         1.14 o                         
   4   1   7         41.16         54.93         1.56 o                         
   5   1   7         64.20         89.23         1.69 o                         
   6   1   7        178.02        167.56         2.23 o                         
   7   1   7        103.24        133.99         2.60 o                         
   8   1   7        271.02        335.40         3.41 o                         
   9   1   7        894.71       1042.57         8.53 o                         
  10   1   7       3848.05       4047.38        31.47 o                         
  11   1   7        981.40        997.02         8.44 o                         
  12   1   7        337.09        392.09         4.12 o                         
  13   1   7         48.94         51.33         2.20 o                         
  14   1   7         42.48         30.01         2.33 o                         
  15   1   7        127.15        161.90         3.16 o                         
  16   1   7        518.30        526.79         5.47 o                         
  17   1   7        235.31        190.39         3.47 o                         
  18   1   7        743.36        757.18         7.29 o                         
  19   1   7       1108.35       1105.74        10.09 o                         
  20   1   7        929.09        934.89         8.68 o                         
  21   1   7        617.11        631.68         9.78 o                         
  22   1   7        482.03        398.61         8.03 o                         
  23   1   7          6.11         -0.77         4.76 o                         
  24   1   7        399.63        377.02         9.43 o                         
  25   1   7         14.86         12.40         6.22 o                         
  26   1   7        369.01        322.16        10.27 o                         
  27   1   7         96.11         96.40         7.49 o                         
  28   1   7        261.58        255.57         8.40 o                         
  29   1   7         88.69        107.92         7.75 o                         
  30   1   7          3.99         -1.15         8.04 o                         
  31   1   7        142.35        162.17         9.22 o                         
  32   1   7        302.81        350.38        11.13 o                         
  33   1   7          2.60         -1.43        15.44 o                         
   0   2   7        484.55        493.16         6.97 o                         
   1   2   7        187.19        209.45         2.61 o                         
   2   2   7       1964.64       2101.63        16.24 o                         
   3   2   7        919.25        966.92         7.72 o                         
   4   2   7       4903.21       5000.17        36.66 o                         
   5   2   7      10548.98      10815.38        76.58 o                         
   6   2   7        338.58        387.74         3.65 o                         
   7   2   7        135.92        186.39         2.59 o                         
   8   2   7         41.76         63.66         2.02 o                         
   9   2   7       3953.53       4315.20        31.53 o                         
  10   2   7       1639.43       1820.67        14.59 o                         
  11   2   7        272.61        300.62         3.90 o                         
  12   2   7          6.70          7.61         2.20 o                         
  13   2   7         24.60         38.05         2.29 o                         
  14   2   7          3.14          6.60         2.43 o                         
  15   2   7       1535.82       1441.50        11.75 o                         
  16   2   7        177.69        195.98         3.54 o                         
  17   2   7        723.23        643.83         7.88 o                         
  18   2   7          4.31         16.23         2.98 o                         
  19   2   7       2648.55       2560.32        21.05 o                         
  20   2   7        499.44        484.18        11.07 o                         
  21   2   7        392.17        457.14         7.19 o                         
  22   2   7       1317.33       1185.45        13.93 o                         
  23   2   7          2.77         -1.71         4.63 o                         
  24   2   7        168.95        140.94         5.79 o                         
  25   2   7         37.45         26.40         5.40 o                         
  26   2   7         13.67         11.97         5.87 o                         
  27   2   7         20.70         26.90         6.59 o                         
  28   2   7         26.95         26.15         7.68 o                         
  29   2   7         22.13         17.04         7.65 o                         
  30   2   7         63.61         62.24         8.86 o                         
  31   2   7         12.82          6.71         9.68 o                         
  32   2   7        195.42        201.73        18.25 o                         
   1   3   7        661.73        687.49         6.12 o                         
   2   3   7          2.64          8.90         1.90 o                         
   3   3   7       1303.51       1427.91        11.43 o                         
   4   3   7        686.80        767.99         6.48 o                         
   5   3   7         72.99         94.37         2.10 o                         
   6   3   7       1919.63       2112.84        15.79 o                         
   7   3   7        786.20        902.13         7.26 o                         
   8   3   7       4388.94       4835.86        35.16 o                         
   9   3   7       1672.83       1937.88        15.13 o                         
  10   3   7        110.36         99.95         2.71 o                         
  11   3   7        114.55        128.18         2.96 o                         
  12   3   7         18.49         43.97         2.76 o                         
  13   3   7        296.61        274.58         4.07 o                         
  14   3   7       2443.98       2467.09        20.23 o                         
  15   3   7        222.54        206.29         3.81 o                         
  16   3   7       1206.04       1205.73        10.55 o                         
  17   3   7          7.85          6.88         3.12 o                         
  18   3   7        229.43        242.35         4.47 o                         
  19   3   7          9.81          5.11         3.69 o                         
  20   3   7        237.15        211.48         6.38 o                         
  21   3   7         29.25         26.97         4.65 o                         
  22   3   7        211.52        190.39         5.66 o                         
  23   3   7        935.66        923.65        12.49 o                         
  24   3   7        231.50        212.65         6.44 o                         
  25   3   7         19.43          8.82         5.95 o                         
  26   3   7         59.75         74.44         6.88 o                         
  27   3   7          0.47          2.45         6.91 o                         
  28   3   7         25.89         10.56         8.46 o                         
  29   3   7        295.43        309.53        11.31 o                         
  30   3   7          0.58         -3.52         9.12 o                         
  31   3   7         16.04          7.49        10.23 o                         
   0   4   7         43.61         20.59         3.06 o                         
   1   4   7        451.68        496.35         5.88 o                         
   2   4   7        608.12        618.29         5.84 o                         
   3   4   7        664.76        680.51         6.11 o                         
   4   4   7         84.54        114.46         2.54 o                         
   5   4   7        458.35        449.41         4.61 o                         
   6   4   7         27.24         35.11         2.19 o                         
   7   4   7          0.56          4.74         2.23 o                         
   8   4   7         11.20         13.57         2.33 o                         
   9   4   7        726.04        764.57         7.04 o                         
  10   4   7        130.60        140.27         3.19 o                         
  11   4   7       3037.92       3236.53        25.03 o                         
  12   4   7          8.48          4.47         2.93 o                         
  13   4   7        245.83        229.11         4.15 o                         
  14   4   7       1134.84       1100.52        10.60 o                         
  15   4   7        117.77        114.07         3.54 o                         
  16   4   7        327.57        361.09         5.23 o                         
  17   4   7        177.54        159.79         5.02 o                         
  18   4   7         71.56         73.72         4.27 o                         
  19   4   7        228.75        208.03         5.13 o                         
  20   4   7        119.45        108.36         5.07 o                         
  21   4   7         37.60         19.83         5.00 o                         
  22   4   7        176.27        193.98         6.40 o                         
  23   4   7       1137.40       1194.26        15.65 o                         
  24   4   7         18.14         21.34         6.65 o                         
  25   4   7          0.86         -0.57         7.57 o                         
  26   4   7        120.79        100.09         8.15 o                         
  27   4   7        265.16        297.86         9.80 o                         
  28   4   7        335.13        327.76        10.46 o                         
  29   4   7        342.92        408.70        12.08 o                         
  30   4   7         58.38         62.24        14.03 o                         
   1   5   7       1367.29       1457.43        12.04 o                         
   2   5   7          3.27          2.00         2.57 o                         
   3   5   7        156.35        165.35         3.15 o                         
   4   5   7        653.40        693.97         6.55 o                         
   5   5   7        650.07        716.70         6.81 o                         
   6   5   7         20.04         14.20         2.84 o                         
   7   5   7        805.18        851.64         7.42 o                         
   8   5   7        247.31        241.95         3.83 o                         
   9   5   7        429.68        439.14         5.88 o                         
  10   5   7        916.84        942.26         9.22 o                         
  11   5   7          0.18         -2.83         2.96 o                         
  12   5   7       1304.08       1316.23        11.42 o                         
  13   5   7         45.49         38.97         3.34 o                         
  14   5   7         81.60         78.31         3.86 o                         
  15   5   7        217.37        205.66         5.64 o                         
  16   5   7         52.82         47.01         4.26 o                         
  17   5   7         96.93         97.13         4.86 o                         
  18   5   7         10.58         17.04         4.79 o                         
  19   5   7        550.75        542.95        11.12 o                         
  20   5   7        430.84        428.06         8.01 o                         
  21   5   7         99.60         84.15         5.58 o                         
  22   5   7        762.16        741.90        13.01 o                         
  23   5   7        100.67        122.12         8.67 o                         
  24   5   7        382.26        392.99         9.74 o                         
  25   5   7        357.20        361.18        10.43 o                         
  26   5   7        226.05        227.16         9.39 o                         
  27   5   7         28.84         17.18         8.17 o                         
  28   5   7        100.62         72.15         9.93 o                         
  29   5   7         89.76         91.18        18.57 o                         
   0   6   7        664.41        681.37         9.72 o                         
   1   6   7       1388.62       1430.40        12.46 o                         
   2   6   7         40.78         25.33         2.81 o                         
   3   6   7        634.81        649.33         8.58 o                         
   4   6   7       1680.50       1827.05        14.81 o                         
   5   6   7         61.13         70.09         3.37 o                         
   6   6   7        165.39        184.16         4.30 o                         
   7   6   7        107.56        122.99         3.92 o                         
   8   6   7        211.73        248.16         6.09 o                         
   9   6   7         61.13         63.81         4.10 o                         
  10   6   7        121.72        119.07         4.24 o                         
  11   6   7       1632.40       1725.63        17.12 o                         
  12   6   7         70.41         66.84         4.81 o                         
  13   6   7         73.13         68.75         4.66 o                         
  14   6   7         18.01         13.57         4.91 o                         
  15   6   7        493.28        464.46         9.41 o                         
  16   6   7         40.44         38.37         5.19 o                         
  17   6   7        315.60        316.33         7.89 o                         
  18   6   7        107.89         93.79         5.27 o                         
  19   6   7         65.86         49.41         5.57 o                         
  20   6   7        101.38         99.38         6.54 o                         
  21   6   7         14.18          8.01         6.36 o                         
  22   6   7        167.74        173.54         8.46 o                         
  23   6   7         30.77          7.23         8.34 o                         
  24   6   7         13.61         -7.08         9.07 o                         
  25   6   7        327.87        370.63        11.76 o                         
  26   6   7          0.00         -2.84         9.60 o                         
  27   6   7         32.96         45.60        15.44 o                         
   1   7   7          0.02         -3.77         3.77 o                         
   2   7   7        475.90        491.83         8.12 o                         
   3   7   7        195.74        185.35         4.86 o                         
   4   7   7        107.66         90.32         3.91 o                         
   5   7   7        285.00        271.85         6.94 o                         
   6   7   7          0.91         -4.61         4.61 o                         
   7   7   7        224.89        210.55         5.33 o                         
   8   7   7        435.78        425.62         8.21 o                         
   9   7   7        793.48        814.92         9.81 o                         
  10   7   7        149.30        136.88         5.31 o                         
  11   7   7         18.06          8.83         6.14 o                         
  12   7   7       2941.93       3143.08        38.35 o                         
  13   7   7         53.65         41.55         6.48 o                         
  14   7   7         14.23          7.03         6.63 o                         
  15   7   7        181.71        191.63         7.87 o                         
  16   7   7        179.19        155.69        10.34 o                         
  17   7   7          2.16         -3.03         7.97 o                         
  18   7   7        115.60        113.35         9.07 o                         
  19   7   7         78.05         76.86         9.05 o                         
  20   7   7        218.72        214.57        10.20 o                         
  21   7   7         91.71         87.74         9.24 o                         
  22   7   7         63.84         84.86         9.01 o                         
  23   7   7         48.86         46.27         9.23 o                         
  24   7   7         19.34         -1.38        14.61 o                         
   0   8   7        177.39        152.46        10.92 o                         
   1   8   7        955.33        980.06        18.62 o                         
   2   8   7          1.66         -6.00         6.00 o                         
   3   8   7         36.54          8.75         5.29 o                         
   4   8   7         48.33         26.46         6.22 o                         
   5   8   7        982.93       1039.16        15.42 o                         
   6   8   7       1265.33       1355.87        17.93 o                         
   7   8   7        599.92        558.86        13.33 o                         
   8   8   7       2425.25       2640.63        31.72 o                         
   9   8   7       1330.30       1386.75        21.21 o                         
  10   8   7       2507.76       2737.91        33.24 o                         
  11   8   7       1397.21       1489.12        20.06 o                         
  12   8   7        555.43        558.22        12.25 o                         
  13   8   7         65.45         70.24         7.41 o                         
  14   8   7         13.34          6.66         7.26 o                         
  15   8   7          6.29         14.05         8.23 o                         
  16   8   7          0.02          0.58         8.67 o                         
  17   8   7        191.31        202.47        10.72 o                         
  18   8   7         64.73         57.99         9.73 o                         
  19   8   7         20.92         11.74         9.78 o                         
  20   8   7         95.02        110.66        11.50 o                         
  21   8   7        258.79        276.82        24.67 o                         
   1   9   7         29.67         17.64         8.37 o                         
   2   9   7        425.96        450.90        10.84 o                         
   3   9   7         10.43         -4.20         8.63 o                         
   4   9   7         19.15         10.76         8.03 o                         
   5   9   7          0.86         -7.28         8.21 o                         
   6   9   7        105.74         90.43         8.06 o                         
   7   9   7        157.21        148.42         8.94 o                         
   8   9   7         74.12         73.40         8.10 o                         
   9   9   7         21.86         17.49        10.26 o                         
  10   9   7       1390.16       1548.80        22.71 o                         
  11   9   7          0.10         -6.21         8.89 o                         
  12   9   7        123.69        133.29         9.82 o                         
  13   9   7        878.03        972.19        17.26 o                         
  14   9   7        558.38        569.43        15.82 o                         
  15   9   7        340.95        378.93        12.15 o                         
  16   9   7          1.94         13.12        16.90 o                         
   0  10   7        370.29        363.10        17.15 o                         
   1  10   7        285.43        283.17        11.33 o                         
   2  10   7         90.15         62.59         9.63 o                         
   3  10   7         24.07         -0.53         9.56 o                         
   4  10   7         31.52         31.28         9.42 o                         
   5  10   7          3.63         -2.04         8.87 o                         
   6  10   7         76.76         61.10         8.85 o                         
   7  10   7         48.23         59.42         9.23 o                         
   8  10   7        105.77        132.54        11.54 o                         
   9  10   7          0.33         -8.48        13.15 o                         
  10  10   7         54.24         41.28        19.15 o                         
   0   0   8          9.35         10.68         4.73 o                         
   1   0   8       1948.22       1715.70        27.03 o                         
   2   0   8       2766.14       2638.59        29.29 o                         
   3   0   8        403.77        330.82         4.40 o                         
   4   0   8          0.43          7.23         1.84 o                         
   5   0   8      22078.80      22161.66       223.98 o                         
   6   0   8       7583.22       7937.05        80.76 o                         
   7   0   8      12350.58      13541.03       140.81 o                         
   8   0   8         21.72         22.09         2.38 o                         
   9   0   8       2120.46       2274.05        23.74 o                         
  10   0   8       6419.91       7196.13        73.63 o                         
  11   0   8        421.22        424.15         5.57 o                         
  12   0   8        104.61         91.35         2.97 o                         
  13   0   8        595.56        501.52         8.01 o                         
  14   0   8        415.35        413.14         6.09 o                         
  15   0   8       1698.26       1824.06        21.56 o                         
  16   0   8        400.63        450.01         7.35 o                         
  17   0   8        348.50        363.88         6.85 o                         
  18   0   8       1500.73       1500.44        20.39 o                         
  19   0   8       2350.17       2420.05        31.39 o                         
  20   0   8       4783.64       4165.85        54.02 o                         
  21   0   8        444.08        399.93        12.34 o                         
  22   0   8        270.67        239.69        10.07 o                         
  23   0   8         40.92         48.52         7.78 o                         
  24   0   8        522.32        445.14        12.50 o                         
  25   0   8         56.42         24.35         6.81 o                         
  26   0   8         72.69         53.29         8.52 o                         
  27   0   8        141.19        161.32        11.70 o                         
  28   0   8        158.46        130.39        11.71 o                         
  29   0   8        287.85        338.82        14.81 o                         
  30   0   8        114.70         99.94        12.41 o                         
  31   0   8        187.87        214.51        14.25 o                         
  32   0   8        126.75        156.49        15.22 o                         
   1   1   8        180.44        179.67         2.36 o                         
   2   1   8         12.54         13.24         1.23 o                         
   3   1   8       1602.79       1615.82        12.01 o                         
   4   1   8       1016.99       1033.15         8.31 o                         
   5   1   8        167.80        147.77         2.44 o                         
   6   1   8          4.32         10.35         1.60 o                         
   7   1   8         70.14         96.29         2.01 o                         
   8   1   8       4159.49       4505.84        34.05 o                         
   9   1   8       1540.62       1739.83        12.99 o                         
  10   1   8        301.72        309.43         3.50 o                         
  11   1   8        148.66        170.46         2.76 o                         
  12   1   8        904.87       1115.15         9.36 o                         
  13   1   8       1620.20       1532.50        12.52 o                         
  14   1   8        351.12        393.44         4.49 o                         
  15   1   8        155.42        155.42         3.12 o                         
  16   1   8        277.58        283.60         4.13 o                         
  17   1   8          1.98          4.96         2.92 o                         
  18   1   8        275.92        253.42         4.15 o                         
  19   1   8          4.14         10.55         3.16 o                         
  20   1   8        683.35        665.27         6.92 o                         
  21   1   8        191.55        158.46         5.13 o                         
  22   1   8          1.89          5.26         3.58 o                         
  23   1   8        433.89        364.26         7.51 o                         
  24   1   8        470.71        414.37         8.64 o                         
  25   1   8          0.45          5.34         6.12 o                         
  26   1   8         13.13         13.85         6.37 o                         
  27   1   8          5.96         -0.20         5.01 o                         
  28   1   8          0.20         -7.91         7.91 o                         
  29   1   8         41.69         42.69         7.77 o                         
  30   1   8        119.25        137.78         9.19 o                         
  31   1   8          6.85         14.35         9.09 o                         
  32   1   8         18.63         22.64         9.46 o                         
   0   2   8       2793.06       2847.34        33.31 o                         
   1   2   8       4305.27       4254.40        36.06 o                         
   2   2   8        474.22        478.04         4.51 o                         
   3   2   8       1100.33       1157.52         9.10 o                         
   4   2   8        426.39        427.70         4.07 o                         
   5   2   8        650.45        669.13         5.60 o                         
   6   2   8       1718.73       1888.00        13.92 o                         
   7   2   8       2045.82       2099.09        15.25 o                         
   8   2   8         60.40         76.54         1.97 o                         
   9   2   8        568.37        626.08         5.45 o                         
  10   2   8          8.86         19.09         2.09 o                         
  11   2   8       1135.63       1194.40         9.27 o                         
  12   2   8         95.47         75.75         2.82 o                         
  13   2   8       5936.78       6166.84        45.12 o                         
  14   2   8        915.39       1047.16         8.99 o                         
  15   2   8          4.28          2.93         2.41 o                         
  16   2   8        307.34        249.53         3.85 o                         
  17   2   8         95.99         74.78         3.15 o                         
  18   2   8       1777.38       1712.87        14.18 o                         
  19   2   8       1494.08       1413.81        12.46 o                         
  20   2   8        787.75        813.47        10.41 o                         
  21   2   8        289.04        277.42         5.99 o                         
  22   2   8         51.11         45.52         4.85 o                         
  23   2   8        341.04        285.51        11.57 o                         
  24   2   8         16.09          4.76         4.59 o                         
  25   2   8          7.64         12.99         5.88 o                         
  26   2   8        336.40        334.81         8.42 o                         
  27   2   8         42.43         39.21         7.48 o                         
  28   2   8        313.79        330.47         9.96 o                         
  29   2   8        164.41        168.62         9.65 o                         
  30   2   8         95.00        129.30         9.14 o                         
  31   2   8        114.17        131.94        10.12 o                         
  32   2   8        189.58        203.35        17.37 o                         
   1   3   8          3.41          8.71         1.84 o                         
   2   3   8       1837.82       1993.07        16.12 o                         
   3   3   8       3659.10       3791.64        28.88 o                         
   4   3   8       2711.61       2840.01        21.67 o                         
   5   3   8       1076.59       1097.80         8.72 o                         
   6   3   8        959.49       1085.03         8.68 o                         
   7   3   8       2370.68       2375.62        18.41 o                         
   8   3   8        548.30        576.77         5.13 o                         
   9   3   8        517.96        582.86         5.28 o                         
  10   3   8        638.46        622.30         5.93 o                         
  11   3   8         53.53         63.12         2.67 o                         
  12   3   8         27.07         28.55         2.73 o                         
  13   3   8        149.24        119.00         3.25 o                         
  14   3   8        625.10        594.26         6.42 o                         
  15   3   8         67.62         60.72         3.19 o                         
  16   3   8        524.23        527.97         7.66 o                         
  17   3   8       1163.27       1219.66        10.79 o                         
  18   3   8        369.64        321.54         5.66 o                         
  19   3   8       2217.12       2170.76        23.14 o                         
  20   3   8       1194.74       1114.81        15.53 o                         
  21   3   8        439.42        454.53         8.79 o                         
  22   3   8        303.94        305.91         9.91 o                         
  23   3   8         99.00         73.14         5.20 o                         
  24   3   8        188.76        165.17         7.36 o                         
  25   3   8          0.17          0.59         5.49 o                         
  26   3   8          0.00         -5.12         5.90 o                         
  27   3   8          5.88          8.23         7.83 o                         
  28   3   8          3.84          7.27         8.53 o                         
  29   3   8          3.86         -6.08         8.98 o                         
  30   3   8        452.18        500.32        12.78 o                         
  31   3   8         64.16         84.96        13.54 o                         
   0   4   8        312.99        289.72         5.41 o                         
   1   4   8       4146.89       4383.70        35.27 o                         
   2   4   8       4557.56       4860.78        39.66 o                         
   3   4   8          3.16          6.94         2.08 o                         
   4   4   8       1142.41       1272.48        10.08 o                         
   5   4   8        536.47        548.12         5.25 o                         
   6   4   8         10.43         21.71         2.11 o                         
   7   4   8         96.09         97.64         2.49 o                         
   8   4   8         56.59         40.62         2.32 o                         
   9   4   8        805.69        841.18         7.51 o                         
  10   4   8         49.25         50.92         2.43 o                         
  11   4   8         14.91         12.91         2.86 o                         
  12   4   8         12.78          8.75         3.16 o                         
  13   4   8        472.64        509.07         6.42 o                         
  14   4   8        158.03        124.73         3.86 o                         
  15   4   8          4.89          8.12         3.57 o                         
  16   4   8        247.99        209.33         4.27 o                         
  17   4   8       2091.33       2039.83        20.15 o                         
  18   4   8         81.07         68.24         4.36 o                         
  19   4   8         94.95         73.87         4.52 o                         
  20   4   8          3.15         -2.01         4.77 o                         
  21   4   8        515.17        465.88         9.16 o                         
  22   4   8         92.33         79.05         5.55 o                         
  23   4   8         48.86         50.24         6.06 o                         
  24   4   8         43.58         50.21         7.32 o                         
  25   4   8        694.32        679.77        12.88 o                         
  26   4   8        222.76        249.73        10.32 o                         
  27   4   8          3.30          7.60         8.07 o                         
  28   4   8        154.46        167.14         9.58 o                         
  29   4   8         13.85          6.26         9.36 o                         
  30   4   8        255.93        262.69        17.46 o                         
   1   5   8        458.45        479.43         5.66 o                         
   2   5   8         18.95         19.01         2.61 o                         
   3   5   8       1355.56       1438.91        12.20 o                         
   4   5   8          3.51          1.68         2.14 o                         
   5   5   8        764.16        866.87         8.15 o                         
   6   5   8        440.20        453.78         4.95 o                         
   7   5   8       1594.37       1748.39        13.88 o                         
   8   5   8        412.62        431.17         4.96 o                         
   9   5   8         16.77         12.76         2.98 o                         
  10   5   8        619.15        651.09         6.70 o                         
  11   5   8        119.80        121.01         3.73 o                         
  12   5   8         17.64         17.72         3.18 o                         
  13   5   8        108.86        114.48         4.74 o                         
  14   5   8       3443.16       3415.26        31.53 o                         
  15   5   8        109.47         91.32         4.22 o                         
  16   5   8         11.56          7.11         4.18 o                         
  17   5   8        118.76        125.29         5.08 o                         
  18   5   8        461.70        434.98         7.56 o                         
  19   5   8        107.26        110.61         5.93 o                         
  20   5   8        196.61        188.19         6.14 o                         
  21   5   8         12.00         12.97         5.30 o                         
  22   5   8        305.58        307.71         8.79 o                         
  23   5   8        184.83        155.82         7.57 o                         
  24   5   8         80.09         72.98         7.34 o                         
  25   5   8        322.03        283.89        10.82 o                         
  26   5   8        243.48        274.22         9.83 o                         
  27   5   8         59.03         72.92         9.65 o                         
  28   5   8          7.79          6.75         9.85 o                         
   0   6   8       1328.54       1361.55        16.34 o                         
   1   6   8         67.00         69.34         3.32 o                         
   2   6   8         90.05         94.22         3.41 o                         
   3   6   8         44.15         45.74         3.44 o                         
   4   6   8         58.76         64.23         3.31 o                         
   5   6   8         45.08         40.93         2.63 o                         
   6   6   8        162.09        143.67         4.07 o                         
   7   6   8         74.92         69.36         3.30 o                         
   8   6   8        316.19        312.00         4.91 o                         
   9   6   8         12.90          5.88         3.76 o                         
  10   6   8        879.56        904.18        12.06 o                         
  11   6   8          1.65          0.27         4.31 o                         
  12   6   8         33.08         33.95         4.51 o                         
  13   6   8          0.01          2.05         4.70 o                         
  14   6   8       1027.89       1001.76        12.29 o                         
  15   6   8         25.17         32.36         5.27 o                         
  16   6   8          2.28          1.75         5.29 o                         
  17   6   8        271.38        273.83         8.74 o                         
  18   6   8          8.17          8.20         5.81 o                         
  19   6   8          2.72          4.54         4.36 o                         
  20   6   8        292.60        288.73        11.99 o                         
  21   6   8        144.67        154.97         7.04 o                         
  22   6   8        436.68        459.76        11.88 o                         
  23   6   8         98.57        111.51         8.69 o                         
  24   6   8        250.63        265.56        10.65 o                         
  25   6   8          0.71         -9.31         9.31 o                         
  26   6   8         18.55         20.18         9.57 o                         
  27   6   8        416.07        440.88        26.31 o                         
   1   7   8        733.44        772.79         9.47 o                         
   2   7   8         32.71         26.84         4.13 o                         
   3   7   8        258.26        257.67         5.94 o                         
   4   7   8        388.38        399.37         8.16 o                         
   5   7   8         96.32         73.51         4.69 o                         
   6   7   8        163.13        159.69         6.41 o                         
   7   7   8        402.72        411.40         8.14 o                         
   8   7   8          1.30         -4.91         4.91 o                         
   9   7   8         89.72         76.79         4.56 o                         
  10   7   8        557.64        583.62        10.07 o                         
  11   7   8        114.59        111.93         6.23 o                         
  12   7   8        463.21        459.43         8.94 o                         
  13   7   8         50.24         37.97         6.37 o                         
  14   7   8        340.64        357.55         8.78 o                         
  15   7   8         55.78         32.00         6.77 o                         
  16   7   8         21.09         24.83         7.68 o                         
  17   7   8         20.91         21.61         8.81 o                         
  18   7   8          4.60         10.94         9.09 o                         
  19   7   8          2.42         -7.29         8.82 o                         
  20   7   8          6.90          4.87         9.17 o                         
  21   7   8        132.80        151.41         9.89 o                         
  22   7   8          0.39          9.23         8.89 o                         
  23   7   8         18.08          6.49         9.41 o                         
  24   7   8          1.58          1.05        15.13 o                         
   0   8   8        161.85        162.51         9.10 o                         
   1   8   8        300.96        292.80         7.66 o                         
   2   8   8         75.17         66.11         6.21 o                         
   3   8   8          5.83         -6.18         6.18 o                         
   4   8   8        148.26        175.02        10.38 o                         
   5   8   8        102.87        110.73         7.05 o                         
   6   8   8         62.08         73.83         7.58 o                         
   7   8   8         13.34          7.06         7.06 o                         
   8   8   8          2.30          5.36         6.83 o                         
   9   8   8          2.58         -3.13         6.27 o                         
  10   8   8        454.04        477.16        12.02 o                         
  11   8   8        136.60        155.05         9.29 o                         
  12   8   8        741.86        769.39        17.29 o                         
  13   8   8         32.10         26.29         7.43 o                         
  14   8   8         45.91         45.68         7.83 o                         
  15   8   8         31.54         23.90         8.12 o                         
  16   8   8         80.22         81.05        10.70 o                         
  17   8   8         92.17         97.55         9.68 o                         
  18   8   8        179.01        170.70        10.50 o                         
  19   8   8         15.05         12.46        10.61 o                         
  20   8   8         16.42         17.69        12.77 o                         
  21   8   8          0.05         -9.97        25.08 o                         
   1   9   8         52.05         32.43         9.05 o                         
   2   9   8        255.91        256.53         9.60 o                         
   3   9   8         73.03         73.39        10.60 o                         
   4   9   8          4.25         -6.83         8.24 o                         
   5   9   8         60.49         54.39         8.58 o                         
   6   9   8        105.97        100.65         8.07 o                         
   7   9   8        192.80        190.42         8.69 o                         
   8   9   8          0.10         -4.44         7.93 o                         
   9   9   8         32.87         34.17         8.32 o                         
  10   9   8         95.25         91.44         8.79 o                         
  11   9   8        110.08        120.89        11.16 o                         
  12   9   8          2.34         10.70         9.58 o                         
  13   9   8          4.48         16.17         9.77 o                         
  14   9   8        129.91        157.11        11.00 o                         
  15   9   8         23.93         26.21        11.42 o                         
  16   9   8        154.48        149.29        34.57 o                         
   0  10   8         43.11         39.31        15.77 o                         
   1  10   8        177.20        149.72        11.75 o                         
   2  10   8          0.66        -10.19        10.19 o                         
   3  10   8        233.56        205.53        10.92 o                         
   4  10   8        228.63        252.60        10.84 o                         
   5  10   8         68.69         55.36         9.49 o                         
   6  10   8         54.79         59.18         9.22 o                         
   7  10   8          0.01         -9.48         9.48 o                         
   8  10   8        147.20        144.11        15.45 o                         
   9  10   8        183.76        167.27        19.33 o                         
   1   1   9        991.65        991.40         8.24 o                         
   2   1   9        353.43        311.39         3.16 o                         
   3   1   9       2262.66       2222.56        16.54 o                         
   4   1   9       8816.67       9014.58        67.36 o                         
   5   1   9       5589.30       6027.13        45.90 o                         
   6   1   9         61.04         77.13         1.96 o                         
   7   1   9        824.16       1016.21         8.27 o                         
   8   1   9       2464.82       2530.10        19.73 o                         
   9   1   9        142.37        111.00         2.31 o                         
  10   1   9         12.66         28.45         2.03 o                         
  11   1   9       3421.79       3719.42        28.33 o                         
  12   1   9        829.13        908.15         7.81 o                         
  13   1   9       1757.81       1714.31        13.71 o                         
  14   1   9        242.74        257.84         3.56 o                         
  15   1   9        822.60        848.20         7.93 o                         
  16   1   9       2189.61       2188.72        17.82 o                         
  17   1   9       2740.78       2766.50        22.33 o                         
  18   1   9       6202.84       6167.83        46.86 o                         
  19   1   9         50.78         67.07         3.41 o                         
  20   1   9         14.80          4.29         3.45 o                         
  21   1   9        347.69        372.35         7.20 o                         
  22   1   9         98.99         71.13         4.71 o                         
  23   1   9        165.37        137.02         5.07 o                         
  24   1   9         43.47         29.53         5.78 o                         
  25   1   9        787.15        755.82        14.54 o                         
  26   1   9        214.87        236.76         7.83 o                         
  27   1   9          6.01         16.35         7.16 o                         
  28   1   9         22.12         19.39         7.98 o                         
  29   1   9        103.11         96.03         8.58 o                         
  30   1   9        168.13        178.72         9.56 o                         
  31   1   9        656.74        712.55        17.54 o                         
  32   1   9          1.10         -9.98         9.98 o                         
   0   2   9      11698.79      12021.95       132.12 o                         
   1   2   9       1522.95       1610.56        13.46 o                         
   2   2   9       1000.72        999.15         8.32 o                         
   3   2   9        937.28       1028.24         8.44 o                         
   4   2   9         15.72         29.58         1.77 o                         
   5   2   9        933.30        996.88         8.10 o                         
   6   2   9       3697.63       3897.62        28.80 o                         
   7   2   9        515.74        624.12         5.39 o                         
   8   2   9        173.45        216.50         2.69 o                         
   9   2   9         65.50         89.88         2.22 o                         
  10   2   9        594.12        568.57         5.22 o                         
  11   2   9       1170.97       1293.88        10.09 o                         
  12   2   9       1095.40       1121.89         8.74 o                         
  13   2   9         87.10         87.51         2.74 o                         
  14   2   9        109.30         94.51         2.94 o                         
  15   2   9         49.65         42.10         2.88 o                         
  16   2   9       2424.28       2419.87        19.09 o                         
  17   2   9        847.11        814.95         8.38 o                         
  18   2   9        201.07        125.34         3.70 o                         
  19   2   9         54.41         47.49         3.77 o                         
  20   2   9        349.47        331.17         6.24 o                         
  21   2   9         17.94         18.34         4.72 o                         
  22   2   9         40.31         40.95         5.28 o                         
  23   2   9        832.92        724.15        11.20 o                         
  24   2   9        465.39        410.95        10.06 o                         
  25   2   9         38.20         36.08         5.00 o                         
  26   2   9          1.49         -2.07         6.00 o                         
  27   2   9         17.24         10.65         7.43 o                         
  28   2   9         88.50         88.16         8.10 o                         
  29   2   9         16.43         16.23         8.67 o                         
  30   2   9        204.39        249.87        10.73 o                         
  31   2   9         96.21        113.22        10.09 o                         
  32   2   9         99.37        124.20        20.92 o                         
   1   3   9        143.74        141.87         2.45 o                         
   2   3   9         65.93         52.57         2.07 o                         
   3   3   9        691.68        710.79         6.20 o                         
   4   3   9         71.00         97.19         2.20 o                         
   5   3   9       2424.92       2532.11        18.98 o                         
   6   3   9        113.58        130.60         2.42 o                         
   7   3   9       2003.59       2187.88        16.80 o                         
   8   3   9         16.18         15.97         2.01 o                         
   9   3   9          1.88          7.18         2.14 o                         
  10   3   9        820.52        934.27         7.86 o                         
  11   3   9        196.39        154.83         3.26 o                         
  12   3   9        658.06        655.77         6.49 o                         
  13   3   9         10.46         18.59         2.90 o                         
  14   3   9        747.00        732.95         7.86 o                         
  15   3   9        105.02        118.78         3.61 o                         
  16   3   9        668.72        593.57         6.78 o                         
  17   3   9         58.73         51.86         3.44 o                         
  18   3   9        446.97        471.67         6.32 o                         
  19   3   9        650.16        671.10         9.33 o                         
  20   3   9        373.71        330.85         8.62 o                         
  21   3   9        375.33        326.99         8.49 o                         
  22   3   9        296.61        255.43         6.79 o                         
  23   3   9         19.23         24.25         5.91 o                         
  24   3   9         60.49         64.87         6.37 o                         
  25   3   9          0.53         -5.01         6.44 o                         
  26   3   9         90.21         93.04         7.78 o                         
  27   3   9         84.80         68.50         8.66 o                         
  28   3   9          2.71          0.30         8.69 o                         
  29   3   9         74.27         66.29         9.20 o                         
  30   3   9        191.59        211.24        10.44 o                         
  31   3   9         64.67         58.83        17.74 o                         
   0   4   9          6.87         10.09         2.78 o                         
   1   4   9        901.62        961.83         8.20 o                         
   2   4   9          9.10         15.21         2.27 o                         
   3   4   9       2120.38       2200.73        17.45 o                         
   4   4   9        486.69        500.83         4.88 o                         
   5   4   9        166.88        177.84         2.93 o                         
   6   4   9        948.29        999.50         8.61 o                         
   7   4   9         32.65         26.09         2.29 o                         
   8   4   9        365.28        384.55         4.27 o                         
   9   4   9        567.80        519.52         5.46 o                         
  10   4   9        468.98        491.12         5.28 o                         
  11   4   9         10.49         12.13         2.92 o                         
  12   4   9         15.14         12.50         3.11 o                         
  13   4   9       1884.75       1981.28        16.55 o                         
  14   4   9        161.93        174.29         4.25 o                         
  15   4   9       1294.77       1336.73        12.45 o                         
  16   4   9        734.88        616.07         6.96 o                         
  17   4   9          2.47          7.84         3.44 o                         
  18   4   9         22.07         28.23         4.17 o                         
  19   4   9          9.86          1.88         4.33 o                         
  20   4   9        480.09        446.11         7.55 o                         
  21   4   9         58.47         54.40         5.03 o                         
  22   4   9        179.88        181.34         6.47 o                         
  23   4   9         68.02         76.72         6.28 o                         
  24   4   9         15.15          8.72         7.25 o                         
  25   4   9         31.42         29.19         7.55 o                         
  26   4   9        691.97        694.31        13.32 o                         
  27   4   9        192.98        218.07         9.69 o                         
  28   4   9         26.24         20.37         8.86 o                         
  29   4   9          3.05          8.19         9.78 o                         
  30   4   9          3.25          6.13        14.95 o                         
   1   5   9       1030.04       1043.93         9.32 o                         
   2   5   9         25.91         23.56         2.58 o                         
   3   5   9        376.06        350.42         4.56 o                         
   4   5   9        628.32        650.83         6.42 o                         
   5   5   9        272.10        256.92         3.74 o                         
   6   5   9          0.54          0.93         2.70 o                         
   7   5   9       1761.46       1778.57        13.80 o                         
   8   5   9       1630.84       1743.42        13.88 o                         
   9   5   9        588.82        594.62         6.65 o                         
  10   5   9        129.16        121.25         3.59 o                         
  11   5   9        225.47        216.90         4.90 o                         
  12   5   9        142.34        135.88         3.87 o                         
  13   5   9        623.25        594.58         7.06 o                         
  14   5   9        464.20        429.63         7.60 o                         
  15   5   9        172.65        124.81         4.62 o                         
  16   5   9        596.61        617.38        10.47 o                         
  17   5   9        427.03        358.82         6.49 o                         
  18   5   9        318.34        325.95         8.07 o                         
  19   5   9        162.29        171.92         5.78 o                         
  20   5   9        104.95        106.07         5.74 o                         
  21   5   9          5.10         -2.72         5.62 o                         
  22   5   9         33.47         30.56         7.72 o                         
  23   5   9          4.27          7.95         6.83 o                         
  24   5   9        203.50        185.18         8.10 o                         
  25   5   9        191.71        183.06         8.29 o                         
  26   5   9        207.02        189.98         9.56 o                         
  27   5   9         10.32         13.02        10.23 o                         
  28   5   9        491.82        566.46        16.55 o                         
   0   6   9       1805.96       1934.68        22.76 o                         
   1   6   9        650.68        649.76         6.54 o                         
   2   6   9          3.79         -3.18         3.18 o                         
   3   6   9        161.87        174.05         3.89 o                         
   4   6   9        203.54        177.03         3.90 o                         
   5   6   9        209.95        210.44         4.01 o                         
   6   6   9        150.35        135.19         3.96 o                         
   7   6   9         21.34         18.47         3.28 o                         
   8   6   9          0.00         -1.45         3.55 o                         
   9   6   9        144.99        131.84         4.58 o                         
  10   6   9        979.05        944.79        10.14 o                         
  11   6   9        594.66        590.46        10.03 o                         
  12   6   9         11.54         18.72         4.67 o                         
  13   6   9        828.59        800.93        15.56 o                         
  14   6   9        820.84        780.40        15.41 o                         
  15   6   9         34.92         16.04         5.22 o                         
  16   6   9          0.15         -5.40         5.40 o                         
  17   6   9         29.56         33.25         5.94 o                         
  18   6   9        288.61        272.13         7.57 o                         
  19   6   9        490.42        504.09         9.80 o                         
  20   6   9         95.63         97.49         7.33 o                         
  21   6   9          0.35         12.15         7.17 o                         
  22   6   9          3.66          9.69         8.26 o                         
  23   6   9          3.10          6.09         8.30 o                         
  24   6   9          4.26          9.47         9.21 o                         
  25   6   9        279.43        317.79        13.55 o                         
  26   6   9         47.36         33.04        11.04 o                         
   1   7   9        304.29        292.04         6.24 o                         
   2   7   9          8.18          1.86         3.68 o                         
   3   7   9         26.51         23.08         3.88 o                         
   4   7   9          6.06          4.39         3.85 o                         
   5   7   9          6.95          4.92         4.80 o                         
   6   7   9         99.97        112.29         5.55 o                         
   7   7   9          5.17          6.27         4.66 o                         
   8   7   9        207.12        191.05         7.42 o                         
   9   7   9         38.96         28.53         4.47 o                         
  10   7   9          9.30          1.01         4.93 o                         
  11   7   9        458.31        467.87         9.04 o                         
  12   7   9         24.69          4.90         6.01 o                         
  13   7   9        673.16        646.32        11.42 o                         
  14   7   9         10.77         -1.58         6.69 o                         
  15   7   9         36.65         31.44         7.00 o                         
  16   7   9        667.02        747.69        18.13 o                         
  17   7   9        160.77        151.53        13.83 o                         
  18   7   9         55.21         57.82         9.23 o                         
  19   7   9          2.74         -0.45        12.03 o                         
  20   7   9         96.75        110.26         9.38 o                         
  21   7   9        452.86        497.78        12.84 o                         
  22   7   9          0.15         -0.94         9.02 o                         
  23   7   9          0.33         -9.84         9.84 o                         
  24   7   9         12.48         23.90        16.36 o                         
   0   8   9         23.90         20.64         8.79 o                         
   1   8   9         25.20         10.33         6.02 o                         
   2   8   9        144.30        135.02         6.31 o                         
   3   8   9          4.55         -5.47         6.15 o                         
   4   8   9         10.16         -0.85         6.39 o                         
   5   8   9          5.68          1.91         7.09 o                         
   6   8   9         19.44         12.47         6.98 o                         
   7   8   9        208.46        220.84         8.62 o                         
   8   8   9        256.95        232.88         9.22 o                         
   9   8   9        558.74        587.23        11.64 o                         
  10   8   9        378.03        399.59        10.19 o                         
  11   8   9         61.33         53.15         8.24 o                         
  12   8   9        200.59        206.79         8.76 o                         
  13   8   9          3.49          5.84         7.72 o                         
  14   8   9          0.86          4.89         8.53 o                         
  15   8   9         22.69         12.80         8.72 o                         
  16   8   9          0.79         -1.04         9.30 o                         
  17   8   9         17.16         17.05         9.57 o                         
  18   8   9        342.26        362.56        12.66 o                         
  19   8   9        446.21        501.87        19.51 o                         
  20   8   9        544.88        619.68        17.82 o                         
   1   9   9        382.75        399.29        11.22 o                         
   2   9   9         34.89         22.82         8.64 o                         
   3   9   9         53.97         44.70         9.06 o                         
   4   9   9          6.15         -8.16         8.16 o                         
   5   9   9        112.41        126.66         8.67 o                         
   6   9   9         31.60         20.76         7.74 o                         
   7   9   9        104.25        117.84         8.29 o                         
   8   9   9          3.67          2.16         7.95 o                         
   9   9   9        176.51        189.91        11.33 o                         
  10   9   9          1.96         -8.47         8.47 o                         
  11   9   9          0.56         -9.04         9.04 o                         
  12   9   9        177.82        205.97        11.35 o                         
  13   9   9        264.13        320.82        12.45 o                         
  14   9   9         23.34         12.67        11.33 o                         
  15   9   9         59.88         55.19        12.31 o                         
  16   9   9          9.01         42.19        23.32 o                         
   0  10   9        193.55        161.86        16.94 o                         
   1  10   9         71.61         43.49        11.03 o                         
   2  10   9        833.18        903.28        18.29 o                         
   3  10   9          0.14        -11.17        11.17 o                         
   4  10   9          3.37        -10.32        10.32 o                         
   5  10   9        125.59        125.23        10.92 o                         
   6  10   9         24.06          8.36        10.23 o                         
   7  10   9         27.14          3.34        13.13 o                         
   8  10   9        356.87        409.38        26.97 o                         
   0   0  10       8343.74       8265.37       154.02 o                         
   1   0  10         98.76        106.91         4.06 o                         
   2   0  10       4485.46       4744.95        72.61 o                         
   3   0  10        316.53        351.83         5.12 o                         
   4   0  10       2965.29       2824.47        29.11 o                         
   5   0  10       2450.00       2536.71        26.23 o                         
   6   0  10       9459.53      10247.00       101.37 o                         
   7   0  10      10377.19      11278.09       109.24 o                         
   8   0  10        624.03        751.49         8.61 o                         
   9   0  10         48.12         79.81         3.07 o                         
  10   0  10        381.55        343.67         5.44 o                         
  11   0  10        604.97        631.00         8.47 o                         
  12   0  10       1269.59       1337.50        14.97 o                         
  13   0  10         26.12         24.85         3.38 o                         
  14   0  10       2578.73       2605.11        28.45 o                         
  15   0  10        889.58        911.91        11.74 o                         
  16   0  10       1272.14       1238.67        15.46 o                         
  17   0  10       1706.69       1624.56        20.01 o                         
  18   0  10         83.60        168.85         6.09 o                         
  19   0  10       1159.64       1326.51        17.97 o                         
  20   0  10       2603.42       2548.79        34.32 o                         
  21   0  10       3293.41       2971.34        54.14 o                         
  22   0  10         65.48         26.96         7.95 o                         
  23   0  10          6.09         -0.40         8.09 o                         
  24   0  10        240.41        227.07        10.32 o                         
  25   0  10         23.07         10.17         8.11 o                         
  26   0  10        130.76        105.09         8.97 o                         
  27   0  10         34.42         41.72        10.93 o                         
  28   0  10        588.32        623.29        20.73 o                         
  29   0  10         48.82         53.02        11.72 o                         
  30   0  10          1.56        -12.18        12.18 o                         
  31   0  10        515.51        543.99        20.94 o                         
  32   0  10          2.03          0.23        16.09 o                         
   1   1  10        324.94        335.61         3.27 o                         
   2   1  10       4827.03       4717.35        37.43 o                         
   3   1  10       2306.74       2358.79        18.18 o                         
   4   1  10         15.30         17.42         1.56 o                         
   5   1  10       2512.04       2887.62        22.26 o                         
   6   1  10       1039.86       1081.09         8.59 o                         
   7   1  10       1266.27       1478.38        11.85 o                         
   8   1  10          6.48         22.71         1.95 o                         
   9   1  10        537.98        740.44         6.56 o                         
  10   1  10         48.35         69.15         2.18 o                         
  11   1  10         11.47         22.27         2.03 o                         
  12   1  10        693.04        689.40         6.22 o                         
  13   1  10        627.39        673.26         6.36 o                         
  14   1  10         59.63         59.94         2.70 o                         
  15   1  10        499.19        429.05         4.76 o                         
  16   1  10        110.49        106.08         3.21 o                         
  17   1  10       1985.26       1805.32        14.47 o                         
  18   1  10          0.18          4.90         3.21 o                         
  19   1  10          0.93         -0.81         3.30 o                         
  20   1  10        284.69        218.19         4.52 o                         
  21   1  10        254.82        203.33         6.82 o                         
  22   1  10         43.49         23.87         4.27 o                         
  23   1  10          1.41          1.11         4.57 o                         
  24   1  10          1.52         -4.99         5.86 o                         
  25   1  10          1.42         -3.56         6.36 o                         
  26   1  10         36.46         35.08         6.92 o                         
  27   1  10        355.62        362.57        10.59 o                         
  28   1  10         23.41         19.83         8.22 o                         
  29   1  10         76.33         83.32         8.89 o                         
  30   1  10         97.84         89.85         9.92 o                         
  31   1  10         63.14         63.91         9.95 o                         
  32   1  10         13.58         17.16        12.12 o                         
   0   2  10       3485.74       4055.56        43.86 o                         
   1   2  10       2828.62       2935.19        23.66 o                         
   2   2  10       2387.82       2564.56        20.15 o                         
   3   2  10         73.39         64.66         1.89 o                         
   4   2  10       2522.67       2580.13        18.95 o                         
   5   2  10        409.92        487.90         4.34 o                         
   6   2  10       1680.85       1906.47        13.96 o                         
   7   2  10       4434.26       4666.72        33.41 o                         
   8   2  10        314.26        300.42         3.20 o                         
   9   2  10       1723.84       1803.62        13.74 o                         
  10   2  10         22.87         38.39         2.10 o                         
  11   2  10       1482.04       1375.97        10.48 o                         
  12   2  10         26.83         43.38         2.26 o                         
  13   2  10          0.10          7.96         2.29 o                         
  14   2  10        662.38        686.31         6.68 o                         
  15   2  10        447.93        484.36         5.69 o                         
  16   2  10         45.12         41.13         3.18 o                         
  17   2  10        225.91        214.53         3.98 o                         
  18   2  10        611.27        569.19         6.60 o                         
  19   2  10       1232.57       1060.66        10.86 o                         
  20   2  10        360.24        348.71         8.15 o                         
  21   2  10        275.79        284.96         6.77 o                         
  22   2  10        709.32        671.12        10.93 o                         
  23   2  10        299.93        268.19         7.03 o                         
  24   2  10        198.03        181.68         6.36 o                         
  25   2  10         25.55         21.41         5.64 o                         
  26   2  10        322.69        277.60         8.62 o                         
  27   2  10         10.65         10.40         7.34 o                         
  28   2  10         36.43         36.58         8.84 o                         
  29   2  10        972.55       1031.06        18.45 o                         
  30   2  10         12.83         19.59         9.08 o                         
  31   2  10         44.31         54.05         9.81 o                         
   1   3  10        597.93        633.72         5.71 o                         
   2   3  10        407.11        381.58         3.94 o                         
   3   3  10        482.36        509.55         4.78 o                         
   4   3  10       3833.50       4173.49        31.49 o                         
   5   3  10       8300.05       8724.11        64.91 o                         
   6   3  10        978.44       1026.17         8.46 o                         
   7   3  10        969.53       1155.70         9.31 o                         
   8   3  10         17.34         14.40         2.22 o                         
   9   3  10        470.93        543.87         5.11 o                         
  10   3  10        148.43        178.09         2.88 o                         
  11   3  10       1130.53       1063.33         8.82 o                         
  12   3  10       1148.16       1129.28         9.56 o                         
  13   3  10          1.22          5.37         2.52 o                         
  14   3  10        117.08         98.99         3.05 o                         
  15   3  10       3199.23       3280.62        24.48 o                         
  16   3  10        242.63        202.59         4.82 o                         
  17   3  10       3115.80       3085.68        26.20 o                         
  18   3  10         74.19         64.14         3.97 o                         
  19   3  10          5.31          6.55         4.61 o                         
  20   3  10          0.00          6.84         4.74 o                         
  21   3  10        402.17        394.81        10.28 o                         
  22   3  10        228.96        235.51         6.67 o                         
  23   3  10          0.16         -1.88         5.43 o                         
  24   3  10         58.71         46.68         6.25 o                         
  25   3  10          8.29          6.72         6.67 o                         
  26   3  10          9.07          9.38         8.00 o                         
  27   3  10        593.40        599.47        13.14 o                         
  28   3  10         23.33          9.01         8.82 o                         
  29   3  10        127.62        130.27         9.66 o                         
  30   3  10         51.10         78.95         9.72 o                         
  31   3  10          8.06         -0.78        15.56 o                         
   0   4  10        565.70        589.82         8.13 o                         
   1   4  10        424.01        409.30         4.45 o                         
   2   4  10        173.80        174.17         2.91 o                         
   3   4  10       1581.67       1739.04        14.02 o                         
   4   4  10        569.60        652.79         6.04 o                         
   5   4  10         32.70         17.15         2.10 o                         
   6   4  10        944.10        961.72         8.28 o                         
   7   4  10          7.42          4.10         2.38 o                         
   8   4  10         55.30         53.19         2.58 o                         
   9   4  10        681.03        693.06         6.40 o                         
  10   4  10        183.31        162.94         3.29 o                         
  11   4  10       1007.57       1025.11         9.19 o                         
  12   4  10       1773.82       1758.49        14.61 o                         
  13   4  10       1801.06       1754.40        14.50 o                         
  14   4  10         96.12        107.05         3.84 o                         
  15   4  10        884.74        797.84         8.84 o                         
  16   4  10          0.57          8.82         3.77 o                         
  17   4  10        910.01        834.86        11.52 o                         
  18   4  10        288.04        260.34         6.57 o                         
  19   4  10        332.37        307.62         7.25 o                         
  20   4  10        704.12        648.78        13.48 o                         
  21   4  10         16.14         12.12         5.53 o                         
  22   4  10         58.79         57.79         5.68 o                         
  23   4  10        255.99        259.89         8.43 o                         
  24   4  10         31.80         36.19         7.35 o                         
  25   4  10         24.96         23.05         7.57 o                         
  26   4  10        145.37        148.53        11.47 o                         
  27   4  10         64.41         76.54         8.81 o                         
  28   4  10         93.54        100.66         9.24 o                         
  29   4  10          0.01         -9.88         9.88 o                         
   1   5  10        676.09        694.56         6.75 o                         
   2   5  10          0.83         -0.18         2.69 o                         
   3   5  10         21.21         27.80         2.70 o                         
   4   5  10        155.32        154.65         3.35 o                         
   5   5  10         91.44        100.68         3.08 o                         
   6   5  10       1063.73       1160.31         9.76 o                         
   7   5  10         82.93         87.48         3.20 o                         
   8   5  10        191.37        211.98         4.26 o                         
   9   5  10        627.48        660.60         6.73 o                         
  10   5  10        328.30        335.82         6.12 o                         
  11   5  10        657.82        666.33         7.40 o                         
  12   5  10          1.47          1.74         3.60 o                         
  13   5  10         51.54         48.88         4.15 o                         
  14   5  10          9.32          3.61         4.36 o                         
  15   5  10        350.03        292.06         7.00 o                         
  16   5  10        840.59        753.75        12.44 o                         
  17   5  10         93.73         84.84         5.42 o                         
  18   5  10          3.53         -3.60         4.07 o                         
  19   5  10        254.60        208.10         6.68 o                         
  20   5  10         48.12         40.32         5.75 o                         
  21   5  10         23.82         17.57         6.08 o                         
  22   5  10          7.60          1.66         7.09 o                         
  23   5  10         74.45         65.83         7.59 o                         
  24   5  10          8.12         -0.01         7.70 o                         
  25   5  10         95.05         89.88         9.53 o                         
  26   5  10         19.69         14.99         9.28 o                         
  27   5  10         25.72         30.62        10.41 o                         
  28   5  10         14.01          9.02        12.77 o                         
   0   6  10        538.11        509.57        11.22 o                         
   1   6  10          0.07         -2.51         2.51 o                         
   2   6  10          7.67          2.83         3.18 o                         
   3   6  10          9.20          7.63         3.24 o                         
   4   6  10          9.65         10.91         3.21 o                         
   5   6  10        460.13        467.70         6.45 o                         
   6   6  10          0.26         -3.24         3.24 o                         
   7   6  10         51.94         46.34         3.20 o                         
   8   6  10        434.18        434.79         6.79 o                         
   9   6  10        257.54        229.74         5.80 o                         
  10   6  10        214.34        199.08         5.43 o                         
  11   6  10        520.04        473.19         8.02 o                         
  12   6  10        116.56        104.46         5.07 o                         
  13   6  10         12.55         15.58         5.11 o                         
  14   6  10         34.56         28.09         5.40 o                         
  15   6  10        371.93        352.65         7.69 o                         
  16   6  10        512.24        494.30        13.26 o                         
  17   6  10        105.27         90.01         6.25 o                         
  18   6  10         39.48         34.12         6.33 o                         
  19   6  10         27.44         17.13         6.67 o                         
  20   6  10         36.31         36.10         7.29 o                         
  21   6  10          1.06         10.74         7.65 o                         
  22   6  10          2.13         -1.11         8.00 o                         
  23   6  10        645.08        649.91        16.11 o                         
  24   6  10          5.01          0.22         9.31 o                         
  25   6  10         36.92         46.45         9.64 o                         
  26   6  10          7.93          7.83        12.13 o                         
   1   7  10          0.71         -5.31         5.31 o                         
   2   7  10        515.36        551.23         9.64 o                         
   3   7  10         99.88         96.22         4.10 o                         
   4   7  10         65.04         52.58         4.13 o                         
   5   7  10         75.05         72.38         3.97 o                         
   6   7  10         63.98         67.04         5.15 o                         
   7   7  10        412.32        421.99         8.32 o                         
   8   7  10         44.94         35.65         4.80 o                         
   9   7  10          8.21          3.33         4.77 o                         
  10   7  10        107.77         99.46         5.18 o                         
  11   7  10       1303.04       1369.74        23.43 o                         
  12   7  10         54.95         46.32         5.95 o                         
  13   7  10         18.46         13.03         6.19 o                         
  14   7  10        319.46        309.24         8.18 o                         
  15   7  10         34.91         23.38         7.65 o                         
  16   7  10        183.17        178.28         8.85 o                         
  17   7  10        616.04        652.47        15.70 o                         
  18   7  10          1.64         -0.64         9.25 o                         
  19   7  10         42.93         34.13         9.30 o                         
  20   7  10         82.87         72.89         9.37 o                         
  21   7  10        581.44        589.03        14.06 o                         
  22   7  10         22.02         21.88         9.08 o                         
  23   7  10        105.03        112.12         9.92 o                         
   0   8  10        613.38        682.40        19.83 o                         
   1   8  10        160.72        144.81         7.07 o                         
   2   8  10          7.24         -6.51         6.51 o                         
   3   8  10        138.08        149.52         8.17 o                         
   4   8  10          5.44         -4.76         7.13 o                         
   5   8  10         28.04         23.90         7.13 o                         
   6   8  10        187.64        183.02         7.70 o                         
   7   8  10        501.99        536.14        10.95 o                         
   8   8  10          7.46         -5.33         7.31 o                         
   9   8  10         41.04         38.75         7.32 o                         
  10   8  10        285.73        339.84         9.38 o                         
  11   8  10         31.12         26.33         7.09 o                         
  12   8  10         53.37         53.85         7.75 o                         
  13   8  10          6.95          5.60         8.34 o                         
  14   8  10          3.49         -0.85         9.11 o                         
  15   8  10        151.30        146.69         9.95 o                         
  16   8  10          8.83         23.02         9.45 o                         
  17   8  10         30.39         38.20        10.69 o                         
  18   8  10          3.95         14.75        10.24 o                         
  19   8  10          0.61        -10.86        10.86 o                         
  20   8  10         91.69         93.38        17.47 o                         
   1   9  10          4.13         -1.43         8.37 o                         
   2   9  10         16.80          0.37         8.37 o                         
   3   9  10         57.20         62.03         8.68 o                         
   4   9  10         43.57         41.37         9.12 o                         
   5   9  10         11.97         17.41         8.13 o                         
   6   9  10          9.09         10.35         7.76 o                         
   7   9  10          6.14         -7.80         7.97 o                         
   8   9  10        430.90        458.70        11.36 o                         
   9   9  10        268.53        308.88        10.25 o                         
  10   9  10         89.98         98.70         9.06 o                         
  11   9  10          7.92          5.99         9.19 o                         
  12   9  10         88.90        114.32        10.75 o                         
  13   9  10        189.24        213.33        12.30 o                         
  14   9  10         46.49         57.33        12.08 o                         
  15   9  10         94.33         99.48        13.28 o                         
   0  10  10        520.35        528.62        21.95 o                         
   1  10  10         35.95          0.65        11.61 o                         
   2  10  10        145.16        132.47        11.90 o                         
   3  10  10         36.98         25.29        11.46 o                         
   4  10  10         33.97          9.87        10.35 o                         
   5  10  10          9.62        -10.91        10.91 o                         
   6  10  10          0.08         -8.72        12.39 o                         
   7  10  10          0.10         -7.65        16.17 o                         
   1   1  11        507.60        481.51         4.40 o                         
   2   1  11         44.82         64.29         1.69 o                         
   3   1  11       9683.50      10156.97        78.82 o                         
   4   1  11       2726.58       2987.19        22.66 o                         
   5   1  11        357.36        421.26         4.15 o                         
   6   1  11        510.22        601.29         5.52 o                         
   7   1  11       1427.64       1574.04        12.41 o                         
   8   1  11       2842.41       3021.48        23.12 o                         
   9   1  11       1701.00       1818.98        14.54 o                         
  10   1  11         97.21         95.45         2.45 o                         
  11   1  11        130.50        144.88         2.64 o                         
  12   1  11        119.66        107.56         2.51 o                         
  13   1  11         77.69         58.92         2.60 o                         
  14   1  11         38.63         41.30         2.68 o                         
  15   1  11       3851.58       3822.47        29.32 o                         
  16   1  11       3084.61       2819.60        21.71 o                         
  17   1  11        196.16        214.37         3.93 o                         
  18   1  11       3228.30       3160.50        25.35 o                         
  19   1  11       3228.56       3201.63        25.67 o                         
  20   1  11        112.08        100.11         3.91 o                         
  21   1  11        294.74        286.80         7.16 o                         
  22   1  11        196.05        194.26         6.87 o                         
  23   1  11          9.85         16.39         4.34 o                         
  24   1  11          0.04         -0.32         5.52 o                         
  25   1  11         23.49         25.95         6.80 o                         
  26   1  11        214.92        237.51         9.33 o                         
  27   1  11          6.93         12.08         7.87 o                         
  28   1  11          1.18          3.28         8.25 o                         
  29   1  11        163.01        178.76         9.98 o                         
  30   1  11         33.43         32.64         9.51 o                         
  31   1  11          0.24         -9.59         9.59 o                         
  32   1  11        225.85        268.13        27.64 o                         
   0   2  11        494.16        557.49         7.18 o                         
   1   2  11       2512.53       2510.67        19.24 o                         
   2   2  11       2412.02       2877.54        22.26 o                         
   3   2  11        199.54        270.70         3.05 o                         
   4   2  11        667.28        737.90         6.17 o                         
   5   2  11       2148.46       2221.98        16.51 o                         
   6   2  11       2017.16       2251.20        16.58 o                         
   7   2  11         30.45         25.96         1.75 o                         
   8   2  11       1363.76       1390.95        11.04 o                         
   9   2  11         57.38         45.55         2.21 o                         
  10   2  11        249.81        287.26         3.77 o                         
  11   2  11       1010.81       1004.11         7.73 o                         
  12   2  11          0.28          2.89         2.25 o                         
  13   2  11        150.94        163.28         3.02 o                         
  14   2  11         32.94         34.18         2.60 o                         
  15   2  11       1570.61       1479.16        11.51 o                         
  16   2  11        748.71        846.87         8.07 o                         
  17   2  11         21.80         13.89         3.18 o                         
  18   2  11         76.74        104.67         3.75 o                         
  19   2  11         10.73          9.32         3.94 o                         
  20   2  11       1116.62        979.84        13.10 o                         
  21   2  11        124.76        117.63         5.64 o                         
  22   2  11         30.09         30.29         5.61 o                         
  23   2  11         19.13         19.30         5.69 o                         
  24   2  11        204.87        210.31         7.02 o                         
  25   2  11        213.55        211.28         8.06 o                         
  26   2  11        133.47        147.21         8.32 o                         
  27   2  11        162.91        167.27         9.21 o                         
  28   2  11          4.67          1.46         8.71 o                         
  29   2  11        282.14        285.72        10.97 o                         
  30   2  11          1.76          2.48         9.08 o                         
  31   2  11          5.94         -3.71        10.05 o                         
   1   3  11         13.32          6.72         1.79 o                         
   2   3  11        562.74        666.33         6.11 o                         
   3   3  11       1821.75       1920.48        15.44 o                         
   4   3  11        881.47        883.78         7.62 o                         
   5   3  11        291.95        302.99         3.60 o                         
   6   3  11        151.71        209.70         2.91 o                         
   7   3  11          4.53          1.51         2.04 o                         
   8   3  11        419.66        365.64         4.00 o                         
   9   3  11         37.77         50.42         2.29 o                         
  10   3  11          0.78          4.32         2.24 o                         
  11   3  11        113.70        129.26         2.86 o                         
  12   3  11          9.88         18.75         2.53 o                         
  13   3  11       2049.34       1977.51        15.39 o                         
  14   3  11          9.60         11.04         3.00 o                         
  15   3  11       1063.15       1142.44         9.55 o                         
  16   3  11       1814.14       1732.49        14.62 o                         
  17   3  11        279.80        215.15         4.58 o                         
  18   3  11        110.71        136.45         4.10 o                         
  19   3  11          0.00          3.43         4.70 o                         
  20   3  11         30.10         19.75         4.78 o                         
  21   3  11          5.33         -0.88         5.05 o                         
  22   3  11        105.57         92.42         5.77 o                         
  23   3  11         29.62         21.98         5.64 o                         
  24   3  11        180.62        185.42         6.94 o                         
  25   3  11         20.05         15.01         7.15 o                         
  26   3  11          0.77         -1.17         8.62 o                         
  27   3  11        276.01        284.62        10.73 o                         
  28   3  11          0.45         -8.80         8.80 o                         
  29   3  11        268.53        317.17        11.15 o                         
  30   3  11       1080.41       1153.36        20.83 o                         
   0   4  11       1725.96       1802.51        21.04 o                         
   1   4  11         20.04         22.25         2.17 o                         
   2   4  11        207.53        179.28         3.04 o                         
   3   4  11        330.97        349.77         4.08 o                         
   4   4  11        109.28        129.97         2.82 o                         
   5   4  11         19.76         14.43         2.24 o                         
   6   4  11        101.86         92.65         2.55 o                         
   7   4  11          3.32          7.88         2.58 o                         
   8   4  11        320.99        323.47         4.45 o                         
   9   4  11       1537.87       1588.75        12.64 o                         
  10   4  11        797.60        819.39         7.22 o                         
  11   4  11          9.81         20.86         2.72 o                         
  12   4  11        610.45        559.34         6.53 o                         
  13   4  11       1363.17       1303.83        11.27 o                         
  14   4  11         55.45         32.25         3.51 o                         
  15   4  11        462.82        505.39         6.60 o                         
  16   4  11       1425.87       1271.04        11.66 o                         
  17   4  11         43.06         34.26         3.51 o                         
  18   4  11          4.55         10.26         3.54 o                         
  19   4  11         15.37         17.93         4.68 o                         
  20   4  11        474.48        466.74        10.61 o                         
  21   4  11          7.49          3.80         5.26 o                         
  22   4  11        400.77        385.83         8.36 o                         
  23   4  11          2.68         13.84         6.47 o                         
  24   4  11        236.78        220.01         8.35 o                         
  25   4  11        154.30        146.51         8.38 o                         
  26   4  11         23.73          6.81         8.42 o                         
  27   4  11        158.28        187.81         9.69 o                         
  28   4  11        113.70        113.71         9.42 o                         
  29   4  11          1.95        -10.58        10.58 o                         
   1   5  11         14.90         10.96         2.78 o                         
   2   5  11       1233.62       1321.61        11.14 o                         
   3   5  11        740.40        751.97         7.10 o                         
   4   5  11         18.57         23.33         2.83 o                         
   5   5  11          6.36          7.68         2.65 o                         
   6   5  11         14.41         19.19         2.68 o                         
   7   5  11          6.36          2.22         2.40 o                         
   8   5  11        103.31        101.31         3.55 o                         
   9   5  11       1058.88       1080.06         9.87 o                         
  10   5  11          4.51          8.91         3.59 o                         
  11   5  11        278.70        254.43         4.74 o                         
  12   5  11        192.56        171.66         5.08 o                         
  13   5  11        317.17        326.27         5.83 o                         
  14   5  11        173.85        172.66         7.31 o                         
  15   5  11        403.73        350.86         8.00 o                         
  16   5  11         34.94         35.88         3.78 o                         
  17   5  11          0.82         -4.49         4.49 o                         
  18   5  11        384.80        343.17         9.50 o                         
  19   5  11          3.07         -5.18         5.18 o                         
  20   5  11         36.60         35.60         5.60 o                         
  21   5  11          1.63         -3.82         6.50 o                         
  22   5  11         13.45         -2.99         6.71 o                         
  23   5  11        403.82        386.93        10.20 o                         
  24   5  11        217.35        216.36         8.97 o                         
  25   5  11        295.65        314.74        12.59 o                         
  26   5  11         49.98         61.47        10.36 o                         
  27   5  11        112.35        105.33        11.00 o                         
  28   5  11        348.79        382.95        26.49 o                         
   0   6  11        165.66        166.30         5.38 o                         
   1   6  11          1.19         -2.87         2.87 o                         
   2   6  11        352.38        378.11         5.36 o                         
   3   6  11          0.17         -3.14         3.14 o                         
   4   6  11        663.46        684.33         7.58 o                         
   5   6  11         42.21         38.64         3.58 o                         
   6   6  11        108.72        101.44         3.72 o                         
   7   6  11        117.96        112.98         4.05 o                         
   8   6  11          9.52          5.77         3.59 o                         
   9   6  11        231.48        231.62         5.53 o                         
  10   6  11         26.60         17.12         4.32 o                         
  11   6  11         89.10         77.47         5.24 o                         
  12   6  11       1581.76       1567.90        17.67 o                         
  13   6  11        103.54         92.26         5.37 o                         
  14   6  11        151.51        151.48         8.58 o                         
  15   6  11        898.15        913.50        15.39 o                         
  16   6  11         14.99         13.51         6.47 o                         
  17   6  11        914.91        913.19        16.33 o                         
  18   6  11         81.66         72.24         6.68 o                         
  19   6  11         98.94         94.88         7.13 o                         
  20   6  11         19.44         26.71         7.59 o                         
  21   6  11         64.10         40.21        10.12 o                         
  22   6  11         24.46         25.92         8.45 o                         
  23   6  11          7.25          0.81         9.13 o                         
  24   6  11        393.91        402.59        12.09 o                         
  25   6  11         30.99         33.89        10.52 o                         
  26   6  11         11.58          3.03        18.03 o                         
   1   7  11        550.23        564.62         9.65 o                         
   2   7  11         93.35         97.45         6.37 o                         
   3   7  11        365.35        377.69         6.76 o                         
   4   7  11          8.86          1.79         3.96 o                         
   5   7  11         15.80         10.50         4.10 o                         
   6   7  11          1.07         -4.86         4.86 o                         
   7   7  11         63.63         55.38         4.31 o                         
   8   7  11        419.90        412.03         6.75 o                         
   9   7  11        110.20        110.61         5.23 o                         
  10   7  11        294.46        276.28         8.91 o                         
  11   7  11        456.95        460.26        10.71 o                         
  12   7  11        204.43        195.96         8.85 o                         
  13   7  11         13.24         14.39         6.38 o                         
  14   7  11        792.41        827.95        13.62 o                         
  15   7  11        886.21        909.18        24.64 o                         
  16   7  11         44.26         36.28         7.90 o                         
  17   7  11         58.13         73.31         8.50 o                         
  18   7  11        330.50        330.47        11.31 o                         
  19   7  11        233.23        250.85        10.76 o                         
  20   7  11        152.44        141.01        10.19 o                         
  21   7  11         30.40         32.82         9.35 o                         
  22   7  11         12.36         19.61         9.54 o                         
  23   7  11         19.61         10.39         9.62 o                         
   0   8  11        416.91        421.21        17.96 o                         
   1   8  11          2.03         -7.55         7.55 o                         
   2   8  11        541.92        532.93        11.02 o                         
   3   8  11        924.26        995.63        18.35 o                         
   4   8  11        113.02         99.43         7.61 o                         
   5   8  11         41.91         20.78         7.28 o                         
   6   8  11         83.24         81.17         7.09 o                         
   7   8  11          4.11         -0.46         7.07 o                         
   8   8  11         18.21         12.69         7.10 o                         
   9   8  11         28.91         25.16         7.06 o                         
  10   8  11         56.44         50.06         7.82 o                         
  11   8  11         32.68         55.48         7.86 o                         
  12   8  11         99.21         95.13         7.92 o                         
  13   8  11          0.45         -8.32         8.32 o                         
  14   8  11        232.25        226.68        10.60 o                         
  15   8  11        221.57        239.01        11.93 o                         
  16   8  11         91.71        115.60        10.77 o                         
  17   8  11          1.40         -1.07        10.49 o                         
  18   8  11        247.27        277.55        12.70 o                         
  19   8  11        137.74        165.02        16.11 o                         
  20   8  11         37.64         45.63        20.52 o                         
   1   9  11        524.72        562.61        13.18 o                         
   2   9  11          0.46         -9.51         9.51 o                         
   3   9  11        160.72        153.22         9.81 o                         
   4   9  11         16.57         18.80         9.71 o                         
   5   9  11          0.07         -8.54         8.54 o                         
   6   9  11        219.82        236.03         9.36 o                         
   7   9  11         71.53         67.76         8.33 o                         
   8   9  11          1.10         -5.84         8.09 o                         
   9   9  11        159.09        183.80         9.37 o                         
  10   9  11         31.95         38.33         8.86 o                         
  11   9  11        176.24        186.24        10.74 o                         
  12   9  11        266.91        283.43        12.88 o                         
  13   9  11        168.81        190.40        12.46 o                         
  14   9  11         45.45         73.71        15.03 o                         
  15   9  11         39.50         48.75        22.40 o                         
   0  10  11       1315.69       1443.32        39.74 o                         
   1  10  11         26.22        -20.09        22.08 o                         
   2  10  11        104.21         72.53        14.14 o                         
   3  10  11         41.56        -15.10        22.73 o                         
   4  10  11        230.89        225.65        15.55 o                         
   5  10  11        143.86        124.31        15.00 o                         
   6  10  11         44.46         30.26        16.43 o                         
   0   0  12      15808.11      17600.81       357.64 o                         
   1   0  12       2635.89       2552.31        36.05 o                         
   2   0  12        484.93        630.63        10.43 o                         
   3   0  12        665.52        774.38         8.81 o                         
   4   0  12      17857.69      19545.15       201.48 o                         
   5   0  12       1297.76       1219.77        13.23 o                         
   6   0  12         98.68         97.84         2.51 o                         
   7   0  12        566.67        662.32         7.34 o                         
   8   0  12       5152.60       5555.47        53.83 o                         
   9   0  12       3533.41       3352.04        32.01 o                         
  10   0  12        137.54        123.52         3.70 o                         
  11   0  12        218.36        170.97         4.13 o                         
  12   0  12          1.05          2.23         3.33 o                         
  13   0  12          0.28          5.90         3.72 o                         
  14   0  12       2857.91       2924.33        31.14 o                         
  15   0  12          5.89          6.10         4.25 o                         
  16   0  12        455.54        412.26         8.28 o                         
  17   0  12          2.27          2.11         4.65 o                         
  18   0  12         34.21         61.85         5.09 o                         
  19   0  12        265.70        282.29         7.37 o                         
  20   0  12       2077.09       2036.49        27.10 o                         
  21   0  12       2878.89       2601.83        45.07 o                         
  22   0  12       1394.31       1463.30        29.28 o                         
  23   0  12         29.23          9.03         9.77 o                         
  24   0  12        155.81         83.11         9.00 o                         
  25   0  12         34.10         34.90         8.93 o                         
  26   0  12         17.19         17.18        10.95 o                         
  27   0  12       1655.33       1783.87        38.55 o                         
  28   0  12        259.37        262.11        15.68 o                         
  29   0  12          5.79         15.15        12.47 o                         
  30   0  12         11.91         -8.89        14.97 o                         
  31   0  12        778.42        776.68        26.31 o                         
   1   1  12      10696.10      11342.23        90.25 o                         
   2   1  12       1871.24       1857.23        15.48 o                         
   3   1  12        598.44        652.47         5.80 o                         
   4   1  12        125.31        135.87         2.17 o                         
   5   1  12        419.63        460.10         4.44 o                         
   6   1  12        156.26        157.97         2.46 o                         
   7   1  12        292.59        204.85         2.80 o                         
   8   1  12         38.28         59.20         2.08 o                         
   9   1  12        437.14        380.64         4.04 o                         
  10   1  12          7.12         25.44         2.23 o                         
  11   1  12         87.07         87.85         2.46 o                         
  12   1  12        244.30        226.62         3.52 o                         
  13   1  12         71.35         92.27         3.09 o                         
  14   1  12        604.47        545.29         5.63 o                         
  15   1  12         17.44         21.54         2.89 o                         
  16   1  12        623.61        548.60         5.81 o                         
  17   1  12          8.93         22.88         3.41 o                         
  18   1  12        325.17        241.84         4.77 o                         
  19   1  12        123.83        112.69         3.92 o                         
  20   1  12        485.66        408.32         9.09 o                         
  21   1  12        322.47        264.36         7.45 o                         
  22   1  12        371.60        281.81         6.89 o                         
  23   1  12         98.11         92.35         5.72 o                         
  24   1  12        155.62        174.17         7.89 o                         
  25   1  12          0.85         -1.31         7.23 o                         
  26   1  12          5.85         13.84         8.09 o                         
  27   1  12         68.31         67.84         8.75 o                         
  28   1  12        689.12        760.04        15.76 o                         
  29   1  12          0.11          5.05         9.19 o                         
  30   1  12         35.52         42.69         9.73 o                         
  31   1  12        386.34        414.77        13.04 o                         
   0   2  12        706.61        814.05         9.55 o                         
   1   2  12        120.19        161.94         2.33 o                         
   2   2  12        233.01        258.10         3.02 o                         
   3   2  12         29.91         43.40         1.77 o                         
   4   2  12         75.69         63.47         1.95 o                         
   5   2  12         38.60         50.02         1.81 o                         
   6   2  12        132.43        146.68         2.43 o                         
   7   2  12         12.21         20.12         1.84 o                         
   8   2  12        886.60        905.84         7.40 o                         
   9   2  12        649.04        641.22         5.91 o                         
  10   2  12       3965.48       3985.41        30.47 o                         
  11   2  12       1053.62       1116.68         8.79 o                         
  12   2  12         38.37         32.28         2.46 o                         
  13   2  12         75.94         85.78         3.33 o                         
  14   2  12       1402.28       1353.07        10.66 o                         
  15   2  12        515.41        469.26         5.04 o                         
  16   2  12        116.29        117.08         3.25 o                         
  17   2  12       1295.09       1102.17         9.82 o                         
  18   2  12         27.96         24.38         3.47 o                         
  19   2  12        802.03        693.44        10.21 o                         
  20   2  12         38.26         25.57         4.94 o                         
  21   2  12        279.89        296.23         6.91 o                         
  22   2  12       1400.28       1408.55        18.25 o                         
  23   2  12         26.84         18.46         5.59 o                         
  24   2  12        108.28        106.77         6.28 o                         
  25   2  12          0.02         -3.27         7.40 o                         
  26   2  12         81.46         74.00         8.46 o                         
  27   2  12         38.45         36.37         8.58 o                         
  28   2  12         80.19         84.23         9.19 o                         
  29   2  12         96.22        101.86         9.61 o                         
  30   2  12         11.88         -2.81         9.65 o                         
  31   2  12        245.24        254.99        11.69 o                         
   1   3  12        193.19        211.41         2.96 o                         
   2   3  12       1812.67       1848.54        14.71 o                         
   3   3  12        661.56        620.18         5.88 o                         
   4   3  12         34.75         38.61         2.25 o                         
   5   3  12         90.04        100.06         2.37 o                         
   6   3  12         10.48          9.56         2.08 o                         
   7   3  12         92.92        102.83         2.51 o                         
   8   3  12        131.39        155.94         2.84 o                         
   9   3  12       1324.72       1349.73        10.86 o                         
  10   3  12        115.06         94.92         2.54 o                         
  11   3  12         61.68         73.80         2.59 o                         
  12   3  12        138.21        161.03         3.48 o                         
  13   3  12          3.90          5.35         2.85 o                         
  14   3  12        775.01        672.89         6.56 o                         
  15   3  12        386.69        401.01         5.39 o                         
  16   3  12        117.21        124.57         3.71 o                         
  17   3  12          0.34          5.47         3.67 o                         
  18   3  12        916.78        814.18         9.18 o                         
  19   3  12         17.42         14.36         3.72 o                         
  20   3  12        377.88        387.25         7.45 o                         
  21   3  12        338.36        360.49         8.36 o                         
  22   3  12          1.73         -0.66         5.41 o                         
  23   3  12        127.79        124.72         6.89 o                         
  24   3  12         56.33         48.65         6.36 o                         
  25   3  12          3.53          2.51         7.84 o                         
  26   3  12        143.26        128.90         9.21 o                         
  27   3  12         18.01         21.01         9.00 o                         
  28   3  12         32.13         19.91         8.91 o                         
  29   3  12          1.47          5.66         9.17 o                         
  30   3  12        190.65        187.87        10.95 o                         
   0   4  12          0.31          7.21         3.07 o                         
   1   4  12        546.14        572.71         5.57 o                         
   2   4  12        275.42        284.59         3.64 o                         
   3   4  12        250.77        266.09         3.81 o                         
   4   4  12        365.82        372.03         4.46 o                         
   5   4  12         13.03         14.10         2.22 o                         
   6   4  12         21.83         21.19         2.34 o                         
   7   4  12         47.58         43.61         2.74 o                         
   8   4  12        206.24        207.00         4.23 o                         
   9   4  12        505.70        509.57         5.77 o                         
  10   4  12        247.89        255.44         3.84 o                         
  11   4  12         18.69         18.13         2.76 o                         
  12   4  12       1035.81       1048.11        10.13 o                         
  13   4  12         34.71         17.25         3.34 o                         
  14   4  12       4569.26       4652.09        37.18 o                         
  15   4  12        161.68        120.80         4.32 o                         
  16   4  12        142.31        113.25         4.99 o                         
  17   4  12         25.76         37.89         4.34 o                         
  18   4  12         10.00          5.30         4.26 o                         
  19   4  12         31.95         22.53         4.64 o                         
  20   4  12          0.37         -1.65         4.76 o                         
  21   4  12        288.08        282.73         7.69 o                         
  22   4  12         13.64          2.69         5.52 o                         
  23   4  12         17.82         20.93         6.65 o                         
  24   4  12        511.49        552.59        14.30 o                         
  25   4  12         95.60        108.59         8.27 o                         
  26   4  12         60.38         59.89         8.66 o                         
  27   4  12          6.66         11.05         8.85 o                         
  28   4  12          7.49          1.13         9.11 o                         
  29   4  12        137.84        140.05        10.98 o                         
   1   5  12          4.16          3.93         2.87 o                         
   2   5  12        327.08        335.87         4.90 o                         
   3   5  12        250.06        252.83         4.24 o                         
   4   5  12        413.97        391.83         4.96 o                         
   5   5  12        174.46        158.21         3.21 o                         
   6   5  12        226.18        273.63         4.64 o                         
   7   5  12        459.09        476.60         5.48 o                         
   8   5  12          9.71          6.80         2.76 o                         
   9   5  12        519.43        535.83         6.92 o                         
  10   5  12        531.00        526.52         7.90 o                         
  11   5  12        383.06        383.18         6.11 o                         
  12   5  12         50.96         52.85         4.21 o                         
  13   5  12       3865.59       3920.22        37.76 o                         
  14   5  12       1662.00       1732.02        17.67 o                         
  15   5  12         38.84         29.27         4.61 o                         
  16   5  12        128.88        131.41         4.61 o                         
  17   5  12       1044.83       1012.04        17.09 o                         
  18   5  12          8.07          7.17         4.34 o                         
  19   5  12        415.83        430.73         9.74 o                         
  20   5  12         92.01        101.68         5.71 o                         
  21   5  12        413.04        436.68         9.30 o                         
  22   5  12         46.31         21.37         7.05 o                         
  23   5  12         24.22         22.45         7.60 o                         
  24   5  12         61.11         71.66         8.08 o                         
  25   5  12          4.15          3.16         8.55 o                         
  26   5  12          0.36          9.79        10.10 o                         
  27   5  12        181.20        221.62        11.78 o                         
   0   6  12         25.25         26.95         5.34 o                         
   1   6  12         69.25         67.21         3.37 o                         
   2   6  12        375.17        366.27         4.93 o                         
   3   6  12         15.48          8.00         3.15 o                         
   4   6  12          0.10         -3.27         3.27 o                         
   5   6  12       1437.02       1434.40        13.26 o                         
   6   6  12        433.26        419.41         5.90 o                         
   7   6  12         19.03         14.01         3.56 o                         
   8   6  12        510.46        501.91         8.53 o                         
   9   6  12        381.56        388.56         6.99 o                         
  10   6  12        281.31        277.08         6.10 o                         
  11   6  12        107.86        117.08         7.58 o                         
  12   6  12        140.76        130.62         5.48 o                         
  13   6  12        418.90        411.60         8.07 o                         
  14   6  12        492.16        469.37        12.41 o                         
  15   6  12         69.93         78.37         7.37 o                         
  16   6  12        273.33        285.36         8.64 o                         
  17   6  12          0.01          1.23         6.80 o                         
  18   6  12        655.35        667.45        11.67 o                         
  19   6  12        176.28        175.59         9.48 o                         
  20   6  12       1365.16       1423.28        20.99 o                         
  21   6  12          2.58          0.49         8.04 o                         
  22   6  12          0.21          9.85         8.48 o                         
  23   6  12          3.19         -3.08         9.27 o                         
  24   6  12        264.84        268.41        12.36 o                         
  25   6  12          3.21         -0.81        10.56 o                         
   1   7  12         20.47         17.34         5.90 o                         
   2   7  12        291.39        299.78         6.76 o                         
   3   7  12         58.06         49.30         4.02 o                         
   4   7  12        341.39        355.12         7.09 o                         
   5   7  12         27.61         17.51         4.09 o                         
   6   7  12         12.48         -2.37         4.45 o                         
   7   7  12        137.60        119.79         4.91 o                         
   8   7  12          7.03         -4.34         5.01 o                         
   9   7  12        247.82        239.66         9.66 o                         
  10   7  12          0.05         -6.06         6.06 o                         
  11   7  12        380.11        363.30        10.36 o                         
  12   7  12          0.47         11.94         5.75 o                         
  13   7  12         86.71         86.66         9.43 o                         
  14   7  12         47.90         47.50        10.13 o                         
  15   7  12        149.36        146.38         8.99 o                         
  16   7  12          0.08         -8.66         8.66 o                         
  17   7  12        178.63        167.77        12.05 o                         
  18   7  12        136.82        145.46        11.30 o                         
  19   7  12        158.91        198.11        14.97 o                         
  20   7  12          0.05         11.79        11.08 o                         
  21   7  12          4.13         -0.74        10.21 o                         
  22   7  12         34.26         33.34        10.61 o                         
  23   7  12         34.40         15.68        13.07 o                         
   0   8  12          4.91         -9.74         9.74 o                         
   1   8  12         40.67         33.81         6.46 o                         
   2   8  12        194.94        199.14         8.22 o                         
   3   8  12        123.35        114.23         7.97 o                         
   4   8  12        247.54        241.86         8.56 o                         
   5   8  12          0.00         -7.08         7.08 o                         
   6   8  12         13.41         18.45         6.88 o                         
   7   8  12         24.28         24.09         7.71 o                         
   8   8  12         27.09         33.19         7.30 o                         
   9   8  12         80.62         98.66         7.61 o                         
  10   8  12          0.78         -7.83         7.89 o                         
  11   8  12        421.50        462.33        12.08 o                         
  12   8  12         96.73        102.63         8.70 o                         
  13   8  12         16.37         11.81         8.66 o                         
  14   8  12          7.36         11.73         9.60 o                         
  15   8  12         69.81         76.15        10.44 o                         
  16   8  12          0.27         -6.37        10.44 o                         
  17   8  12         11.27          0.17        10.65 o                         
  18   8  12        153.13        133.88        12.04 o                         
  19   8  12         46.12         65.20        12.33 o                         
   1   9  12         19.87         18.90        10.55 o                         
   2   9  12        181.33        214.11        11.72 o                         
   3   9  12        116.10        115.81        11.06 o                         
   4   9  12          2.05        -10.72        10.72 o                         
   5   9  12        106.49        131.71         9.60 o                         
   6   9  12         15.25         24.13         8.63 o                         
   7   9  12         19.27         13.70         8.71 o                         
   8   9  12          2.41         -9.00         9.00 o                         
   9   9  12        703.58        781.35        19.51 o                         
  10   9  12        163.56        161.05        10.42 o                         
  11   9  12        143.04        139.18        10.50 o                         
  12   9  12         63.44         56.37        10.88 o                         
  13   9  12        108.74         99.49        13.62 o                         
  14   9  12         11.23         21.90        11.67 o                         
   0  10  12        727.78        761.55        31.12 o                         
   1  10  12        301.50        298.43        16.48 o                         
   2  10  12        149.92        135.90        20.54 o                         
   3  10  12          4.47        -13.87        13.87 o                         
   4  10  12          7.10        -12.40        12.40 o                         
   1   1  13       6154.25       6106.67        44.76 o                         
   2   1  13        195.10        172.46         2.31 o                         
   3   1  13       1881.52       1847.38        15.15 o                         
   4   1  13         18.22         55.47         2.37 o                         
   5   1  13       1340.48       1417.52        11.66 o                         
   6   1  13         43.65         33.08         1.86 o                         
   7   1  13       1000.38        957.55         8.09 o                         
   8   1  13        825.30        840.21         6.96 o                         
   9   1  13         63.20         52.52         2.20 o                         
  10   1  13        550.02        516.83         5.04 o                         
  11   1  13         24.06         19.34         2.35 o                         
  12   1  13          2.67          6.15         2.36 o                         
  13   1  13        220.74        194.92         3.32 o                         
  14   1  13        102.82        123.30         3.30 o                         
  15   1  13       3723.90       3553.51        27.73 o                         
  16   1  13         57.81         60.95         3.33 o                         
  17   1  13        585.63        590.14         6.47 o                         
  18   1  13         53.91         39.62         3.59 o                         
  19   1  13        160.90        101.90         4.02 o                         
  20   1  13         45.97         39.46         4.52 o                         
  21   1  13         12.47         22.19         5.81 o                         
  22   1  13         59.53         67.52         5.86 o                         
  23   1  13        188.84        172.74         7.09 o                         
  24   1  13          2.18         -3.71         4.78 o                         
  25   1  13          5.96          5.34         7.85 o                         
  26   1  13          1.09         -7.79         8.14 o                         
  27   1  13         13.29         11.69         8.60 o                         
  28   1  13        148.17        147.81         9.69 o                         
  29   1  13        238.52        265.00        11.05 o                         
  30   1  13        242.61        277.61        13.85 o                         
  31   1  13        235.82        263.79        12.83 o                         
   0   2  13        212.56        226.05         4.29 o                         
   1   2  13        307.27        354.02         3.53 o                         
   2   2  13       3709.84       4029.92        30.35 o                         
   3   2  13        165.48        183.87         2.53 o                         
   4   2  13        401.72        353.68         3.70 o                         
   5   2  13       1996.77       2182.45        16.53 o                         
   6   2  13       2762.60       3010.94        21.70 o                         
   7   2  13        132.76        150.44         2.51 o                         
   8   2  13         64.52         51.12         2.16 o                         
   9   2  13        176.93        188.60         2.90 o                         
  10   2  13          0.17          7.09         2.35 o                         
  11   2  13         54.55         39.84         2.63 o                         
  12   2  13       2805.85       2881.02        20.87 o                         
  13   2  13        420.59        439.25         4.82 o                         
  14   2  13        585.74        567.52         5.76 o                         
  15   2  13       1335.33       1232.26         9.86 o                         
  16   2  13       1755.58       1735.55        13.35 o                         
  17   2  13       1344.50       1271.05        11.64 o                         
  18   2  13       1094.91        942.64         9.81 o                         
  19   2  13          0.01          7.99         3.80 o                         
  20   2  13          9.16         14.95         4.93 o                         
  21   2  13         48.22         56.03         5.22 o                         
  22   2  13        200.24        168.59         6.39 o                         
  23   2  13        116.42         88.03         5.94 o                         
  24   2  13        700.99        692.43        13.14 o                         
  25   2  13         20.30         32.07         7.59 o                         
  26   2  13        319.91        346.43        10.15 o                         
  27   2  13          7.50          7.20         8.59 o                         
  28   2  13          8.70          3.51         9.31 o                         
  29   2  13         53.76         55.61         9.78 o                         
  30   2  13        161.45        165.85        10.77 o                         
   1   3  13        102.49        104.72         2.32 o                         
   2   3  13       1461.75       1584.44        12.66 o                         
   3   3  13       1501.45       1521.92        12.38 o                         
   4   3  13         45.62         56.05         2.38 o                         
   5   3  13        312.86        356.87         4.27 o                         
   6   3  13       1072.28       1062.84         8.91 o                         
   7   3  13       2728.20       2785.17        20.68 o                         
   8   3  13          7.94         14.12         2.27 o                         
   9   3  13         97.04        106.80         2.67 o                         
  10   3  13        344.09        362.21         4.21 o                         
  11   3  13         90.96         80.19         2.89 o                         
  12   3  13       6845.73       6912.17        49.70 o                         
  13   3  13        721.84        694.36         6.77 o                         
  14   3  13        138.47        119.76         3.45 o                         
  15   3  13         72.94         33.69         3.36 o                         
  16   3  13        147.03        133.87         3.95 o                         
  17   3  13       1276.75       1219.15        11.86 o                         
  18   3  13         89.30         87.72         4.37 o                         
  19   3  13        188.98        140.09         4.75 o                         
  20   3  13          2.57          7.11         5.06 o                         
  21   3  13        243.45        238.95         7.51 o                         
  22   3  13       1031.61       1050.01        13.98 o                         
  23   3  13         86.60         63.62         5.80 o                         
  24   3  13         65.95         48.19         7.44 o                         
  25   3  13         92.25         80.82         7.89 o                         
  26   3  13          5.23         -5.02         8.73 o                         
  27   3  13        191.72        205.98        10.18 o                         
  28   3  13         76.68         95.50         9.27 o                         
  29   3  13          0.31         -5.08         8.94 o                         
  30   3  13         41.78         35.70         9.90 o                         
   0   4  13        312.39        332.78         6.41 o                         
   1   4  13        661.43        713.70         6.49 o                         
   2   4  13        241.34        237.63         3.95 o                         
   3   4  13        434.27        418.75         4.92 o                         
   4   4  13        111.62        112.33         2.91 o                         
   5   4  13         19.06         15.07         2.30 o                         
   6   4  13          4.95          5.15         2.36 o                         
   7   4  13        281.56        260.53         3.83 o                         
   8   4  13       1369.12       1270.90        10.89 o                         
   9   4  13        296.70        287.61         4.11 o                         
  10   4  13        604.79        634.83         7.13 o                         
  11   4  13         54.66         39.88         2.86 o                         
  12   4  13       1757.13       1831.46        15.79 o                         
  13   4  13         46.41         47.45         3.58 o                         
  14   4  13        453.30        386.13         5.51 o                         
  15   4  13        389.28        368.97         6.11 o                         
  16   4  13        464.23        417.33         7.53 o                         
  17   4  13       1093.10       1071.99        11.44 o                         
  18   4  13        369.67        334.19         6.15 o                         
  19   4  13        356.37        315.44         6.23 o                         
  20   4  13         17.21         13.35         4.84 o                         
  21   4  13         36.89         37.75         5.31 o                         
  22   4  13          9.34         27.10         6.05 o                         
  23   4  13        299.31        293.90         8.76 o                         
  24   4  13        505.37        531.60        11.56 o                         
  25   4  13         19.06         22.33         8.48 o                         
  26   4  13         40.67         38.09         8.41 o                         
  27   4  13          0.00         -2.24         8.93 o                         
  28   4  13          2.22         18.09         9.12 o                         
   1   5  13          9.36          7.00         2.74 o                         
   2   5  13          5.12         10.20         2.78 o                         
   3   5  13          3.74          2.28         2.86 o                         
   4   5  13       1130.24       1196.43        10.41 o                         
   5   5  13        466.34        498.89         5.41 o                         
   6   5  13         59.95         63.26         2.95 o                         
   7   5  13          2.18          7.05         3.14 o                         
   8   5  13        250.77        255.68         5.73 o                         
   9   5  13        341.62        300.68         5.98 o                         
  10   5  13        408.93        386.87         6.91 o                         
  11   5  13         92.90         99.99         4.48 o                         
  12   5  13          1.78         -0.96         3.96 o                         
  13   5  13        147.10        129.61         6.28 o                         
  14   5  13        149.37        150.07         5.35 o                         
  15   5  13        666.67        650.11         8.96 o                         
  16   5  13       1370.42       1427.31        16.80 o                         
  17   5  13         31.18         29.57         3.96 o                         
  18   5  13         10.14          6.66         5.24 o                         
  19   5  13         15.78          4.18         5.27 o                         
  20   5  13         43.05         27.04         6.12 o                         
  21   5  13        170.10        163.52         8.23 o                         
  22   5  13          7.34         -7.18         7.18 o                         
  23   5  13        186.57        194.28         9.16 o                         
  24   5  13         25.48         20.21         8.43 o                         
  25   5  13         18.17         30.68         9.27 o                         
  26   5  13          0.93         -6.18        10.31 o                         
  27   5  13         12.15          1.66        10.99 o                         
   0   6  13        205.33        175.80         6.28 o                         
   1   6  13          7.06         -1.45         3.78 o                         
   2   6  13        160.97        154.00         3.78 o                         
   3   6  13        332.82        326.61         4.96 o                         
   4   6  13        379.17        338.33         5.16 o                         
   5   6  13        317.17        296.84         5.04 o                         
   6   6  13        796.85        814.99        10.46 o                         
   7   6  13        138.33        130.64         4.41 o                         
   8   6  13          0.05         -3.17         4.29 o                         
   9   6  13        131.74        122.64         5.38 o                         
  10   6  13        788.53        808.91        10.56 o                         
  11   6  13        881.36        865.13        10.83 o                         
  12   6  13         34.21         26.99         5.21 o                         
  13   6  13        115.98        123.93         6.54 o                         
  14   6  13        154.36        144.29         7.21 o                         
  15   6  13        212.93        172.92         9.35 o                         
  16   6  13         62.23         69.43         7.65 o                         
  17   6  13        208.21        222.06         8.71 o                         
  18   6  13         40.42         52.82         7.61 o                         
  19   6  13        169.78        154.92         8.46 o                         
  20   6  13        768.14        812.37        17.68 o                         
  21   6  13        376.21        371.21        10.90 o                         
  22   6  13          1.70          6.93         9.10 o                         
  23   6  13          0.28         -9.53         9.53 o                         
  24   6  13        445.65        505.74        14.30 o                         
  25   6  13        110.28        150.14        12.56 o                         
   1   7  13       1022.28       1110.07        14.76 o                         
   2   7  13          4.97         -5.14         5.14 o                         
   3   7  13        104.47        103.03         5.22 o                         
   4   7  13         42.52         43.27         4.47 o                         
   5   7  13        352.21        338.36         6.90 o                         
   6   7  13         10.81         -4.20         4.20 o                         
   7   7  13        599.13        610.73        10.42 o                         
   8   7  13         28.33          5.63         5.60 o                         
   9   7  13        979.10        977.04        17.21 o                         
  10   7  13         29.28         20.79         6.12 o                         
  11   7  13         27.51         22.67         5.94 o                         
  12   7  13        363.83        364.46         8.96 o                         
  13   7  13        263.68        245.25         8.93 o                         
  14   7  13        200.78        226.60         9.26 o                         
  15   7  13         81.72         88.10        11.33 o                         
  16   7  13         62.98         49.88         9.01 o                         
  17   7  13        483.33        500.06        13.05 o                         
  18   7  13         62.67         22.03        11.19 o                         
  19   7  13         44.53         44.26        10.89 o                         
  20   7  13        147.11        141.97        11.31 o                         
  21   7  13        199.19        239.29        16.19 o                         
  22   7  13        379.37        409.29        14.44 o                         
   0   8  13       2042.25       2170.25        37.18 o                         
   1   8  13        185.42        134.27        13.24 o                         
   2   8  13       2250.97       2460.33        32.11 o                         
   3   8  13         72.04         34.57        11.94 o                         
   4   8  13         26.30         -7.23         7.50 o                         
   5   8  13        148.11        132.36         7.38 o                         
   6   8  13         24.51         14.65         7.03 o                         
   7   8  13         30.91         18.97         7.73 o                         
   8   8  13        301.28        304.00        10.53 o                         
   9   8  13        707.62        758.89        20.32 o                         
  10   8  13        440.73        444.60        11.58 o                         
  11   8  13        256.24        263.17        10.02 o                         
  12   8  13        111.94        114.03         8.97 o                         
  13   8  13        118.70        113.13         9.67 o                         
  14   8  13        112.29        100.55        10.09 o                         
  15   8  13         26.59         29.94         9.99 o                         
  16   8  13         10.35         10.53        10.48 o                         
  17   8  13         32.31          8.27        10.71 o                         
  18   8  13        220.00        249.85        15.09 o                         
   1   9  13        541.57        534.30        19.99 o                         
   2   9  13         61.79         40.34        13.72 o                         
   3   9  13         93.43         65.90        11.92 o                         
   4   9  13          6.70        -11.12        11.12 o                         
   5   9  13         10.94         14.55        10.35 o                         
   6   9  13         65.24         61.76         8.92 o                         
   7   9  13         17.27          4.61         8.86 o                         
   8   9  13        189.29        223.98        10.07 o                         
   9   9  13        158.64        157.25         9.80 o                         
  10   9  13          4.97          2.99         9.13 o                         
  11   9  13         57.25         51.91         9.68 o                         
  12   9  13        334.72        358.65        15.25 o                         
  13   9  13         58.13         60.35        12.80 o                         
   0  10  13        426.75        423.54        24.80 o                         
   1  10  13         33.92         23.99        14.43 o                         
   0   0  14        243.31        274.71         8.43 o                         
   1   0  14        919.44       1129.26        15.83 o                         
   2   0  14       4560.18       4924.45        65.81 o                         
   3   0  14        666.10        743.72        11.25 o                         
   4   0  14       1510.53       1513.40        16.50 o                         
   5   0  14        777.54        770.81         8.65 o                         
   6   0  14         98.31         86.72         2.60 o                         
   7   0  14        822.83        857.02         9.05 o                         
   8   0  14        327.27        239.14         3.86 o                         
   9   0  14        247.63        233.81         5.36 o                         
  10   0  14          1.58          5.18         3.35 o                         
  11   0  14       1168.89       1222.68        13.93 o                         
  12   0  14       1048.11       1081.25        12.76 o                         
  13   0  14       3017.39       2970.88        30.87 o                         
  14   0  14       1270.24       1528.30        17.02 o                         
  15   0  14       1631.02       1516.59        16.99 o                         
  16   0  14         67.01         65.50         5.21 o                         
  17   0  14       4068.83       3996.19        44.46 o                         
  18   0  14        920.40        889.67        12.94 o                         
  19   0  14       1642.63       1454.94        19.20 o                         
  20   0  14       1579.05       1474.73        22.70 o                         
  21   0  14        188.38        167.94         9.62 o                         
  22   0  14        191.74        168.38        10.12 o                         
  23   0  14        138.53        123.51        10.67 o                         
  24   0  14       1450.47       1469.27        35.86 o                         
  25   0  14        272.67        305.88        15.71 o                         
  26   0  14         15.75         23.40        13.05 o                         
  27   0  14        739.84        729.72        26.23 o                         
  28   0  14        162.05        175.66        15.73 o                         
  29   0  14        605.46        639.81        23.08 o                         
  30   0  14         42.22         -7.51        13.77 o                         
  31   0  14         27.79         37.44        15.14 o                         
   1   1  14       1633.70       1739.61        17.56 o                         
   2   1  14        501.00        521.19         6.41 o                         
   3   1  14       1500.93       1667.10        13.25 o                         
   4   1  14        656.64        660.84         6.55 o                         
   5   1  14        595.43        586.02         5.56 o                         
   6   1  14       1061.14        927.48         7.95 o                         
   7   1  14          1.13          5.60         1.85 o                         
   8   1  14        264.16        303.93         3.95 o                         
   9   1  14          5.42          7.14         2.13 o                         
  10   1  14       2446.29       2442.79        18.38 o                         
  11   1  14        139.95        128.86         2.91 o                         
  12   1  14        141.59        142.78         2.91 o                         
  13   1  14        386.75        345.71         4.08 o                         
  14   1  14        598.39        570.68         5.79 o                         
  15   1  14        188.38        151.74         3.81 o                         
  16   1  14        617.07        556.79         6.24 o                         
  17   1  14       1519.58       1438.55        12.60 o                         
  18   1  14        504.77        479.44         6.17 o                         
  19   1  14          0.38         -1.98         3.87 o                         
  20   1  14       1462.46       1322.15        15.88 o                         
  21   1  14        119.76         97.19         6.22 o                         
  22   1  14        121.93         96.29         7.41 o                         
  23   1  14         64.12         44.55         6.37 o                         
  24   1  14        182.11        134.07         8.64 o                         
  25   1  14         30.75         35.89         7.96 o                         
  26   1  14        220.46        238.15        10.37 o                         
  27   1  14         77.85         56.59         9.43 o                         
  28   1  14         38.30         27.63         9.67 o                         
  29   1  14         74.63         94.75        10.58 o                         
  30   1  14       1013.74       1133.67        21.76 o                         
   0   2  14          3.62          9.34         2.50 o                         
   1   2  14        784.95        794.36         6.64 o                         
   2   2  14       2364.15       2460.30        18.97 o                         
   3   2  14        144.88        159.01         2.45 o                         
   4   2  14        681.35        716.97         6.28 o                         
   5   2  14         38.86         48.67         2.28 o                         
   6   2  14        603.63        644.58         5.66 o                         
   7   2  14         66.42         68.25         2.26 o                         
   8   2  14          8.07          5.99         2.10 o                         
   9   2  14        331.48        321.47         3.84 o                         
  10   2  14        275.17        325.51         4.10 o                         
  11   2  14        139.55        106.10         2.96 o                         
  12   2  14        129.44        124.32         3.13 o                         
  13   2  14        152.03        133.28         3.13 o                         
  14   2  14          0.35          3.70         2.85 o                         
  15   2  14        229.67        258.40         4.50 o                         
  16   2  14        695.34        640.00         7.13 o                         
  17   2  14         14.24          9.32         3.45 o                         
  18   2  14        150.57        143.72         4.67 o                         
  19   2  14        964.21        857.49         9.69 o                         
  20   2  14         86.60         59.14         4.96 o                         
  21   2  14          5.13          7.04         5.62 o                         
  22   2  14        481.16        469.55         9.69 o                         
  23   2  14         34.93         39.88         6.45 o                         
  24   2  14       1246.44       1294.23        20.34 o                         
  25   2  14          0.05         -7.24         7.89 o                         
  26   2  14         74.68         66.09         8.41 o                         
  27   2  14         18.15         23.04         8.93 o                         
  28   2  14          1.03         -5.59         9.29 o                         
  29   2  14        330.60        347.04        12.14 o                         
  30   2  14          5.67         13.04        10.08 o                         
   1   3  14        733.28        748.51         6.35 o                         
   2   3  14        536.13        564.63         5.28 o                         
   3   3  14        239.04        270.69         3.42 o                         
   4   3  14         91.72        123.34         2.70 o                         
   5   3  14         42.23         51.08         2.44 o                         
   6   3  14       1297.71       1269.16        10.96 o                         
   7   3  14        784.33        734.98         6.52 o                         
   8   3  14          4.09          5.29         2.28 o                         
   9   3  14         48.33         40.39         2.44 o                         
  10   3  14         55.05         57.60         2.56 o                         
  11   3  14       1853.53       1851.67        14.46 o                         
  12   3  14       1669.81       1775.63        13.81 o                         
  13   3  14        510.83        494.50         5.29 o                         
  14   3  14         54.18         57.37         3.40 o                         
  15   3  14        890.31        820.63         8.17 o                         
  16   3  14         30.18         16.85         3.66 o                         
  17   3  14        587.08        574.97         7.02 o                         
  18   3  14        168.98        179.62         5.40 o                         
  19   3  14        833.60        760.59        11.55 o                         
  20   3  14         23.85         32.36         5.03 o                         
  21   3  14         30.02         24.41         5.36 o                         
  22   3  14         34.99         48.84         5.78 o                         
  23   3  14        239.35        216.78         7.31 o                         
  24   3  14        258.93        269.34         9.27 o                         
  25   3  14        136.38        150.62         8.63 o                         
  26   3  14          0.51         -1.03         8.56 o                         
  27   3  14          5.40          1.38         8.96 o                         
  28   3  14        183.55        179.76        13.39 o                         
  29   3  14          1.24         -3.24         9.70 o                         
   0   4  14       1531.56       1490.74        16.64 o                         
   1   4  14       1136.80       1153.40         9.55 o                         
   2   4  14          1.69         -0.40         2.48 o                         
   3   4  14         95.28         99.55         2.97 o                         
   4   4  14         74.67         77.07         2.89 o                         
   5   4  14         57.52         52.97         2.57 o                         
   6   4  14        452.68        440.33         5.21 o                         
   7   4  14          0.59         -0.62         2.69 o                         
   8   4  14        595.89        542.40         5.63 o                         
   9   4  14        355.54        376.77         5.96 o                         
  10   4  14       1584.64       1554.30        12.48 o                         
  11   4  14          7.75          5.37         2.96 o                         
  12   4  14        219.60        207.54         4.52 o                         
  13   4  14        371.79        335.84         5.71 o                         
  14   4  14        131.60        126.34         4.25 o                         
  15   4  14         20.69          9.04         3.75 o                         
  16   4  14         28.96         35.74         4.41 o                         
  17   4  14        217.55        200.16         5.40 o                         
  18   4  14         50.06         43.95         4.95 o                         
  19   4  14        579.18        562.33         8.18 o                         
  20   4  14        107.40         91.39         5.47 o                         
  21   4  14        104.62        106.08         5.80 o                         
  22   4  14        326.30        322.08        10.84 o                         
  23   4  14         16.84         24.57         7.18 o                         
  24   4  14         94.80         86.04         8.23 o                         
  25   4  14        224.71        230.35        10.30 o                         
  26   4  14         53.39         48.78         9.21 o                         
  27   4  14         10.13          3.35         8.92 o                         
  28   4  14        190.76        216.68        10.85 o                         
   1   5  14        139.46        141.89         3.37 o                         
   2   5  14        272.61        271.05         4.22 o                         
   3   5  14        331.33        316.73         4.82 o                         
   4   5  14          3.79         -1.74         2.98 o                         
   5   5  14          7.04          6.28         2.95 o                         
   6   5  14         33.56         27.56         3.08 o                         
   7   5  14       1805.56       1841.63        16.58 o                         
   8   5  14        599.87        632.12        10.19 o                         
   9   5  14          7.89         14.23         3.31 o                         
  10   5  14       1489.82       1546.78        14.27 o                         
  11   5  14          5.68          7.17         3.86 o                         
  12   5  14          6.12          0.62         3.90 o                         
  13   5  14       1333.47       1297.80        14.77 o                         
  14   5  14        108.88         98.45         5.10 o                         
  15   5  14        132.12        116.65         6.02 o                         
  16   5  14        142.96        154.03         6.34 o                         
  17   5  14         30.03         16.76         3.99 o                         
  18   5  14          5.56          0.89         5.31 o                         
  19   5  14         48.73         52.08         6.18 o                         
  20   5  14         71.60         41.06         7.24 o                         
  21   5  14        283.50        292.82         8.72 o                         
  22   5  14         93.24        105.90         7.71 o                         
  23   5  14        560.38        560.08        14.26 o                         
  24   5  14        169.82        204.16         9.91 o                         
  25   5  14         29.92         62.09         9.90 o                         
  26   5  14         19.59         15.01        10.84 o                         
   0   6  14       2087.80       2140.34        27.21 o                         
   1   6  14       1003.11       1055.81        12.19 o                         
   2   6  14        598.71        604.52         7.19 o                         
   3   6  14        138.48        120.49         4.71 o                         
   4   6  14        675.79        664.37         8.75 o                         
   5   6  14        195.27        170.70         4.51 o                         
   6   6  14         48.05         41.39         4.09 o                         
   7   6  14        656.15        662.83         8.91 o                         
   8   6  14        208.17        197.94         7.48 o                         
   9   6  14         24.22         11.01         4.59 o                         
  10   6  14        671.67        676.75        16.94 o                         
  11   6  14        323.72        320.10         6.61 o                         
  12   6  14          6.63         -5.17         5.17 o                         
  13   6  14         56.15         44.62         8.74 o                         
  14   6  14         17.83          8.86         6.89 o                         
  15   6  14          2.98         -7.42         7.42 o                         
  16   6  14          0.03         -7.73         7.73 o                         
  17   6  14         37.93         38.95         8.30 o                         
  18   6  14        235.79        238.83         8.65 o                         
  19   6  14          1.41          3.30         7.25 o                         
  20   6  14         87.65         74.13         7.68 o                         
  21   6  14         81.98         86.45         8.80 o                         
  22   6  14         35.10         25.37         9.33 o                         
  23   6  14          1.57          3.16        11.50 o                         
  24   6  14          0.89          7.95        11.37 o                         
   1   7  14          5.75          2.10         4.90 o                         
   2   7  14         27.35         16.82         5.10 o                         
   3   7  14         28.67         25.27         4.21 o                         
   4   7  14         49.00         43.52         4.76 o                         
   5   7  14          0.05          2.50         4.42 o                         
   6   7  14         20.14         10.82         4.93 o                         
   7   7  14        987.26       1032.14        16.78 o                         
   8   7  14         19.36          0.89         7.08 o                         
   9   7  14        997.48       1058.43        13.94 o                         
  10   7  14        716.64        727.57        11.32 o                         
  11   7  14         51.82         55.67         6.17 o                         
  12   7  14        118.06        114.71         7.87 o                         
  13   7  14          1.26         -7.56         7.56 o                         
  14   7  14        104.25        112.06         9.04 o                         
  15   7  14         85.65         77.22         9.04 o                         
  16   7  14         13.70          1.38         8.96 o                         
  17   7  14        527.51        518.79        13.30 o                         
  18   7  14         56.39         63.58        10.57 o                         
  19   7  14          2.30         -5.91        10.84 o                         
  20   7  14         32.91         23.19        10.71 o                         
  21   7  14          5.85          4.46        11.29 o                         
   0   8  14         30.75         21.70        11.21 o                         
   1   8  14          4.35         -8.09        10.00 o                         
   2   8  14       1002.49       1072.23        24.16 o                         
   3   8  14        116.70         64.25         8.80 o                         
   4   8  14          4.17         -8.71         8.71 o                         
   5   8  14         63.65         46.61         7.79 o                         
   6   8  14        194.98        214.44         9.85 o                         
   7   8  14          1.70         -8.53         8.53 o                         
   8   8  14        682.42        747.87        14.49 o                         
   9   8  14        474.70        489.25        13.48 o                         
  10   8  14         94.76        106.23         8.91 o                         
  11   8  14        480.56        545.38        12.57 o                         
  12   8  14         30.59         23.38         8.71 o                         
  13   8  14        341.28        388.01        12.42 o                         
  14   8  14         31.92         18.66         9.84 o                         
  15   8  14         63.96         54.56        10.58 o                         
  16   8  14         33.17         39.69        10.84 o                         
  17   8  14         21.47         12.72        11.39 o                         
  18   8  14          0.70         21.76        12.18 o                         
   1   9  14         12.41          9.22        11.24 o                         
   2   9  14         22.43         27.07        11.46 o                         
   3   9  14          4.99         17.74        10.69 o                         
   4   9  14         68.80         70.50         9.83 o                         
   5   9  14         29.50         36.22        10.47 o                         
   6   9  14          0.98         -7.14         9.22 o                         
   7   9  14         57.91         56.37         9.50 o                         
   8   9  14        172.49        209.24        10.14 o                         
   9   9  14          7.75         10.30         9.25 o                         
  10   9  14         89.86         89.98         9.77 o                         
  11   9  14         71.05         74.49        10.50 o                         
  12   9  14        141.27        150.52        12.47 o                         
   1   1  15       1818.43       2002.85        19.46 o                         
   2   1  15        191.92        137.96         3.60 o                         
   3   1  15        800.18        670.57         9.51 o                         
   4   1  15        391.44        372.98         5.09 o                         
   5   1  15        415.29        419.84         4.95 o                         
   6   1  15          7.59          8.42         1.84 o                         
   7   1  15        266.57        255.72         3.15 o                         
   8   1  15       1900.92       1776.83        13.67 o                         
   9   1  15       2085.94       2111.04        15.99 o                         
  10   1  15       1028.29        926.80         7.77 o                         
  11   1  15        133.21        137.03         3.44 o                         
  12   1  15        225.07        195.62         3.31 o                         
  13   1  15          0.22          6.19         2.69 o                         
  14   1  15       1404.84       1382.01        11.15 o                         
  15   1  15        190.36        188.56         4.24 o                         
  16   1  15         17.40         13.90         3.27 o                         
  17   1  15        606.13        488.89         6.08 o                         
  18   1  15        662.55        627.46         6.95 o                         
  19   1  15        213.04        224.95         5.59 o                         
  20   1  15        232.51        247.13         6.44 o                         
  21   1  15          2.41         10.35         6.35 o                         
  22   1  15        117.03         91.62         7.58 o                         
  23   1  15          8.69         14.70         6.30 o                         
  24   1  15          4.66          6.48         6.16 o                         
  25   1  15        392.41        450.78        12.63 o                         
  26   1  15          3.70          4.66         9.18 o                         
  27   1  15         10.10         15.96         9.25 o                         
  28   1  15        320.56        354.33        11.97 o                         
  29   1  15        621.89        637.84        16.54 o                         
  30   1  15         44.66         57.47        11.03 o                         
   0   2  15       1275.97       1233.46        13.94 o                         
   1   2  15         77.80         99.85         2.34 o                         
   2   2  15         51.23         33.93         1.80 o                         
   3   2  15         16.42          5.57         1.80 o                         
   4   2  15         63.13         83.81         2.50 o                         
   5   2  15         74.84         75.75         2.39 o                         
   6   2  15       1573.52       1535.76        12.33 o                         
   7   2  15          6.43          1.74         2.09 o                         
   8   2  15         99.67         82.35         2.46 o                         
   9   2  15         17.66         13.33         2.22 o                         
  10   2  15        575.88        538.85         5.50 o                         
  11   2  15       3301.82       3180.92        24.38 o                         
  12   2  15        206.36        194.58         3.55 o                         
  13   2  15        396.00        379.42         5.24 o                         
  14   2  15        247.01        232.29         4.54 o                         
  15   2  15       3108.22       3141.91        24.83 o                         
  16   2  15        251.63        177.78         4.28 o                         
  17   2  15         48.61         43.23         3.58 o                         
  18   2  15        115.47        102.06         4.03 o                         
  19   2  15          1.03         -3.75         3.75 o                         
  20   2  15        359.49        351.79         7.48 o                         
  21   2  15        548.95        479.07        11.42 o                         
  22   2  15          5.14          3.68         6.32 o                         
  23   2  15         65.98         46.60         6.90 o                         
  24   2  15        164.02        171.97         8.81 o                         
  25   2  15        529.74        572.60        13.15 o                         
  26   2  15         73.71         73.46         8.89 o                         
  27   2  15         60.51         76.67         9.24 o                         
  28   2  15         19.65         15.75         9.91 o                         
  29   2  15         35.35         33.24        10.29 o                         
  30   2  15        176.19        181.95        12.67 o                         
   1   3  15        260.09        282.80         3.53 o                         
   2   3  15        252.23        285.29         3.90 o                         
   3   3  15        612.83        658.96         5.92 o                         
   4   3  15        276.88        278.63         3.91 o                         
   5   3  15       1495.46       1482.61        12.42 o                         
   6   3  15        224.23        244.26         3.81 o                         
   7   3  15        187.79        182.60         3.52 o                         
   8   3  15        720.81        778.19         6.81 o                         
   9   3  15         16.53         12.85         2.45 o                         
  10   3  15        808.27        834.92         7.66 o                         
  11   3  15       1176.83       1140.04        10.11 o                         
  12   3  15         26.74         36.43         3.13 o                         
  13   3  15       1958.31       1906.43        15.03 o                         
  14   3  15        605.23        585.98         6.78 o                         
  15   3  15          5.51         14.35         3.51 o                         
  16   3  15         34.33         39.04         3.83 o                         
  17   3  15        716.50        655.26         7.62 o                         
  18   3  15        629.39        608.83         8.20 o                         
  19   3  15         47.29         45.04         5.00 o                         
  20   3  15          1.26         -1.64         5.13 o                         
  21   3  15        160.64        133.91         6.10 o                         
  22   3  15        179.54        160.34         8.66 o                         
  23   3  15         36.73         26.85         7.35 o                         
  24   3  15        592.06        588.32        12.85 o                         
  25   3  15          2.18         -6.58         8.27 o                         
  26   3  15          0.47          5.40         9.25 o                         
  27   3  15         44.43         49.19         9.70 o                         
  28   3  15        123.12        101.32        10.29 o                         
  29   3  15          5.16          3.86        10.72 o                         
   0   4  15        656.16        688.17        10.18 o                         
   1   4  15          4.31          9.40         2.67 o                         
   2   4  15         15.32         14.38         2.61 o                         
   3   4  15         47.44         40.54         2.83 o                         
   4   4  15       1606.04       1766.86        14.23 o                         
   5   4  15       1688.25       1772.89        13.75 o                         
   6   4  15       1308.23       1352.65        11.15 o                         
   7   4  15        173.18        143.89         4.21 o                         
   8   4  15       3403.89       3367.33        25.84 o                         
   9   4  15       1120.79       1105.11         9.48 o                         
  10   4  15          0.06          3.09         2.81 o                         
  11   4  15        477.34        463.78         6.68 o                         
  12   4  15        195.73        198.53         4.44 o                         
  13   4  15         12.96          9.79         3.57 o                         
  14   4  15        138.16        123.34         4.17 o                         
  15   4  15        107.75        102.32         4.20 o                         
  16   4  15       1055.30       1039.53        11.18 o                         
  17   4  15       1254.59       1179.11        17.27 o                         
  18   4  15        452.42        374.48         7.16 o                         
  19   4  15         13.99          8.72         5.17 o                         
  20   4  15        646.18        591.78        11.24 o                         
  21   4  15        295.81        311.49         8.55 o                         
  22   4  15        239.02        259.00        10.64 o                         
  23   4  15        297.62        292.28         9.78 o                         
  24   4  15         27.65         30.90         8.40 o                         
  25   4  15         30.25         41.36         9.50 o                         
  26   4  15        315.57        332.59        11.90 o                         
  27   4  15          5.20         -8.61         9.51 o                         
  28   4  15          0.00        -10.37        10.37 o                         
   1   5  15         10.57         11.07         3.02 o                         
   2   5  15        411.96        390.01         5.11 o                         
   3   5  15          7.63         -2.77         2.77 o                         
   4   5  15       1745.03       1859.25        15.24 o                         
   5   5  15          0.01         -3.12         3.12 o                         
   6   5  15        187.90        181.55         4.95 o                         
   7   5  15       2177.78       2186.28        20.12 o                         
   8   5  15        110.79         98.68         4.47 o                         
   9   5  15        439.25        434.62         8.13 o                         
  10   5  15        471.58        447.65         6.89 o                         
  11   5  15       1487.57       1416.15        13.34 o                         
  12   5  15        775.58        735.37         8.40 o                         
  13   5  15          7.06         -2.69         4.73 o                         
  14   5  15        850.55        837.76        13.93 o                         
  15   5  15       1325.13       1304.37        16.89 o                         
  16   5  15         32.84         31.64         5.91 o                         
  17   5  15        363.68        357.72        10.80 o                         
  18   5  15         25.39         28.38         5.19 o                         
  19   5  15        486.63        521.45         9.74 o                         
  20   5  15         12.81          1.54         7.37 o                         
  21   5  15         71.59         67.29         8.55 o                         
  22   5  15          4.06         -0.20         7.45 o                         
  23   5  15          0.06          5.88         9.08 o                         
  24   5  15         28.77          3.29        10.10 o                         
  25   5  15         41.19         64.94        10.33 o                         
  26   5  15        912.53       1024.14        21.81 o                         
   0   6  15        329.71        326.54         7.99 o                         
   1   6  15         17.75          2.76         3.12 o                         
   2   6  15         30.23         12.46         5.26 o                         
   3   6  15        726.11        733.27         8.96 o                         
   4   6  15       1850.20       1813.11        17.21 o                         
   5   6  15       1049.61        999.13        10.73 o                         
   6   6  15        429.59        409.84         6.83 o                         
   7   6  15       1177.68       1221.43        15.85 o                         
   8   6  15         46.41         24.22         4.83 o                         
   9   6  15        287.04        277.74         7.59 o                         
  10   6  15         54.53         54.25         5.15 o                         
  11   6  15        435.69        439.02         8.49 o                         
  12   6  15        519.91        495.97         8.92 o                         
  13   6  15         49.67         44.81         6.60 o                         
  14   6  15          0.28         -6.72         6.72 o                         
  15   6  15        274.88        265.76         8.96 o                         
  16   6  15         35.88         25.16         7.84 o                         
  17   6  15         40.70         56.21         8.98 o                         
  18   6  15          2.89          6.24         7.46 o                         
  19   6  15         11.63         18.50         7.47 o                         
  20   6  15          0.02          1.96         7.24 o                         
  21   6  15        148.36        167.47         9.14 o                         
  22   6  15        150.85        211.41        10.62 o                         
  23   6  15         35.79         34.72        11.32 o                         
  24   6  15         70.51         48.66        11.94 o                         
   1   7  15        219.22        197.52         7.67 o                         
   2   7  15        115.38         98.31         7.10 o                         
   3   7  15        120.22        125.04         6.25 o                         
   4   7  15         17.81          9.83         6.11 o                         
   5   7  15        407.58        416.85        10.13 o                         
   6   7  15       1556.63       1619.02        22.71 o                         
   7   7  15          0.03         -6.07         6.07 o                         
   8   7  15        859.14        894.87        14.91 o                         
   9   7  15         17.55         12.83         6.28 o                         
  10   7  15        242.32        248.55         7.86 o                         
  11   7  15         73.95         59.97         6.35 o                         
  12   7  15         11.32         12.16         6.87 o                         
  13   7  15         33.12          3.23         7.69 o                         
  14   7  15         39.73         43.44         8.54 o                         
  15   7  15        231.80        224.15        10.79 o                         
  16   7  15          1.60          0.75         9.20 o                         
  17   7  15        315.72        366.72        14.81 o                         
  18   7  15         42.40         35.34        10.49 o                         
  19   7  15        392.34        455.23        13.46 o                         
  20   7  15         48.41         43.60        10.47 o                         
  21   7  15          1.91         -2.08        11.89 o                         
   0   8  15         10.76        -13.08        13.08 o                         
   1   8  15        159.55        169.19         9.11 o                         
   2   8  15        399.89        415.62        11.49 o                         
   3   8  15         34.44         14.80         9.17 o                         
   4   8  15         15.52         -5.21         9.46 o                         
   5   8  15         94.29         72.44         8.49 o                         
   6   8  15         85.17         93.69         8.86 o                         
   7   8  15         31.97         30.85         9.03 o                         
   8   8  15         42.00         40.62         8.66 o                         
   9   8  15          2.84         14.61         8.49 o                         
  10   8  15          3.03          0.92         8.31 o                         
  11   8  15          0.04          1.65         8.39 o                         
  12   8  15        112.92         89.97         8.77 o                         
  13   8  15         18.38         15.75         9.87 o                         
  14   8  15        236.36        252.91        15.25 o                         
  15   8  15         14.88         15.80        10.58 o                         
  16   8  15         10.98         10.92        10.85 o                         
  17   8  15         12.61          9.65        11.50 o                         
   1   9  15        205.04        187.25        12.56 o                         
   2   9  15         38.98         17.67        11.81 o                         
   3   9  15        462.35        516.29        16.37 o                         
   4   9  15          0.26        -10.13        10.13 o                         
   5   9  15          9.18          5.34         9.98 o                         
   6   9  15        137.70        140.86        11.98 o                         
   7   9  15        157.26        138.37        10.27 o                         
   8   9  15       1078.21       1186.90        20.11 o                         
   9   9  15        502.68        502.33        17.40 o                         
  10   9  15        182.83        197.92        11.00 o                         
  11   9  15         18.18         34.56        10.65 o                         
   0   0  16       1339.53       1324.77        27.04 o                         
   1   0  16        435.52        410.56         7.94 o                         
   2   0  16         20.79         30.58         5.34 o                         
   3   0  16        314.22        366.07         9.09 o                         
   4   0  16         46.59         40.94         3.41 o                         
   5   0  16          0.07         10.35         2.04 o                         
   6   0  16       1010.90       1121.42        11.80 o                         
   7   0  16        337.99        332.18         4.64 o                         
   8   0  16         29.57         45.26         2.66 o                         
   9   0  16        894.35        851.94         9.50 o                         
  10   0  16        883.96        857.38        11.89 o                         
  11   0  16        898.97        924.85        11.39 o                         
  12   0  16        458.46        484.58         7.39 o                         
  13   0  16      11863.75      11765.57       120.63 o                         
  14   0  16        118.61        114.81         4.88 o                         
  15   0  16        982.02       1019.62        12.89 o                         
  16   0  16       1153.09       1083.66        14.00 o                         
  17   0  16       1473.38       1333.99        17.58 o                         
  18   0  16        210.78        182.57         6.73 o                         
  19   0  16          2.56          4.43         5.93 o                         
  20   0  16        270.91        240.54        10.41 o                         
  21   0  16          0.45          2.41         8.81 o                         
  22   0  16         86.12         82.70         9.61 o                         
  23   0  16         78.79        111.06        10.26 o                         
  24   0  16        123.38        138.77        10.88 o                         
  25   0  16        247.99        255.34        14.23 o                         
  26   0  16        395.65        435.12        23.94 o                         
  27   0  16        155.76        148.09        13.63 o                         
  28   0  16        877.07        965.95        32.97 o                         
  29   0  16          9.26         13.92        14.23 o                         
  30   0  16        114.23        124.81        15.81 o                         
   1   1  16        951.75        961.49        10.17 o                         
   2   1  16        111.37        107.15         3.28 o                         
   3   1  16          0.15          5.17         1.54 o                         
   4   1  16        178.41        197.44         3.96 o                         
   5   1  16          0.20          3.39         1.79 o                         
   6   1  16         30.72         20.15         1.99 o                         
   7   1  16        758.37        718.92         6.34 o                         
   8   1  16       3403.17       3355.08        25.36 o                         
   9   1  16       6320.12       6149.53        45.07 o                         
  10   1  16          6.78          2.93         2.42 o                         
  11   1  16        428.43        365.84         4.29 o                         
  12   1  16       1942.33       1827.13        14.44 o                         
  13   1  16         72.64         46.34         2.88 o                         
  14   1  16        126.27        115.02         3.32 o                         
  15   1  16        306.83        225.75         4.78 o                         
  16   1  16       1205.75       1107.84         9.81 o                         
  17   1  16         64.84         79.19         4.02 o                         
  18   1  16        311.04        265.73         5.05 o                         
  19   1  16         12.96         -1.31         4.20 o                         
  20   1  16         13.93          7.32         5.50 o                         
  21   1  16        212.74        204.82         7.36 o                         
  22   1  16          6.90         -5.00         6.69 o                         
  23   1  16         56.77         45.97         7.25 o                         
  24   1  16         70.02         60.05         6.38 o                         
  25   1  16         14.82          4.07         8.30 o                         
  26   1  16          9.82          2.73         8.70 o                         
  27   1  16        269.61        289.45        11.41 o                         
  28   1  16        202.28        225.28        11.69 o                         
  29   1  16          7.30         -9.86         9.86 o                         
  30   1  16         90.04         92.42        12.57 o                         
   0   2  16       1626.75       1718.09        18.27 o                         
   1   2  16        656.68        617.08         5.28 o                         
   2   2  16          3.17          4.04         1.93 o                         
   3   2  16         53.50         36.38         1.89 o                         
   4   2  16          6.43         13.97         2.01 o                         
   5   2  16       2395.85       2447.02        20.03 o                         
   6   2  16       1180.77       1213.21        10.33 o                         
   7   2  16        453.13        467.25         5.34 o                         
   8   2  16         99.65         96.58         2.70 o                         
   9   2  16       3363.28       3393.40        25.16 o                         
  10   2  16       1420.44       1333.19        11.07 o                         
  11   2  16         94.99         70.83         2.94 o                         
  12   2  16         93.79         77.08         3.09 o                         
  13   2  16         43.73         47.43         3.08 o                         
  14   2  16        252.94        238.02         4.66 o                         
  15   2  16        498.31        433.41         6.69 o                         
  16   2  16       1533.99       1515.55        13.13 o                         
  17   2  16          1.70         -1.68         3.56 o                         
  18   2  16        178.93        153.67         4.19 o                         
  19   2  16        493.09        521.74         8.00 o                         
  20   2  16          8.49          8.59         3.70 o                         
  21   2  16        757.24        744.04        12.97 o                         
  22   2  16        496.69        493.88        10.11 o                         
  23   2  16          0.00         -7.89         7.89 o                         
  24   2  16        357.78        339.96        11.44 o                         
  25   2  16          1.78          2.12         8.41 o                         
  26   2  16         64.34         79.72         8.97 o                         
  27   2  16        551.97        555.52        13.70 o                         
  28   2  16          4.24        -14.81        14.81 o                         
  29   2  16         85.56         94.86        11.21 o                         
   1   3  16       1484.54       1590.60        12.31 o                         
   2   3  16         74.57         79.74         2.37 o                         
   3   3  16          0.42         -1.22         2.23 o                         
   4   3  16       1339.25       1251.49        10.40 o                         
   5   3  16       3190.40       3006.44        23.93 o                         
   6   3  16          0.09          0.47         2.65 o                         
   7   3  16         65.13         59.88         2.95 o                         
   8   3  16          4.38         15.35         2.25 o                         
   9   3  16        537.73        470.04         5.07 o                         
  10   3  16       1394.55       1487.88        12.06 o                         
  11   3  16        157.56        146.38         3.85 o                         
  12   3  16        591.92        619.33         6.23 o                         
  13   3  16        292.31        264.27         4.47 o                         
  14   3  16         35.29         20.18         3.44 o                         
  15   3  16         49.69         62.15         3.71 o                         
  16   3  16        634.79        566.50         6.98 o                         
  17   3  16         45.92         43.24         4.22 o                         
  18   3  16         15.32         24.81         4.66 o                         
  19   3  16         36.09         44.65         5.20 o                         
  20   3  16        358.32        326.15         7.94 o                         
  21   3  16         17.47          7.14         5.98 o                         
  22   3  16        544.58        554.34        10.79 o                         
  23   3  16         27.92         12.84         7.91 o                         
  24   3  16         32.38         20.13         8.20 o                         
  25   3  16          5.71          6.03         8.45 o                         
  26   3  16        188.10        178.77        10.40 o                         
  27   3  16       1016.52       1178.32        21.13 o                         
  28   3  16          6.77         -0.81        10.02 o                         
   0   4  16         22.89          6.33         3.88 o                         
   1   4  16       1715.99       1800.80        13.91 o                         
   2   4  16         31.17         15.66         2.75 o                         
   3   4  16        791.81        775.00         7.07 o                         
   4   4  16       1140.36       1190.80        10.45 o                         
   5   4  16       2339.29       2262.81        16.86 o                         
   6   4  16       1633.68       1582.08        12.79 o                         
   7   4  16        149.83        114.03         3.67 o                         
   8   4  16         20.07         29.90         2.44 o                         
   9   4  16         15.79         24.79         3.02 o                         
  10   4  16          0.05         -3.15         3.15 o                         
  11   4  16         48.83         35.71         3.06 o                         
  12   4  16         74.36         80.20         3.65 o                         
  13   4  16          3.67         -0.07         3.66 o                         
  14   4  16         52.93         61.48         4.49 o                         
  15   4  16        103.82         72.14         4.08 o                         
  16   4  16         18.82         18.09         4.47 o                         
  17   4  16         36.23         34.56         4.91 o                         
  18   4  16         56.09         42.66         5.17 o                         
  19   4  16        119.80        135.15         5.92 o                         
  20   4  16        124.09        126.34         6.49 o                         
  21   4  16          2.33         -4.62         6.92 o                         
  22   4  16        210.21        223.21         9.97 o                         
  23   4  16         31.94         45.99         8.24 o                         
  24   4  16        111.73        145.50         9.06 o                         
  25   4  16          1.54         -2.09         9.63 o                         
  26   4  16        141.50        145.23        11.04 o                         
  27   4  16          8.96          4.73        10.66 o                         
   1   5  16        538.47        514.62         6.01 o                         
   2   5  16        154.02        140.53         3.97 o                         
   3   5  16        975.29       1018.67         9.84 o                         
   4   5  16        116.72         97.38         3.73 o                         
   5   5  16        249.41        220.76         4.72 o                         
   6   5  16       1699.85       1790.86        17.42 o                         
   7   5  16        634.24        596.46         8.46 o                         
   8   5  16         83.30         56.12         3.47 o                         
   9   5  16        190.58        173.47         5.37 o                         
  10   5  16        139.40        108.29         3.79 o                         
  11   5  16         25.59         15.15         3.42 o                         
  12   5  16        149.73        138.47         4.49 o                         
  13   5  16         49.20         46.95         5.36 o                         
  14   5  16         23.40         24.71         5.90 o                         
  15   5  16         38.64         35.56         6.03 o                         
  16   5  16         73.72         65.83         5.97 o                         
  17   5  16          4.92         -6.14         6.14 o                         
  18   5  16         54.15         53.47         6.22 o                         
  19   5  16        112.63        138.20         7.64 o                         
  20   5  16          0.27         -7.48         7.48 o                         
  21   5  16         60.07         58.64         7.74 o                         
  22   5  16          0.91         11.61         8.60 o                         
  23   5  16          0.42         -1.02         9.70 o                         
  24   5  16         38.32         45.64        10.42 o                         
  25   5  16        283.94        319.63        12.79 o                         
   0   6  16       1299.05       1284.68        19.18 o                         
   1   6  16        404.08        371.05         7.24 o                         
   2   6  16          0.02         -6.36         6.36 o                         
   3   6  16          0.35         -4.92         4.92 o                         
   4   6  16       1682.77       1738.25        15.58 o                         
   5   6  16        486.60        431.69         7.10 o                         
   6   6  16        751.01        771.57         9.07 o                         
   7   6  16        131.30        120.33         6.07 o                         
   8   6  16         25.51         28.46         4.92 o                         
   9   6  16          5.71          2.99         4.77 o                         
  10   6  16        832.18        839.15        11.24 o                         
  11   6  16        204.25        210.31         6.89 o                         
  12   6  16          3.81          7.16         5.77 o                         
  13   6  16        254.80        239.19         7.11 o                         
  14   6  16        123.24        138.84         7.25 o                         
  15   6  16         86.97         74.60         9.52 o                         
  16   6  16         13.91         -1.20         7.17 o                         
  17   6  16          4.95         -1.47        10.01 o                         
  18   6  16        353.42        348.85        10.20 o                         
  19   6  16         55.10         38.45         7.86 o                         
  20   6  16        193.90        219.74         9.08 o                         
  21   6  16        255.32        269.20        10.12 o                         
  22   6  16        655.99        734.80        18.41 o                         
  23   6  16        132.11        129.70        11.90 o                         
   1   7  16        616.20        575.30        13.17 o                         
   2   7  16        138.97        110.55         8.97 o                         
   3   7  16        225.12        205.50        10.29 o                         
   4   7  16        103.42         90.94         6.12 o                         
   5   7  16          0.15         -6.40         6.40 o                         
   6   7  16        555.72        555.16        11.90 o                         
   7   7  16       1384.36       1411.07        21.26 o                         
   8   7  16        267.30        263.76         9.03 o                         
   9   7  16        487.83        465.22         9.61 o                         
  10   7  16        214.26        185.02         7.24 o                         
  11   7  16         19.73         18.95         6.67 o                         
  12   7  16        813.95        861.63        13.62 o                         
  13   7  16          4.98         -7.31         7.31 o                         
  14   7  16         48.89         19.93         8.07 o                         
  15   7  16          6.74         -2.79         8.65 o                         
  16   7  16        255.80        266.88        10.65 o                         
  17   7  16        144.83        189.29        14.17 o                         
  18   7  16         70.95         80.52        10.26 o                         
  19   7  16         10.21         15.07         9.85 o                         
  20   7  16         67.01         79.24        15.62 o                         
   0   8  16        102.08         87.77        20.23 o                         
   1   8  16        139.62        141.33        11.26 o                         
   2   8  16         56.34         27.59         9.76 o                         
   3   8  16        212.54        216.29        11.36 o                         
   4   8  16         66.74         47.29         9.20 o                         
   5   8  16        166.27        160.96         9.74 o                         
   6   8  16          4.17         -7.47         8.93 o                         
   7   8  16         26.07         47.39         8.73 o                         
   8   8  16         15.03         21.78         8.61 o                         
   9   8  16          3.32          1.21         8.65 o                         
  10   8  16        266.28        331.54        10.90 o                         
  11   8  16        168.32        194.22        11.76 o                         
  12   8  16         73.38         60.36         8.66 o                         
  13   8  16         99.07         95.70        10.34 o                         
  14   8  16         36.88         45.28        10.16 o                         
  15   8  16         38.06         19.41        12.76 o                         
  16   8  16         30.05         25.94        10.86 o                         
   1   9  16         41.46         63.37        11.65 o                         
   2   9  16          4.79         17.02        11.45 o                         
   3   9  16          3.27          2.54        11.02 o                         
   4   9  16          0.28        -10.52        10.52 o                         
   5   9  16         89.90         97.68        10.83 o                         
   6   9  16         44.01         44.26        10.95 o                         
   7   9  16         34.35         24.58        11.80 o                         
   8   9  16         76.94         88.23        10.77 o                         
   9   9  16        101.72         91.25        10.77 o                         
  10   9  16        158.49        184.68        11.71 o                         
   1   1  17         23.89         32.49         2.59 o                         
   2   1  17       2739.41       2615.50        23.99 o                         
   3   1  17       2766.18       2548.75        22.11 o                         
   4   1  17         60.08         53.53         2.52 o                         
   5   1  17        170.66        180.82         3.79 o                         
   6   1  17        876.57        899.26         7.97 o                         
   7   1  17       1106.30       1153.37         9.41 o                         
   8   1  17         90.32         95.86         2.54 o                         
   9   1  17       1515.84       1683.21        13.51 o                         
  10   1  17         13.38         24.44         2.57 o                         
  11   1  17        180.03        186.40         3.40 o                         
  12   1  17        445.75        519.66         5.59 o                         
  13   1  17        135.86        101.62         3.13 o                         
  14   1  17        801.47        643.81         7.27 o                         
  15   1  17         12.53         13.58         3.19 o                         
  16   1  17          1.42          9.25         3.69 o                         
  17   1  17       1285.29       1348.60        12.68 o                         
  18   1  17        701.97        602.83         7.27 o                         
  19   1  17         35.24         34.29         4.30 o                         
  20   1  17        145.99        128.64         6.20 o                         
  21   1  17         52.07         49.53         6.48 o                         
  22   1  17          4.01         -4.50         6.61 o                         
  23   1  17         42.46         36.38         6.07 o                         
  24   1  17         92.67        107.77         7.10 o                         
  25   1  17         27.77         29.95         8.13 o                         
  26   1  17          2.18         -1.70         8.54 o                         
  27   1  17         88.41         92.09         9.84 o                         
  28   1  17        103.40         96.51        10.19 o                         
  29   1  17         85.59         92.02        10.86 o                         
   0   2  17        109.73        103.60         4.04 o                         
   1   2  17       2526.96       2435.44        18.05 o                         
   2   2  17          7.63          7.42         1.83 o                         
   3   2  17          0.11          0.28         1.82 o                         
   4   2  17       1513.91       1579.92        12.55 o                         
   5   2  17       1116.52       1130.35         9.63 o                         
   6   2  17        212.45        203.14         4.23 o                         
   7   2  17        721.95        640.40         6.73 o                         
   8   2  17       2457.86       2452.08        18.93 o                         
   9   2  17        388.46        332.07         4.16 o                         
  10   2  17       1420.20       1328.85        10.71 o                         
  11   2  17        198.59        243.74         4.30 o                         
  12   2  17         20.22         22.21         3.01 o                         
  13   2  17       1284.08       1323.78        11.67 o                         
  14   2  17       1442.93       1341.33        11.65 o                         
  15   2  17       1025.11        937.13         9.07 o                         
  16   2  17        161.19        116.92         3.92 o                         
  17   2  17         33.84         37.40         3.68 o                         
  18   2  17         10.79          9.16         3.75 o                         
  19   2  17         98.98         78.19         4.58 o                         
  20   2  17        433.12        447.77         7.98 o                         
  21   2  17        406.09        425.37        10.46 o                         
  22   2  17         52.21         34.73         5.98 o                         
  23   2  17         35.27         43.42         7.39 o                         
  24   2  17         28.48         27.58         7.81 o                         
  25   2  17         90.42         77.93         8.47 o                         
  26   2  17          5.66         -8.71         8.71 o                         
  27   2  17          3.78         -4.82         9.14 o                         
  28   2  17         10.09          5.64         9.88 o                         
  29   2  17         46.61         42.10        12.14 o                         
   1   3  17          0.01          0.94         2.26 o                         
   2   3  17       1293.27       1334.95        10.46 o                         
   3   3  17        295.74        284.73         3.90 o                         
   4   3  17        153.93        112.46         3.56 o                         
   5   3  17        242.54        237.61         4.26 o                         
   6   3  17        935.59        963.55         8.84 o                         
   7   3  17         35.94         27.63         2.89 o                         
   8   3  17       1471.42       1355.68        11.96 o                         
   9   3  17       2152.42       2134.55        17.18 o                         
  10   3  17        719.63        689.49         7.60 o                         
  11   3  17        270.67        261.33         4.53 o                         
  12   3  17        902.60        896.09         8.89 o                         
  13   3  17        366.97        363.10         5.12 o                         
  14   3  17         27.30         25.36         3.59 o                         
  15   3  17        645.70        651.41         7.34 o                         
  16   3  17        266.48        259.07         6.88 o                         
  17   3  17         17.98         13.49         4.06 o                         
  18   3  17          1.32          2.65         4.80 o                         
  19   3  17        239.73        249.04         7.77 o                         
  20   3  17         23.12         16.84         5.79 o                         
  21   3  17        268.74        297.01         8.19 o                         
  22   3  17         83.58         91.52         8.06 o                         
  23   3  17         26.61         25.82         8.01 o                         
  24   3  17        362.44        397.32        11.13 o                         
  25   3  17        243.56        232.83        10.54 o                         
  26   3  17        255.96        277.36        11.35 o                         
  27   3  17          0.19          0.55         9.88 o                         
  28   3  17        125.39        135.58        12.21 o                         
   0   4  17         10.89          5.52         4.06 o                         
   1   4  17         25.80         20.38         2.91 o                         
   2   4  17       2090.28       2075.30        16.00 o                         
   3   4  17       2152.88       2099.09        16.26 o                         
   4   4  17        260.04        251.54         4.49 o                         
   5   4  17       1173.80       1174.22        10.00 o                         
   6   4  17       3003.98       3036.81        24.48 o                         
   7   4  17       2163.25       2034.90        17.21 o                         
   8   4  17        149.71        159.17         4.35 o                         
   9   4  17       1162.40       1123.78        10.95 o                         
  10   4  17        264.27        212.16         4.67 o                         
  11   4  17         25.22         19.48         3.10 o                         
  12   4  17        443.02        416.30         6.02 o                         
  13   4  17        622.55        616.48         7.20 o                         
  14   4  17        260.52        276.81         6.99 o                         
  15   4  17        107.35         78.73         4.13 o                         
  16   4  17         26.42         20.01         4.75 o                         
  17   4  17          9.91          7.49         4.93 o                         
  18   4  17          0.61         -5.62         5.62 o                         
  19   4  17        693.53        719.47        10.74 o                         
  20   4  17        474.41        500.23        10.03 o                         
  21   4  17         74.54         80.28         7.70 o                         
  22   4  17        446.27        468.24        11.12 o                         
  23   4  17          0.02         -2.47         8.34 o                         
  24   4  17       1506.49       1686.70        24.96 o                         
  25   4  17         20.01         19.01         9.81 o                         
  26   4  17        142.91        154.37        13.97 o                         
   1   5  17        262.02        263.05         5.28 o                         
   2   5  17       1191.75       1171.69        11.86 o                         
   3   5  17         80.95         57.83         5.06 o                         
   4   5  17       1997.67       2044.39        18.65 o                         
   5   5  17         67.55         79.53         4.00 o                         
   6   5  17        103.88         92.72         4.06 o                         
   7   5  17        124.58        127.80         5.37 o                         
   8   5  17        873.64        832.05         9.97 o                         
   9   5  17         94.22         73.09         3.41 o                         
  10   5  17         11.45          5.91         3.39 o                         
  11   5  17        243.42        232.57         6.10 o                         
  12   5  17          0.21         -4.39         4.39 o                         
  13   5  17         18.95         15.32         5.79 o                         
  14   5  17          2.23         10.70         6.19 o                         
  15   5  17        708.79        727.04        16.64 o                         
  16   5  17          0.37          3.14         6.05 o                         
  17   5  17        115.21        111.42         8.73 o                         
  18   5  17         66.04         68.55         7.16 o                         
  19   5  17        540.97        569.83        11.41 o                         
  20   5  17         40.07         31.91         7.97 o                         
  21   5  17        234.40        254.78         9.68 o                         
  22   5  17        488.61        522.19        12.84 o                         
  23   5  17        106.88        123.21        10.34 o                         
  24   5  17        853.68        952.22        19.42 o                         
  25   5  17         46.26         65.00        12.27 o                         
   0   6  17        276.48        278.30         8.29 o                         
   1   6  17          3.65         -3.98         3.98 o                         
   2   6  17        197.37        183.51         4.80 o                         
   3   6  17         29.41         13.71         4.43 o                         
   4   6  17        672.90        699.91         8.58 o                         
   5   6  17        250.33        207.62         5.07 o                         
   6   6  17         92.56         80.90         4.65 o                         
   7   6  17         25.85         25.21         4.65 o                         
   8   6  17          7.90         -4.77         4.77 o                         
   9   6  17        132.84        106.95         5.89 o                         
  10   6  17        287.88        267.28         8.23 o                         
  11   6  17        343.50        351.90         8.85 o                         
  12   6  17         12.75          7.25         5.45 o                         
  13   6  17         85.23         65.91         7.28 o                         
  14   6  17        125.25        128.60         8.14 o                         
  15   6  17         24.97         14.37         9.26 o                         
  16   6  17        192.22        184.78         9.29 o                         
  17   6  17          0.62         -7.84         7.84 o                         
  18   6  17          5.26         -6.03         7.93 o                         
  19   6  17        197.78        202.94         8.80 o                         
  20   6  17        126.58        144.32         8.94 o                         
  21   6  17         55.41         36.40        10.64 o                         
  22   6  17          1.50        -10.55        10.55 o                         
  23   6  17         25.51         23.38        12.12 o                         
   1   7  17         68.20         70.87         5.69 o                         
   2   7  17         19.21          4.82         5.23 o                         
   3   7  17        228.98        205.92         7.67 o                         
   4   7  17         69.13         52.78         6.39 o                         
   5   7  17          0.41         -8.14         8.14 o                         
   6   7  17       1304.31       1316.78        22.35 o                         
   7   7  17         19.47         11.99         7.01 o                         
   8   7  17          9.68          9.27         6.36 o                         
   9   7  17         18.89          5.76         6.63 o                         
  10   7  17         17.31          0.47         6.76 o                         
  11   7  17        104.74        106.16         7.21 o                         
  12   7  17         13.32         23.25         6.87 o                         
  13   7  17        196.77        196.76         8.70 o                         
  14   7  17         19.10          6.88         8.02 o                         
  15   7  17        209.46        189.17         9.51 o                         
  16   7  17         21.88         29.39         8.81 o                         
  17   7  17         54.92         70.94         9.88 o                         
  18   7  17          5.80         11.80        10.47 o                         
  19   7  17        210.25        233.59        13.26 o                         
  20   7  17         93.85        111.90        13.15 o                         
   0   8  17         30.02         32.88        16.35 o                         
   1   8  17          4.68         -9.88        10.53 o                         
   2   8  17        202.13        200.07        10.82 o                         
   3   8  17          1.09         -6.35         8.75 o                         
   4   8  17         27.78         12.55         8.99 o                         
   5   8  17         59.95         70.82        10.11 o                         
   6   8  17          3.36         -9.11         9.11 o                         
   7   8  17        151.90        166.56         9.94 o                         
   8   8  17        289.00        304.29        11.00 o                         
   9   8  17          0.67         -0.54         8.97 o                         
  10   8  17          8.46          2.42         9.08 o                         
  11   8  17        102.90        113.56         9.73 o                         
  12   8  17         39.81         60.01        10.06 o                         
  13   8  17          5.49          5.78        11.13 o                         
  14   8  17         51.46         45.10        11.56 o                         
  15   8  17          0.71         -7.12        11.54 o                         
   1   9  17         28.24         14.01        11.65 o                         
   2   9  17         24.59         26.46        11.49 o                         
   3   9  17         23.10          4.14        10.96 o                         
   4   9  17          8.22        -11.31        11.31 o                         
   5   9  17        170.52        169.50        13.92 o                         
   6   9  17        377.34        395.54        14.54 o                         
   7   9  17        211.72        257.13        12.89 o                         
   8   9  17         21.12         21.91        10.24 o                         
   9   9  17          4.92          4.72        10.66 o                         
   0   0  18        263.98        280.34        19.27 o                         
   1   0  18       4957.10       4862.59        68.07 o                         
   2   0  18       1404.77       1498.20        22.47 o                         
   3   0  18       1659.55       1802.61        28.04 o                         
   4   0  18        646.30        668.43        11.30 o                         
   5   0  18        132.61        151.38         4.87 o                         
   6   0  18         19.79         18.93         2.45 o                         
   7   0  18       2049.65       1996.03        21.29 o                         
   8   0  18       1207.30       1278.90        13.51 o                         
   9   0  18       1425.95       1351.30        14.94 o                         
  10   0  18        190.39        200.45         4.19 o                         
  11   0  18      12168.91      12337.10       129.28 o                         
  12   0  18         24.75         22.07         4.14 o                         
  13   0  18       7860.79       7333.91        82.09 o                         
  14   0  18          4.18         -4.82         4.82 o                         
  15   0  18        674.13        627.88         9.56 o                         
  16   0  18         93.51        114.80         5.64 o                         
  17   0  18        148.82        107.35         6.05 o                         
  18   0  18         71.36         83.49         6.19 o                         
  19   0  18         98.10         93.58         6.46 o                         
  20   0  18        313.79        327.31        11.01 o                         
  21   0  18          0.21          0.57         8.99 o                         
  22   0  18        494.01        550.65        15.31 o                         
  23   0  18        301.07        353.11        12.93 o                         
  24   0  18        685.59        765.97        16.76 o                         
  25   0  18         30.04         25.23        10.35 o                         
  26   0  18        438.43        497.21        24.53 o                         
  27   0  18         94.50         95.61        13.30 o                         
  28   0  18        274.62        331.73        16.42 o                         
  29   0  18        611.17        677.68        26.04 o                         
   1   1  18        407.39        330.81         4.69 o                         
   2   1  18       2020.69       1823.48        16.97 o                         
   3   1  18        209.24        230.32         4.83 o                         
   4   1  18          0.00          3.62         1.85 o                         
   5   1  18        307.46        249.75         4.16 o                         
   6   1  18       3470.89       3195.44        25.43 o                         
   7   1  18       8873.19       8752.63        67.28 o                         
   8   1  18         35.45         24.27         2.17 o                         
   9   1  18        441.42        439.06         4.75 o                         
  10   1  18       2149.60       1994.19        15.67 o                         
  11   1  18       4097.93       4293.94        32.94 o                         
  12   1  18        528.07        486.42         5.49 o                         
  13   1  18        347.74        335.29         4.55 o                         
  14   1  18       1163.09       1191.22        10.25 o                         
  15   1  18          1.36          3.26         2.52 o                         
  16   1  18        216.36        159.30         4.23 o                         
  17   1  18          6.18          5.33         3.89 o                         
  18   1  18          0.85          0.75         4.02 o                         
  19   1  18        339.67        335.57         6.00 o                         
  20   1  18         30.11         10.71         5.68 o                         
  21   1  18         42.67         48.97         6.54 o                         
  22   1  18         44.81         26.71         6.82 o                         
  23   1  18          0.00         -5.86         6.25 o                         
  24   1  18        121.20        122.80         8.32 o                         
  25   1  18          3.49         -8.19         8.19 o                         
  26   1  18          5.23         -8.32         8.84 o                         
  27   1  18         58.54         67.61         9.41 o                         
  28   1  18          1.39         -6.90        10.43 o                         
  29   1  18        101.41        111.44        12.30 o                         
   0   2  18         11.70          9.48         3.08 o                         
   1   2  18       1111.94       1072.96         8.75 o                         
   2   2  18        459.06        458.40         5.72 o                         
   3   2  18          8.96         13.36         2.10 o                         
   4   2  18        568.46        501.13         4.88 o                         
   5   2  18       1276.23       1089.97         9.24 o                         
   6   2  18        369.40        324.80         4.48 o                         
   7   2  18       2474.79       2308.90        18.88 o                         
   8   2  18         32.91         22.31         2.68 o                         
   9   2  18       1906.46       1788.48        14.02 o                         
  10   2  18          0.51          8.47         2.70 o                         
  11   2  18       2836.84       2725.74        20.86 o                         
  12   2  18        248.81        252.85         5.64 o                         
  13   2  18        388.04        309.87         5.30 o                         
  14   2  18          0.58          0.15         3.36 o                         
  15   2  18        556.62        540.20         6.96 o                         
  16   2  18         89.75        100.03         4.26 o                         
  17   2  18         39.14         43.71         3.87 o                         
  18   2  18        185.76        160.20         4.62 o                         
  19   2  18        124.95        111.53         6.76 o                         
  20   2  18          6.40          4.46         5.38 o                         
  21   2  18         12.45         20.74         4.47 o                         
  22   2  18          3.63          3.41         7.01 o                         
  23   2  18          3.58          4.45         7.39 o                         
  24   2  18         12.86          8.23         7.60 o                         
  25   2  18        101.34         99.54         8.55 o                         
  26   2  18         71.65         84.29         8.71 o                         
  27   2  18        501.91        566.73        13.04 o                         
  28   2  18        168.33        137.97        11.46 o                         
   1   3  18       2462.87       2421.28        17.69 o                         
   2   3  18        548.77        503.51         4.86 o                         
   3   3  18       1047.96       1071.26         8.62 o                         
   4   3  18        357.99        358.24         4.43 o                         
   5   3  18       1775.51       1676.30        13.81 o                         
   6   3  18         34.00         25.18         2.84 o                         
   7   3  18          4.76          6.30         3.08 o                         
   8   3  18        393.47        319.45         5.25 o                         
   9   3  18        424.36        367.48         6.06 o                         
  10   3  18          8.37         19.20         2.85 o                         
  11   3  18          0.19          0.55         3.29 o                         
  12   3  18        936.05        824.51         8.35 o                         
  13   3  18        347.06        322.79         5.24 o                         
  14   3  18         43.62         44.94         3.78 o                         
  15   3  18        269.88        251.27         5.66 o                         
  16   3  18        109.67        102.74         4.43 o                         
  17   3  18        285.42        296.10         5.68 o                         
  18   3  18         40.76         34.87         5.37 o                         
  19   3  18        494.31        476.84         8.44 o                         
  20   3  18         75.38         72.65         5.88 o                         
  21   3  18        411.56        438.81        10.17 o                         
  22   3  18        138.68        139.48         8.21 o                         
  23   3  18         51.84         53.06         7.96 o                         
  24   3  18        301.05        365.18        10.63 o                         
  25   3  18          3.16          1.12         8.52 o                         
  26   3  18          6.67         -9.48         9.48 o                         
  27   3  18        584.09        629.71        15.80 o                         
   0   4  18        223.56        230.72         7.26 o                         
   1   4  18          4.12          6.08         3.05 o                         
   2   4  18         11.78          5.25         2.94 o                         
   3   4  18        962.13        860.65         8.12 o                         
   4   4  18        612.77        628.47         6.75 o                         
   5   4  18         12.03         12.58         2.96 o                         
   6   4  18        341.63        307.19         4.81 o                         
   7   4  18       2155.11       2084.85        18.05 o                         
   8   4  18         15.78          9.34         3.46 o                         
   9   4  18        253.99        259.58         5.41 o                         
  10   4  18        149.25        128.15         3.91 o                         
  11   4  18        172.01        142.85         5.34 o                         
  12   4  18         79.62         77.49         4.40 o                         
  13   4  18         65.00         64.06         3.98 o                         
  14   4  18        184.38        167.95         4.64 o                         
  15   4  18         25.02          4.75         4.44 o                         
  16   4  18          0.07         -0.78         5.01 o                         
  17   4  18        270.34        280.82         6.69 o                         
  18   4  18        335.81        331.24         7.45 o                         
  19   4  18        277.48        267.36        10.07 o                         
  20   4  18         23.37         26.36         7.00 o                         
  21   4  18        129.41        120.23         7.83 o                         
  22   4  18        161.62        167.24         8.46 o                         
  23   4  18        156.32        138.05         8.84 o                         
  24   4  18         36.72         28.19         8.54 o                         
  25   4  18         26.62         33.56         9.41 o                         
  26   4  18         17.96         -4.96        10.81 o                         
   1   5  18        187.48        175.66         4.17 o                         
   2   5  18         76.58         72.12         3.84 o                         
   3   5  18         45.68         48.48         4.15 o                         
   4   5  18        153.33        103.34         4.48 o                         
   5   5  18       1378.69       1357.29        13.39 o                         
   6   5  18        122.82         98.33         4.12 o                         
   7   5  18         70.75         77.58         4.48 o                         
   8   5  18        233.33        194.62         5.06 o                         
   9   5  18         24.85         26.89         3.89 o                         
  10   5  18        114.83        126.78         4.60 o                         
  11   5  18        388.39        355.72         9.45 o                         
  12   5  18         44.05         47.77         4.61 o                         
  13   5  18        397.44        394.67         9.92 o                         
  14   5  18        159.25        154.85         6.98 o                         
  15   5  18        144.72        154.11         7.77 o                         
  16   5  18          4.67         -0.22         6.27 o                         
  17   5  18         12.35         15.61         6.84 o                         
  18   5  18        159.84        180.40         9.75 o                         
  19   5  18         20.08         26.15         7.57 o                         
  20   5  18         88.34         84.72         8.01 o                         
  21   5  18          7.67         17.69         8.28 o                         
  22   5  18          1.70          2.39         8.94 o                         
  23   5  18        210.05        252.09        11.30 o                         
  24   5  18        147.33        169.86        11.87 o                         
   0   6  18        957.14        919.25        15.57 o                         
   1   6  18        241.05        195.59         6.03 o                         
   2   6  18         36.41          4.29         6.05 o                         
   3   6  18        316.87        282.00         6.51 o                         
   4   6  18          1.54         -3.85         4.08 o                         
   5   6  18         72.66         60.00         4.13 o                         
   6   6  18          0.11         -4.86         4.86 o                         
   7   6  18        503.00        472.96        10.19 o                         
   8   6  18          4.62         -5.58         5.58 o                         
   9   6  18        722.03        697.36        12.27 o                         
  10   6  18         64.53         50.71         5.52 o                         
  11   6  18        153.07        149.38         6.30 o                         
  12   6  18         22.05         13.71         6.14 o                         
  13   6  18          2.04         -3.01         7.98 o                         
  14   6  18        535.46        603.50        13.11 o                         
  15   6  18        186.10        197.36        11.67 o                         
  16   6  18         87.99         97.34         8.97 o                         
  17   6  18        145.34        132.66         8.49 o                         
  18   6  18          0.34         -6.51         7.97 o                         
  19   6  18        169.89        197.57         9.17 o                         
  20   6  18        192.93        203.34        12.14 o                         
  21   6  18        114.56        125.44        10.17 o                         
  22   6  18          5.34          6.92        12.71 o                         
   1   7  18         22.75         22.22         6.49 o                         
   2   7  18         42.16         44.60         6.70 o                         
   3   7  18          9.80          2.91         4.93 o                         
   4   7  18         20.56          7.53         7.47 o                         
   5   7  18         71.00         69.11         7.06 o                         
   6   7  18          4.21         -2.45         7.22 o                         
   7   7  18        535.00        511.78        10.30 o                         
   8   7  18         13.36         -1.45         7.24 o                         
   9   7  18        326.02        318.76         9.00 o                         
  10   7  18          2.68         -7.19         7.19 o                         
  11   7  18         11.43         16.83         7.34 o                         
  12   7  18         32.11         29.53         7.45 o                         
  13   7  18         39.14         41.57         8.46 o                         
  14   7  18         33.33         42.09         8.86 o                         
  15   7  18          4.32          4.80         8.30 o                         
  16   7  18          1.92          5.36         9.78 o                         
  17   7  18        138.29        169.93        16.37 o                         
  18   7  18         25.34         21.02        11.38 o                         
  19   7  18         51.92         76.23        13.23 o                         
   0   8  18         10.20         15.90        16.18 o                         
   1   8  18          0.25        -11.54        11.54 o                         
   2   8  18         16.93         17.52         9.95 o                         
   3   8  18         53.83         61.67         9.05 o                         
   4   8  18         19.37         17.36         8.36 o                         
   5   8  18         97.55         93.42         9.46 o                         
   6   8  18         48.91         48.08        10.02 o                         
   7   8  18         18.48         14.37         9.21 o                         
   8   8  18         14.17         21.44         8.84 o                         
   9   8  18          4.82          9.99         9.18 o                         
  10   8  18          0.02         -9.00         9.00 o                         
  11   8  18        297.00        318.84        11.11 o                         
  12   8  18        178.30        207.68        16.65 o                         
  13   8  18        600.47        647.34        17.01 o                         
  14   8  18          0.12          1.44        11.58 o                         
   1   9  18         75.43         79.91        13.11 o                         
   2   9  18         43.66         32.75        12.31 o                         
   3   9  18         17.61          8.01        11.49 o                         
   4   9  18         15.03         -7.23        11.55 o                         
   5   9  18         20.94         34.57        11.55 o                         
   6   9  18         69.64         57.76        11.72 o                         
   7   9  18         47.14         55.09        12.09 o                         
   1   1  19       1606.25       1571.62        14.42 o                         
   2   1  19       6303.71       6225.12        53.31 o                         
   3   1  19        329.50        374.40         5.80 o                         
   4   1  19       3784.26       3797.54        39.96 o                         
   5   1  19        102.43         78.85         4.53 o                         
   6   1  19        178.36        187.28         4.05 o                         
   7   1  19          3.93          8.35         2.13 o                         
   8   1  19       1019.78        943.92         8.20 o                         
   9   1  19       1106.17       1081.84         8.89 o                         
  10   1  19       2605.91       2355.19        18.14 o                         
  11   1  19        391.28        308.09         4.27 o                         
  12   1  19        722.79        624.47         6.45 o                         
  13   1  19        577.98        567.69         7.08 o                         
  14   1  19        453.90        472.69         6.04 o                         
  15   1  19         69.71         63.76         3.69 o                         
  16   1  19         71.49         62.74         3.90 o                         
  17   1  19          2.96          1.30         3.95 o                         
  18   1  19          1.92         -4.17         4.17 o                         
  19   1  19          5.00          6.24         4.51 o                         
  20   1  19         10.27          4.68         6.17 o                         
  21   1  19        228.87        208.62         7.51 o                         
  22   1  19        443.92        484.02         9.79 o                         
  23   1  19        361.22        373.84         9.54 o                         
  24   1  19        165.39        169.48         8.27 o                         
  25   1  19          0.01         -8.33         8.33 o                         
  26   1  19          5.50         14.04         8.64 o                         
  27   1  19        239.21        256.64        10.85 o                         
  28   1  19         17.79          4.71        11.38 o                         
   0   2  19       2927.10       2939.74        71.92 o                         
   1   2  19       1569.49       1369.94        22.69 o                         
   2   2  19       1206.77       1098.22        15.87 o                         
   3   2  19        188.54        161.19         3.78 o                         
   4   2  19        650.26        560.44         8.08 o                         
   5   2  19       5165.53       4724.07        36.92 o                         
   6   2  19        591.77        621.05         6.04 o                         
   7   2  19         99.25         86.67         3.20 o                         
   8   2  19       2249.38       2207.90        17.61 o                         
   9   2  19       1201.67       1115.78         9.91 o                         
  10   2  19       2071.28       1853.27        13.83 o                         
  11   2  19        294.40        268.89         4.24 o                         
  12   2  19         62.49         41.50         3.34 o                         
  13   2  19       2011.00       1868.07        16.88 o                         
  14   2  19        874.88        897.79         8.47 o                         
  15   2  19        123.78        102.04         3.80 o                         
  16   2  19        118.56        104.98         4.03 o                         
  17   2  19         14.03          5.35         4.13 o                         
  18   2  19        207.72        208.48         5.13 o                         
  19   2  19        627.52        619.26         9.59 o                         
  20   2  19         77.72         57.75         5.37 o                         
  21   2  19        114.52        107.81         6.06 o                         
  22   2  19       1047.21       1182.95        17.26 o                         
  23   2  19          9.62          1.19         7.43 o                         
  24   2  19          3.21         -6.91         7.80 o                         
  25   2  19        364.50        418.49        13.09 o                         
  26   2  19        471.02        547.61        12.42 o                         
  27   2  19         47.82         59.81         9.50 o                         
   1   3  19         31.86         41.43         2.87 o                         
   2   3  19       2373.71       2255.19        16.43 o                         
   3   3  19       1258.44       1209.43        10.61 o                         
   4   3  19       2654.78       2574.04        19.60 o                         
   5   3  19        764.02        829.96         7.96 o                         
   6   3  19        940.00        787.25         7.97 o                         
   7   3  19          3.15          2.86         3.19 o                         
   8   3  19        922.11        945.09         9.52 o                         
   9   3  19       1594.63       1682.71        15.52 o                         
  10   3  19        304.72        215.42         4.82 o                         
  11   3  19         49.78         42.76         3.47 o                         
  12   3  19         60.12         63.39         3.68 o                         
  13   3  19         11.63          8.51         3.63 o                         
  14   3  19        832.68        824.92         9.79 o                         
  15   3  19         57.25         46.26         3.88 o                         
  16   3  19        575.26        574.85         7.31 o                         
  17   3  19        162.84        164.39         4.75 o                         
  18   3  19         51.91         61.03         7.35 o                         
  19   3  19         46.62         43.94         6.53 o                         
  20   3  19          6.17         -0.84         6.40 o                         
  21   3  19         12.26          3.24         7.04 o                         
  22   3  19         55.21         82.51         7.74 o                         
  23   3  19         48.52         65.77         8.13 o                         
  24   3  19        129.54        165.61        10.51 o                         
  25   3  19        114.12        109.62        10.19 o                         
  26   3  19        155.39        187.20        10.80 o                         
  27   3  19        399.22        437.13        14.99 o                         
   0   4  19        719.38        815.28        11.07 o                         
   1   4  19       1266.39       1173.00        10.30 o
[truncated: 155,035 more chars]
